# Supplementary material for: The thioredoxin-1 system is essential for fueling DNA synthesis during T-cell metabolic reprogramming and proliferation
Source: Nat Commun. 2018 May 10;9:1851. doi: 10.1038/s41467-018-04274-w (PMC5945637; doi:10.1038/s41467-018-04274-w)
Supplement: Supplementary file 4 — Supplementary Data 1 [file 41467_2018_4274_MOESM4_ESM.xlsx]

## Sheet: Legend
The dataset shows metabolites in T cells from Txnrd1fl/fl (labeled as "WT") and from Txnrd1fl/fl;CD4-Cre mice (labeled as "KO"). Metabolome of T cells was analysed both before (labeled as "0h") and after (labeled as "54h") antiCD3/antiCD28-driven T cell stimulation. Each condition consists of four replicates, each analysed twice.
The table contains four spreadsheets. The first shows the KO:WT ratio of metabolites with Log2(fc)>0.5 ;p<0.01. The second spreadsheet shows the KO:WT ratio of all detectes metabolites. The third contains the annotations of all detected ions, and the fourth contains raw values.

## Sheet: KO vs WT (Log2(fc)>0.5 ;p<0.01)
Shown are the metabolites with |Log2(fc)| > 0.5 and adj p < 0.01
difference	ionIdx	index diff	log2(FC)	p-value	adj p-value (BH)	pFDR (Storey)	q-value (Storey)	m/z	hmdb id	kegg id	name	mz difference	formula	ion
KO 0h:Ex2 WT 0h	949	905	0.689225	1.11826e-05	0.00150965	0.000753845	0.000753845	714.507	HMDB08835	C00350	PE(14:0/20:2(11Z,14Z))	0.000852808	C39H74NO8P	-H(-)
KO 0h:Ex2 WT 0h	949	905	0.689225	1.11826e-05	0.00150965	0.000753845	0.000753845	714.507	HMDB08867	C00350	PE(14:1(9Z)/20:1(11Z))	0.000852808	C39H74NO8P	-H(-)
KO 0h:Ex2 WT 0h	949	905	0.689225	1.11826e-05	0.00150965	0.000753845	0.000753845	714.507	HMDB08928	C00350	PE(16:0/18:2(9Z,12Z))	0.000852808	C39H74NO8P	-H(-)
KO 0h:Ex2 WT 0h	949	905	0.689225	1.11826e-05	0.00150965	0.000753845	0.000753845	714.507	HMDB08959	C00350	PE(16:1(9Z)/18:1(11Z))	0.000852808	C39H74NO8P	-H(-)
KO 0h:Ex2 WT 0h	949	905	0.689225	1.11826e-05	0.00150965	0.000753845	0.000753845	714.507	HMDB08960	C00350	PE(16:1(9Z)/18:1(9Z))	0.000852808	C39H74NO8P	-H(-)
KO 0h:Ex2 WT 0h	949	905	0.689225	1.11826e-05	0.00150965	0.000753845	0.000753845	714.507	HMDB09023	C00350	PE(18:1(11Z)/16:1(9Z))	0.000852808	C39H74NO8P	-H(-)
KO 0h:Ex2 WT 0h	949	905	0.689225	1.11826e-05	0.00150965	0.000753845	0.000753845	714.507	HMDB09056	C00350	PE(18:1(9Z)/16:1(9Z))	0.000852808	C39H74NO8P	-H(-)
KO 0h:Ex2 WT 0h	949	905	0.689225	1.11826e-05	0.00150965	0.000753845	0.000753845	714.507	HMDB09088	C00350	PE(18:2(9Z,12Z)/16:0)	0.000852808	C39H74NO8P	-H(-)
KO 0h:Ex2 WT 0h	949	905	0.689225	1.11826e-05	0.00150965	0.000753845	0.000753845	714.507	HMDB09251	C00350	PE(20:1(11Z)/14:1(9Z))	0.000852808	C39H74NO8P	-H(-)
KO 0h:Ex2 WT 0h	949	905	0.689225	1.11826e-05	0.00150965	0.000753845	0.000753845	714.507	HMDB09283	C00350	PE(20:2(11Z,14Z)/14:0)	0.000852808	C39H74NO8P	-H(-)
KO 0h:Ex2 WT 0h	557	520	-0.660999	1.62409e-06	0.00033704	0.000191597	0.000168301	307.228	HMDB30960		Obtusilactone A	-0.00025157	C19H32O3	-H(-)
KO 0h:Ex2 WT 0h	557	520	-0.660999	1.62409e-06	0.00033704	0.000191597	0.000168301	307.228	HMDB31091		3-Methyl-5-pentyl-2-furannonanoic acid	-0.00025157	C19H32O3	-H(-)
KO 0h:Ex2 WT 0h	557	520	-0.660999	1.62409e-06	0.00033704	0.000191597	0.000168301	307.228	HMDB31379		Annosquamosin B	-0.00025157	C19H32O3	-H(-)
KO 0h:Ex2 WT 0h	970	926	0.619662	7.41898e-05	0.00699706	0.00350092	0.003494	778.575	HMDB09610	C00350	PE(22:4(7Z,10Z,13Z,16Z)/P-18:0)	0.00035027	C45H82NO7P	-H(-)
KO 0h:Ex2 WT 0h	970	926	0.619662	7.41898e-05	0.00699706	0.00350092	0.003494	778.575	HMDB11391		PE(P-18:0/22:4(7Z,10Z,13Z,16Z))	0.00035027	C45H82NO7P	-H(-)
KO 0h:Ex2 WT 0h	982	938	0.561248	1.57867e-06	0.00033704	0.000248319	0.000168301	861.548	HMDB09786	C00626	PI(16:0/20:2(11Z,14Z))	0.00151617	C45H83O13P	-H(-)
KO 0h:Ex2 WT 0h	982	938	0.561248	1.57867e-06	0.00033704	0.000248319	0.000168301	861.548	HMDB09809	C00626	PI(18:0/18:2(9Z,12Z))	0.00151617	C45H83O13P	-H(-)
KO 0h:Ex2 WT 0h	982	938	0.561248	1.57867e-06	0.00033704	0.000248319	0.000168301	861.548	HMDB09824	C00626	PI(18:1(11Z)/18:1(11Z))	0.00151617	C45H83O13P	-H(-)
KO 0h:Ex2 WT 0h	982	938	0.561248	1.57867e-06	0.00033704	0.000248319	0.000168301	861.548	HMDB09825	C00626	PI(18:1(11Z)/18:1(9Z))	0.00151617	C45H83O13P	-H(-)
KO 0h:Ex2 WT 0h	982	938	0.561248	1.57867e-06	0.00033704	0.000248319	0.000168301	861.548	HMDB09836	C00626	PI(18:1(9Z)/18:1(11Z))	0.00151617	C45H83O13P	-H(-)
KO 0h:Ex2 WT 0h	982	938	0.561248	1.57867e-06	0.00033704	0.000248319	0.000168301	861.548	HMDB09837	C00626	PI(18:1(9Z)/18:1(9Z))	0.00151617	C45H83O13P	-H(-)
KO 0h:Ex2 WT 0h	982	938	0.561248	1.57867e-06	0.00033704	0.000248319	0.000168301	861.548	HMDB09847	C00626	PI(18:2(9Z,12Z)/18:0)	0.00151617	C45H83O13P	-H(-)
KO 0h:Ex2 WT 0h	982	938	0.561248	1.57867e-06	0.00033704	0.000248319	0.000168301	861.548	HMDB09875	C00626	PI(20:2(11Z,14Z)/16:0)	0.00151617	C45H83O13P	-H(-)
KO 0h:Ex2 WT 0h	489	454	-0.545184	6.87043e-05	0.00699706	0.0036023	0.003494	279.233	HMDB00673	C01595	Linoleic acid	-0.000362604	C18H32O2	-H(-)
KO 0h:Ex2 WT 0h	489	454	-0.545184	6.87043e-05	0.00699706	0.0036023	0.003494	279.233	HMDB03797	C04056	Bovinic acid	-0.000362604	C18H32O2	-H(-)
KO 0h:Ex2 WT 0h	489	454	-0.545184	6.87043e-05	0.00699706	0.0036023	0.003494	279.233	HMDB05047		9E,11E-Octadecadienoic acid	-0.000362604	C18H32O2	-H(-)
KO 0h:Ex2 WT 0h	489	454	-0.545184	6.87043e-05	0.00699706	0.0036023	0.003494	279.233	HMDB05048		10E,12Z-Octadecadienoic acid	-0.000362604	C18H32O2	-H(-)
KO 0h:Ex2 WT 0h	489	454	-0.545184	6.87043e-05	0.00699706	0.0036023	0.003494	279.233	HMDB06270		Linoelaidic acid	-0.000362604	C18H32O2	-H(-)
KO 0h:Ex2 WT 0h	489	454	-0.545184	6.87043e-05	0.00699706	0.0036023	0.003494	279.233	HMDB29800		Mangiferic acid	-0.000362604	C18H32O2	-H(-)
KO 0h:Ex2 WT 0h	489	454	-0.545184	6.87043e-05	0.00699706	0.0036023	0.003494	279.233	HMDB30430		Linalyl caprylate	-0.000362604	C18H32O2	-H(-)
KO 0h:Ex2 WT 0h	489	454	-0.545184	6.87043e-05	0.00699706	0.0036023	0.003494	279.233	HMDB31051		Ethyl 2E,4Z-hexadecadienoate	-0.000362604	C18H32O2	-H(-)
KO 0h:Ex2 WT 0h	489	454	-0.545184	6.87043e-05	0.00699706	0.0036023	0.003494	279.233	HMDB31097		5-Octadecynoic acid	-0.000362604	C18H32O2	-H(-)
KO 0h:Ex2 WT 0h	839	801	-0.544643	0.000125755	0.00921933	0.00494518	0.00460369	482.149	HMDB31943		(Z)-N-[(4-hydroxyphenyl)methyl]ethoxycarbothioamide 4'-(tri-acetylrhamnoside)	-0.000214687	C22H29NO9S	-H(-)
KO 0h:Ex2 WT 0h	839	801	-0.544643	0.000125755	0.00921933	0.00494518	0.00460369	482.149	HMDB31946		N-[(4-hydroxyphenyl)methyl]ethoxycarbothioamide 4'-(tri-acetylrhamnoside)	-0.000214687	C22H29NO9S	-H(-)
KO 0h:Ex2 WT 0h	532	497	-0.541432	5.36593e-07	0.00025354	0.000126606	0.000126606	297.222	HMDB33862		3-(8,11,14-Pentadecatrienyl)phenol	0.000855979	C21H30O	-H(-)
KO 0h:Ex2 WT 0h	950	906	0.516388	0.000154334	0.00921933	0.00520201	0.00460369	716.523	HMDB07936	C00157	PC(15:0/16:1(9Z))	0.000792519	C39H76NO8P	-H(-)
KO 0h:Ex2 WT 0h	950	906	0.516388	0.000154334	0.00921933	0.00520201	0.00460369	716.523	HMDB08000	C00157	PC(16:1(9Z)/15:0)	0.000792519	C39H76NO8P	-H(-)
KO 0h:Ex2 WT 0h	950	906	0.516388	0.000154334	0.00921933	0.00520201	0.00460369	716.523	HMDB08834	C00350	PE(14:0/20:1(11Z))	0.000792519	C39H76NO8P	-H(-)
KO 0h:Ex2 WT 0h	950	906	0.516388	0.000154334	0.00921933	0.00520201	0.00460369	716.523	HMDB08866	C00350	PE(14:1(9Z)/20:0)	0.000792519	C39H76NO8P	-H(-)
KO 0h:Ex2 WT 0h	950	906	0.516388	0.000154334	0.00921933	0.00520201	0.00460369	716.523	HMDB08926	C00350	PE(16:0/18:1(11Z))	0.000792519	C39H76NO8P	-H(-)
KO 0h:Ex2 WT 0h	950	906	0.516388	0.000154334	0.00921933	0.00520201	0.00460369	716.523	HMDB08927	C00350	PE(16:0/18:1(9Z))	0.000792519	C39H76NO8P	-H(-)
KO 0h:Ex2 WT 0h	950	906	0.516388	0.000154334	0.00921933	0.00520201	0.00460369	716.523	HMDB08958	C00350	PE(16:1(9Z)/18:0)	0.000792519	C39H76NO8P	-H(-)
KO 0h:Ex2 WT 0h	950	906	0.516388	0.000154334	0.00921933	0.00520201	0.00460369	716.523	HMDB08990	C00350	PE(18:0/16:1(9Z))	0.000792519	C39H76NO8P	-H(-)
KO 0h:Ex2 WT 0h	950	906	0.516388	0.000154334	0.00921933	0.00520201	0.00460369	716.523	HMDB09022	C00350	PE(18:1(11Z)/16:0)	0.000792519	C39H76NO8P	-H(-)
KO 0h:Ex2 WT 0h	950	906	0.516388	0.000154334	0.00921933	0.00520201	0.00460369	716.523	HMDB09055	C00350	PE(18:1(9Z)/16:0)	0.000792519	C39H76NO8P	-H(-)
KO 0h:Ex2 WT 0h	950	906	0.516388	0.000154334	0.00921933	0.00520201	0.00460369	716.523	HMDB09218	C00350	PE(20:0/14:1(9Z))	0.000792519	C39H76NO8P	-H(-)
KO 0h:Ex2 WT 0h	950	906	0.516388	0.000154334	0.00921933	0.00520201	0.00460369	716.523	HMDB09250	C00350	PE(20:1(11Z)/14:0)	0.000792519	C39H76NO8P	-H(-)
KO 54h:Ex2 WT 54h	580	543	-2.96626	1.07541e-06	3.95433e-05	1.46629e-05	1.42636e-05	315.29	HMDB32112		1,2,4-Nonadecanetriol	8.10011e-05	C19H40O3	-H(-)
KO 54h:Ex2 WT 54h	649	612	-2.43361	5.57461e-05	0.000741973	0.000267635	0.000267635	343.322	HMDB11143		MG(18:0e/0:0/0:0)	-0.000302892	C21H44O3	-H(-)
KO 54h:Ex2 WT 54h	252	228	-2.42168	7.35011e-05	0.000890494	0.000321208	0.000321208	190.072	HMDB31346		Calystegine C1	-0.000105433	C7H13NO5	-H(-)
KO 54h:Ex2 WT 54h	287	261	-2.06944	1.03996e-05	0.000228549	8.24393e-05	8.24393e-05	202.109	HMDB00201	C02571	L-Acetylcarnitine	-8.46077e-05	C9H17NO4	-H(-)
KO 54h:Ex2 WT 54h	430	396	-1.80285	1.31187e-07	8.2648e-06	2.98118e-06	2.98118e-06	252.088	HMDB11716		N-Acetylvanilalanine	-0.000510846	C12H15NO5	-H(-)
KO 54h:Ex2 WT 54h	430	396	-1.80285	1.31187e-07	8.2648e-06	2.98118e-06	2.98118e-06	252.088	HMDB41725		Dihydroferuloylglycine	-0.000510846	C12H15NO5	-H(-)
KO 54h:Ex2 WT 54h	159	138	-1.78091	8.26477e-07	3.25425e-05	1.17383e-05	1.17383e-05	160.062	HMDB00510	C00956	Aminoadipic acid	1.70227e-05	C6H11NO4	-H(-)
KO 54h:Ex2 WT 54h	159	138	-1.78091	8.26477e-07	3.25425e-05	1.17383e-05	1.17383e-05	160.062	HMDB29423		Acetylhomoserine	1.70227e-05	C6H11NO4	-H(-)
KO 54h:Ex2 WT 54h	159	138	-1.78091	8.26477e-07	3.25425e-05	1.17383e-05	1.17383e-05	160.062	HMDB33747	C03210	(±)-2,2'-Iminobispropanoic acid	1.70227e-05	C6H11NO4	-H(-)
KO 54h:Ex2 WT 54h	14	14	-1.77123	1.25192e-06	4.04298e-05	1.47152e-05	1.45833e-05	89.0244	HMDB00190	C00186	L-Lactic acid	3.3573e-05	C3H6O3	-H(-)
KO 54h:Ex2 WT 54h	14	14	-1.77123	1.25192e-06	4.04298e-05	1.47152e-05	1.45833e-05	89.0244	HMDB00700	C01013	Hydroxypropionic acid	3.3573e-05	C3H6O3	-H(-)
KO 54h:Ex2 WT 54h	14	14	-1.77123	1.25192e-06	4.04298e-05	1.47152e-05	1.45833e-05	89.0244	HMDB01051	C02154	Glyceraldehyde	3.3573e-05	C3H6O3	-H(-)
KO 54h:Ex2 WT 54h	14	14	-1.77123	1.25192e-06	4.04298e-05	1.47152e-05	1.45833e-05	89.0244	HMDB01311	C00256	D-Lactic acid	3.3573e-05	C3H6O3	-H(-)
KO 54h:Ex2 WT 54h	14	14	-1.77123	1.25192e-06	4.04298e-05	1.47152e-05	1.45833e-05	89.0244	HMDB01882	C00184	Dihydroxyacetone	3.3573e-05	C3H6O3	-H(-)
KO 54h:Ex2 WT 54h	14	14	-1.77123	1.25192e-06	4.04298e-05	1.47152e-05	1.45833e-05	89.0244	HMDB29580		Dimethyl carbonate	3.3573e-05	C3H6O3	-H(-)
KO 54h:Ex2 WT 54h	14	14	-1.77123	1.25192e-06	4.04298e-05	1.47152e-05	1.45833e-05	89.0244	HMDB31232		Monoethyl carbonate	3.3573e-05	C3H6O3	-H(-)
KO 54h:Ex2 WT 54h	14	14	-1.77123	1.25192e-06	4.04298e-05	1.47152e-05	1.45833e-05	89.0244	HMDB41929		Methoxyacetic acid	3.3573e-05	C3H6O3	-H(-)
KO 54h:Ex2 WT 54h	982	938	-1.6642	4.01426e-05	0.000574769	0.000207324	0.000207324	861.548	HMDB09786	C00626	PI(16:0/20:2(11Z,14Z))	0.00151617	C45H83O13P	-H(-)
KO 54h:Ex2 WT 54h	982	938	-1.6642	4.01426e-05	0.000574769	0.000207324	0.000207324	861.548	HMDB09809	C00626	PI(18:0/18:2(9Z,12Z))	0.00151617	C45H83O13P	-H(-)
KO 54h:Ex2 WT 54h	982	938	-1.6642	4.01426e-05	0.000574769	0.000207324	0.000207324	861.548	HMDB09824	C00626	PI(18:1(11Z)/18:1(11Z))	0.00151617	C45H83O13P	-H(-)
KO 54h:Ex2 WT 54h	982	938	-1.6642	4.01426e-05	0.000574769	0.000207324	0.000207324	861.548	HMDB09825	C00626	PI(18:1(11Z)/18:1(9Z))	0.00151617	C45H83O13P	-H(-)
KO 54h:Ex2 WT 54h	982	938	-1.6642	4.01426e-05	0.000574769	0.000207324	0.000207324	861.548	HMDB09836	C00626	PI(18:1(9Z)/18:1(11Z))	0.00151617	C45H83O13P	-H(-)
KO 54h:Ex2 WT 54h	982	938	-1.6642	4.01426e-05	0.000574769	0.000207324	0.000207324	861.548	HMDB09837	C00626	PI(18:1(9Z)/18:1(9Z))	0.00151617	C45H83O13P	-H(-)
KO 54h:Ex2 WT 54h	982	938	-1.6642	4.01426e-05	0.000574769	0.000207324	0.000207324	861.548	HMDB09847	C00626	PI(18:2(9Z,12Z)/18:0)	0.00151617	C45H83O13P	-H(-)
KO 54h:Ex2 WT 54h	982	938	-1.6642	4.01426e-05	0.000574769	0.000207324	0.000207324	861.548	HMDB09875	C00626	PI(20:2(11Z,14Z)/16:0)	0.00151617	C45H83O13P	-H(-)
KO 54h:Ex2 WT 54h	622	585	-1.6468	1.52403e-05	0.000282045	0.000101862	0.000101736	333.06	HMDB11649	C01225	1-(sn-Glycero-3-phospho)-1D-myo-inositol	-0.000478903	C9H19O11P	-H(-)
KO 54h:Ex2 WT 54h	43	37	-1.50141	2.279e-06	6.73018e-05	2.42763e-05	2.42763e-05	114.056	HMDB00162	C00148	L-Proline	0.000147991	C5H9NO2	-H(-)
KO 54h:Ex2 WT 54h	43	37	-1.50141	2.279e-06	6.73018e-05	2.42763e-05	2.42763e-05	114.056	HMDB03411	C00763	D-Proline	0.000147991	C5H9NO2	-H(-)
KO 54h:Ex2 WT 54h	43	37	-1.50141	2.279e-06	6.73018e-05	2.42763e-05	2.42763e-05	114.056	HMDB12880	C18170	Acetamidopropanal	0.000147991	C5H9NO2	-H(-)
KO 54h:Ex2 WT 54h	43	37	-1.50141	2.279e-06	6.73018e-05	2.42763e-05	2.42763e-05	114.056	HMDB30409		4-Amino-2-methylenebutanoic acid	0.000147991	C5H9NO2	-H(-)
KO 54h:Ex2 WT 54h	43	37	-1.50141	2.279e-06	6.73018e-05	2.42763e-05	2.42763e-05	114.056	HMDB34208		Pterolactam	0.000147991	C5H9NO2	-H(-)
KO 54h:Ex2 WT 54h	245	221	-1.49613	3.02992e-06	8.18079e-05	2.95088e-05	2.95088e-05	188.093	HMDB36604		N-Methylcalystegine B2	0.000154244	C8H15NO4	-H(-)
KO 54h:Ex2 WT 54h	82	70	1.45238	2.47191e-10	9.57354e-08	4.21298e-08	3.45325e-08	132.03	HMDB00191	C00049	L-Aspartic acid	7.22256e-05	C4H7NO4	-H(-)
KO 54h:Ex2 WT 54h	82	70	1.45238	2.47191e-10	9.57354e-08	4.21298e-08	3.45325e-08	132.03	HMDB06483	C00402	D-Aspartic acid	7.22256e-05	C4H7NO4	-H(-)
KO 54h:Ex2 WT 54h	82	70	1.45238	2.47191e-10	9.57354e-08	4.21298e-08	3.45325e-08	132.03	HMDB11753	C19911	Iminodiacetic acid	7.22256e-05	C4H7NO4	-H(-)
KO 54h:Ex2 WT 54h	647	610	-1.43691	0.000168272	0.00182778	0.000659296	0.000659296	341.306	HMDB11153		MG(P-18:0e/0:0/0:0)	-0.000207136	C21H42O3	-H(-)
KO 54h:Ex2 WT 54h	647	610	-1.43691	0.000168272	0.00182778	0.000659296	0.000659296	341.306	HMDB29764		Propylene glycol stearate	-0.000207136	C21H42O3	-H(-)
KO 54h:Ex2 WT 54h	333	303	-1.36753	0.000113728	0.00132682	0.000478595	0.000478595	217.083	HMDB03764		Glutamylalanine	-3.65494e-05	C8H14N2O5	-H(-)
KO 54h:Ex2 WT 54h	333	303	-1.36753	0.000113728	0.00132682	0.000478595	0.000478595	217.083	HMDB06248	C03740	5-L-Glutamyl-L-alanine	-3.65494e-05	C8H14N2O5	-H(-)
KO 54h:Ex2 WT 54h	333	303	-1.36753	0.000113728	0.00132682	0.000478595	0.000478595	217.083	HMDB28872		Hydroxyprolyl-Serine	-3.65494e-05	C8H14N2O5	-H(-)
KO 54h:Ex2 WT 54h	333	303	-1.36753	0.000113728	0.00132682	0.000478595	0.000478595	217.083	HMDB29040		Serinyl-Hydroxyproline	-3.65494e-05	C8H14N2O5	-H(-)
KO 54h:Ex2 WT 54h	333	303	-1.36753	0.000113728	0.00132682	0.000478595	0.000478595	217.083	HMDB36301		N-gamma-L-Glutamyl-D-alanine	-3.65494e-05	C8H14N2O5	-H(-)
KO 54h:Ex2 WT 54h	967	923	1.33861	3.03922e-10	9.57354e-08	3.45325e-08	3.45325e-08	772.528	HMDB09710	C00350	PE(22:6(4Z,7Z,10Z,13Z,16Z,19Z)/P-18:1(11Z))	0.000860856	C45H76NO7P	-H(-)
KO 54h:Ex2 WT 54h	967	923	1.33861	3.03922e-10	9.57354e-08	3.45325e-08	3.45325e-08	772.528	HMDB09711	C00350	PE(22:6(4Z,7Z,10Z,13Z,16Z,19Z)/P-18:1(9Z))	0.000860856	C45H76NO7P	-H(-)
KO 54h:Ex2 WT 54h	967	923	1.33861	3.03922e-10	9.57354e-08	3.45325e-08	3.45325e-08	772.528	HMDB11427		PE(P-18:1(11Z)/22:6(4Z,7Z,10Z,13Z,16Z,19Z))	0.000860856	C45H76NO7P	-H(-)
KO 54h:Ex2 WT 54h	967	923	1.33861	3.03922e-10	9.57354e-08	3.45325e-08	3.45325e-08	772.528	HMDB11460		PE(P-18:1(9Z)/22:6(4Z,7Z,10Z,13Z,16Z,19Z))	0.000860856	C45H76NO7P	-H(-)
KO 54h:Ex2 WT 54h	935	891	-1.33163	9.18671e-05	0.00109892	0.000396388	0.000396388	672.497	HMDB08852	C00350	PE(14:0/P-18:1(11Z))	0.000817232	C37H72NO7P	-H(-)
KO 54h:Ex2 WT 54h	935	891	-1.33163	9.18671e-05	0.00109892	0.000396388	0.000396388	672.497	HMDB08853	C00350	PE(14:0/P-18:1(9Z))	0.000817232	C37H72NO7P	-H(-)
KO 54h:Ex2 WT 54h	935	891	-1.33163	9.18671e-05	0.00109892	0.000396388	0.000396388	672.497	HMDB08884	C00350	PE(14:1(9Z)/P-18:0)	0.000817232	C37H72NO7P	-H(-)
KO 54h:Ex2 WT 54h	935	891	-1.33163	9.18671e-05	0.00109892	0.000396388	0.000396388	672.497	HMDB08982	C00350	PE(16:1(9Z)/P-16:0)	0.000817232	C37H72NO7P	-H(-)
KO 54h:Ex2 WT 54h	935	891	-1.33163	9.18671e-05	0.00109892	0.000396388	0.000396388	672.497	HMDB11339		PE(P-16:0/16:1(9Z))	0.000817232	C37H72NO7P	-H(-)
KO 54h:Ex2 WT 54h	935	891	-1.33163	9.18671e-05	0.00109892	0.000396388	0.000396388	672.497	HMDB11369		PE(P-18:0/14:1(9Z))	0.000817232	C37H72NO7P	-H(-)
KO 54h:Ex2 WT 54h	935	891	-1.33163	9.18671e-05	0.00109892	0.000396388	0.000396388	672.497	HMDB11401		PE(P-18:1(11Z)/14:0)	0.000817232	C37H72NO7P	-H(-)
KO 54h:Ex2 WT 54h	935	891	-1.33163	9.18671e-05	0.00109892	0.000396388	0.000396388	672.497	HMDB11434		PE(P-18:1(9Z)/14:0)	0.000817232	C37H72NO7P	-H(-)
KO 54h:Ex2 WT 54h	888	847	1.29727	1.19527e-06	4.03402e-05	1.4551e-05	1.4551e-05	558.064	HMDB01178	C00301	Adenosine diphosphate ribose	0.000531474	C15H23N5O14P2	-H(-)
KO 54h:Ex2 WT 54h	888	847	1.29727	1.19527e-06	4.03402e-05	1.4551e-05	1.4551e-05	558.064	HMDB12276		Phosphoribosyl-AMP	0.000531474	C15H23N5O14P2	-H(-)
KO 54h:Ex2 WT 54h	960	916	-1.23421	1.552e-05	0.000282045	0.000101736	0.000101736	745.502	HMDB10575		PG(16:0/18:2(9Z,12Z))	0.000477969	C40H75O10P	-H(-)
KO 54h:Ex2 WT 54h	960	916	-1.23421	1.552e-05	0.000282045	0.000101736	0.000101736	745.502	HMDB10588		PG(16:1(9Z)/18:1(11Z))	0.000477969	C40H75O10P	-H(-)
KO 54h:Ex2 WT 54h	960	916	-1.23421	1.552e-05	0.000282045	0.000101736	0.000101736	745.502	HMDB10589		PG(16:1(9Z)/18:1(9Z))	0.000477969	C40H75O10P	-H(-)
KO 54h:Ex2 WT 54h	960	916	-1.23421	1.552e-05	0.000282045	0.000101736	0.000101736	745.502	HMDB10616		PG(18:1(11Z)/16:1(9Z))	0.000477969	C40H75O10P	-H(-)
KO 54h:Ex2 WT 54h	960	916	-1.23421	1.552e-05	0.000282045	0.000101736	0.000101736	745.502	HMDB10631		PG(18:1(9Z)/16:1(9Z))	0.000477969	C40H75O10P	-H(-)
KO 54h:Ex2 WT 54h	960	916	-1.23421	1.552e-05	0.000282045	0.000101736	0.000101736	745.502	HMDB10645		PG(18:2(9Z,12Z)/16:0)	0.000477969	C40H75O10P	-H(-)
KO 54h:Ex2 WT 54h	589	552	1.22549	3.45075e-09	5.43493e-07	1.96042e-07	1.96042e-07	323.029	HMDB00288	C00105	Uridine 5'-monophosphate	2.85704e-05	C9H13N2O9P	-H(-)
KO 54h:Ex2 WT 54h	589	552	1.22549	3.45075e-09	5.43493e-07	1.96042e-07	1.96042e-07	323.029	HMDB01271	C01168	Pseudouridine 5'-phosphate	2.85704e-05	C9H13N2O9P	-H(-)
KO 54h:Ex2 WT 54h	589	552	1.22549	3.45075e-09	5.43493e-07	1.96042e-07	1.96042e-07	323.029	HMDB11641	C03031	Uridine 2'-phosphate	2.85704e-05	C9H13N2O9P	-H(-)
KO 54h:Ex2 WT 54h	589	552	1.22549	3.45075e-09	5.43493e-07	1.96042e-07	1.96042e-07	323.029	HMDB60282	C01368	3'-UMP	2.85704e-05	C9H13N2O9P	-H(-)
KO 54h:Ex2 WT 54h	251	227	-1.20469	3.19052e-05	0.0004711	0.000169929	0.000169929	190.054	HMDB11745	C02712	N-Acetyl-L-methionine	0.000183765	C7H13NO3S	-H(-)
KO 54h:Ex2 WT 54h	111	93	1.1925	6.554e-09	8.8479e-07	3.1915e-07	3.1915e-07	146.046	HMDB00148	C00025	L-Glutamic acid	-3.66618e-05	C5H9NO4	-H(-)
KO 54h:Ex2 WT 54h	111	93	1.1925	6.554e-09	8.8479e-07	3.1915e-07	3.1915e-07	146.046	HMDB02393	C12269	N-Methyl-D-aspartic acid	-3.66618e-05	C5H9NO4	-H(-)
KO 54h:Ex2 WT 54h	111	93	1.1925	6.554e-09	8.8479e-07	3.1915e-07	3.1915e-07	146.046	HMDB02931		N-Acetylserine	-3.66618e-05	C5H9NO4	-H(-)
KO 54h:Ex2 WT 54h	111	93	1.1925	6.554e-09	8.8479e-07	3.1915e-07	3.1915e-07	146.046	HMDB03011	C00979	O-Acetylserine	-3.66618e-05	C5H9NO4	-H(-)
KO 54h:Ex2 WT 54h	111	93	1.1925	6.554e-09	8.8479e-07	3.1915e-07	3.1915e-07	146.046	HMDB03339	C00217	D-Glutamic acid	-3.66618e-05	C5H9NO4	-H(-)
KO 54h:Ex2 WT 54h	111	93	1.1925	6.554e-09	8.8479e-07	3.1915e-07	3.1915e-07	146.046	HMDB06556	C05938	L-4-Hydroxyglutamate semialdehyde	-3.66618e-05	C5H9NO4	-H(-)
KO 54h:Ex2 WT 54h	111	93	1.1925	6.554e-09	8.8479e-07	3.1915e-07	3.1915e-07	146.046	HMDB33550		3-(Carboxymethylamino)propanoic acid	-3.66618e-05	C5H9NO4	-H(-)
KO 54h:Ex2 WT 54h	111	93	1.1925	6.554e-09	8.8479e-07	3.1915e-07	3.1915e-07	146.046	HMDB60475		DL-Glutamate	-3.66618e-05	C5H9NO4	-H(-)
KO 54h:Ex2 WT 54h	118	100	-1.13812	6.74893e-07	2.89897e-05	1.04568e-05	1.04568e-05	148.991	HMDB42032	C14872	Thiodiacetic acid	0.000341662	C4H6O4S	-H(-)
KO 54h:Ex2 WT 54h	23	18	1.11332	1.12124e-06	3.95433e-05	1.46999e-05	1.42636e-05	102.056	HMDB00092	C01026	Dimethylglycine	2.29524e-05	C4H9NO2	-H(-)
KO 54h:Ex2 WT 54h	23	18	1.11332	1.12124e-06	3.95433e-05	1.46999e-05	1.42636e-05	102.056	HMDB00112	C00334	Gamma-Aminobutyric acid	2.29524e-05	C4H9NO2	-H(-)
KO 54h:Ex2 WT 54h	23	18	1.11332	1.12124e-06	3.95433e-05	1.46999e-05	1.42636e-05	102.056	HMDB00452	C02356	L-Alpha-aminobutyric acid	2.29524e-05	C4H9NO2	-H(-)
KO 54h:Ex2 WT 54h	23	18	1.11332	1.12124e-06	3.95433e-05	1.46999e-05	1.42636e-05	102.056	HMDB00650	C02261	D-Alpha-aminobutyric acid	2.29524e-05	C4H9NO2	-H(-)
KO 54h:Ex2 WT 54h	23	18	1.11332	1.12124e-06	3.95433e-05	1.46999e-05	1.42636e-05	102.056	HMDB01906	C03665	2-Aminoisobutyric acid	2.29524e-05	C4H9NO2	-H(-)
KO 54h:Ex2 WT 54h	23	18	1.11332	1.12124e-06	3.95433e-05	1.46999e-05	1.42636e-05	102.056	HMDB02166	C03284	(S)-b-aminoisobutyric acid	2.29524e-05	C4H9NO2	-H(-)
KO 54h:Ex2 WT 54h	23	18	1.11332	1.12124e-06	3.95433e-05	1.46999e-05	1.42636e-05	102.056	HMDB02299	C01205	(R)-b-aminoisobutyric acid	2.29524e-05	C4H9NO2	-H(-)
KO 54h:Ex2 WT 54h	23	18	1.11332	1.12124e-06	3.95433e-05	1.46999e-05	1.42636e-05	102.056	HMDB03911	C05145	3-Aminoisobutanoic acid	2.29524e-05	C4H9NO2	-H(-)
KO 54h:Ex2 WT 54h	23	18	1.11332	1.12124e-06	3.95433e-05	1.46999e-05	1.42636e-05	102.056	HMDB31329		Butyl nitrite	2.29524e-05	C4H9NO2	-H(-)
KO 54h:Ex2 WT 54h	23	18	1.11332	1.12124e-06	3.95433e-05	1.46999e-05	1.42636e-05	102.056	HMDB31654		3-Aminobutanoic acid	2.29524e-05	C4H9NO2	-H(-)
KO 54h:Ex2 WT 54h	23	18	1.11332	1.12124e-06	3.95433e-05	1.46999e-05	1.42636e-05	102.056	HMDB38394		O-Acetylethanolamine	2.29524e-05	C4H9NO2	-H(-)
KO 54h:Ex2 WT 54h	23	18	1.11332	1.12124e-06	3.95433e-05	1.46999e-05	1.42636e-05	102.056	HMDB41945	C11735	N-Ethylglycine	2.29524e-05	C4H9NO2	-H(-)
KO 54h:Ex2 WT 54h	23	18	1.11332	1.12124e-06	3.95433e-05	1.46999e-05	1.42636e-05	102.056	HMDB61050		Unknown	2.29524e-05	C4H9NO2	-H(-)
KO 54h:Ex2 WT 54h	612	575	1.10092	2.42554e-09	4.58427e-07	1.65358e-07	1.65358e-07	329.249	HMDB01976		Docosapentaenoic acid (22n-6)	6.75656e-05	C22H34O2	-H(-)
KO 54h:Ex2 WT 54h	612	575	1.10092	2.42554e-09	4.58427e-07	1.65358e-07	1.65358e-07	329.249	HMDB06528	C16513	Docosapentaenoic acid	6.75656e-05	C22H34O2	-H(-)
KO 54h:Ex2 WT 54h	612	575	1.10092	2.42554e-09	4.58427e-07	1.65358e-07	1.65358e-07	329.249	HMDB32257		Ethyl abietate	6.75656e-05	C22H34O2	-H(-)
KO 54h:Ex2 WT 54h	612	575	1.10092	2.42554e-09	4.58427e-07	1.65358e-07	1.65358e-07	329.249	HMDB35024		ent-16-Kauren-19-ol acetate	6.75656e-05	C22H34O2	-H(-)
KO 54h:Ex2 WT 54h	612	575	1.10092	2.42554e-09	4.58427e-07	1.65358e-07	1.65358e-07	329.249	HMDB35581		1-Phenyl-1,3-hexadecanedione	6.75656e-05	C22H34O2	-H(-)
KO 54h:Ex2 WT 54h	612	575	1.10092	2.42554e-09	4.58427e-07	1.65358e-07	1.65358e-07	329.249	HMDB38909		2-Methyl-5-(8,11-pentadecadienyl)-1,3-benzenediol	6.75656e-05	C22H34O2	-H(-)
KO 54h:Ex2 WT 54h	612	575	1.10092	2.42554e-09	4.58427e-07	1.65358e-07	1.65358e-07	329.249	HMDB39133		4,8,12,15,19-Docosapentaenoic acid	6.75656e-05	C22H34O2	-H(-)
KO 54h:Ex2 WT 54h	612	575	1.10092	2.42554e-09	4.58427e-07	1.65358e-07	1.65358e-07	329.249	HMDB39530	C16184	Ethyl icosapentate	6.75656e-05	C22H34O2	-H(-)
KO 54h:Ex2 WT 54h	612	575	1.10092	2.42554e-09	4.58427e-07	1.65358e-07	1.65358e-07	329.249	HMDB60113		Docosa-4,7,10,13,16-pentaenoic acid	6.75656e-05	C22H34O2	-H(-)
KO 54h:Ex2 WT 54h	176	153	1.08727	2.13743e-08	2.01987e-06	7.28582e-07	7.28582e-07	166.018	HMDB06462		Homocysteinesulfinic acid	-0.000321019	C4H9NO4S	-H(-)
KO 54h:Ex2 WT 54h	951	907	1.07402	4.59034e-08	3.33683e-06	1.20362e-06	1.20362e-06	722.512	HMDB09149	C00350	PE(18:3(6Z,9Z,12Z)/P-18:1(11Z))	0.000962609	C41H74NO7P	-H(-)
KO 54h:Ex2 WT 54h	951	907	1.07402	4.59034e-08	3.33683e-06	1.20362e-06	1.20362e-06	722.512	HMDB09150	C00350	PE(18:3(6Z,9Z,12Z)/P-18:1(9Z))	0.000962609	C41H74NO7P	-H(-)
KO 54h:Ex2 WT 54h	951	907	1.07402	4.59034e-08	3.33683e-06	1.20362e-06	1.20362e-06	722.512	HMDB09182	C00350	PE(18:3(9Z,12Z,15Z)/P-18:1(11Z))	0.000962609	C41H74NO7P	-H(-)
KO 54h:Ex2 WT 54h	951	907	1.07402	4.59034e-08	3.33683e-06	1.20362e-06	1.20362e-06	722.512	HMDB09183	C00350	PE(18:3(9Z,12Z,15Z)/P-18:1(9Z))	0.000962609	C41H74NO7P	-H(-)
KO 54h:Ex2 WT 54h	951	907	1.07402	4.59034e-08	3.33683e-06	1.20362e-06	1.20362e-06	722.512	HMDB09214	C00350	PE(18:4(6Z,9Z,12Z,15Z)/P-18:0)	0.000962609	C41H74NO7P	-H(-)
KO 54h:Ex2 WT 54h	951	907	1.07402	4.59034e-08	3.33683e-06	1.20362e-06	1.20362e-06	722.512	HMDB09411	C00350	PE(20:4(5Z,8Z,11Z,14Z)/P-16:0)	0.000962609	C41H74NO7P	-H(-)
KO 54h:Ex2 WT 54h	951	907	1.07402	4.59034e-08	3.33683e-06	1.20362e-06	1.20362e-06	722.512	HMDB09444	C00350	PE(20:4(8Z,11Z,14Z,17Z)/P-16:0)	0.000962609	C41H74NO7P	-H(-)
KO 54h:Ex2 WT 54h	951	907	1.07402	4.59034e-08	3.33683e-06	1.20362e-06	1.20362e-06	722.512	HMDB11352		PE(P-16:0/20:4(5Z,8Z,11Z,14Z))	0.000962609	C41H74NO7P	-H(-)
KO 54h:Ex2 WT 54h	951	907	1.07402	4.59034e-08	3.33683e-06	1.20362e-06	1.20362e-06	722.512	HMDB11353		PE(P-16:0/20:4(8Z,11Z,14Z,17Z))	0.000962609	C41H74NO7P	-H(-)
KO 54h:Ex2 WT 54h	951	907	1.07402	4.59034e-08	3.33683e-06	1.20362e-06	1.20362e-06	722.512	HMDB11379		PE(P-18:0/18:4(6Z,9Z,12Z,15Z))	0.000962609	C41H74NO7P	-H(-)
KO 54h:Ex2 WT 54h	951	907	1.07402	4.59034e-08	3.33683e-06	1.20362e-06	1.20362e-06	722.512	HMDB11410		PE(P-18:1(11Z)/18:3(6Z,9Z,12Z))	0.000962609	C41H74NO7P	-H(-)
KO 54h:Ex2 WT 54h	951	907	1.07402	4.59034e-08	3.33683e-06	1.20362e-06	1.20362e-06	722.512	HMDB11411		PE(P-18:1(11Z)/18:3(9Z,12Z,15Z))	0.000962609	C41H74NO7P	-H(-)
KO 54h:Ex2 WT 54h	951	907	1.07402	4.59034e-08	3.33683e-06	1.20362e-06	1.20362e-06	722.512	HMDB11443		PE(P-18:1(9Z)/18:3(6Z,9Z,12Z))	0.000962609	C41H74NO7P	-H(-)
KO 54h:Ex2 WT 54h	951	907	1.07402	4.59034e-08	3.33683e-06	1.20362e-06	1.20362e-06	722.512	HMDB11444		PE(P-18:1(9Z)/18:3(9Z,12Z,15Z))	0.000962609	C41H74NO7P	-H(-)
KO 54h:Ex2 WT 54h	605	568	1.04102	1.44021e-07	8.50626e-06	3.06827e-06	3.06827e-06	327.233	HMDB02183	C06429	Docosahexaenoic acid	-0.000247476	C22H32O2	-H(-)
KO 54h:Ex2 WT 54h	605	568	1.04102	1.44021e-07	8.50626e-06	3.06827e-06	3.06827e-06	327.233	HMDB30053		Neogrifolin	-0.000247476	C22H32O2	-H(-)
KO 54h:Ex2 WT 54h	605	568	1.04102	1.44021e-07	8.50626e-06	3.06827e-06	3.06827e-06	327.233	HMDB30446		Grifolin	-0.000247476	C22H32O2	-H(-)
KO 54h:Ex2 WT 54h	605	568	1.04102	1.44021e-07	8.50626e-06	3.06827e-06	3.06827e-06	327.233	HMDB35185		Retinol acetate	-0.000247476	C22H32O2	-H(-)
KO 54h:Ex2 WT 54h	605	568	1.04102	1.44021e-07	8.50626e-06	3.06827e-06	3.06827e-06	327.233	HMDB38908		(Z,Z)-2-Methyl-5-(8,11,14-pentadecatrienyl)-1,3-benzenediol	-0.000247476	C22H32O2	-H(-)
KO 54h:Ex2 WT 54h	553	516	1.03102	1.97925e-08	2.01987e-06	7.49626e-07	7.28582e-07	306.077	HMDB00125	C00051	Glutathione	-0.000263561	C10H17N3O6S	-H(-)
KO 54h:Ex2 WT 54h	656	619	-1.02045	0.00108442	0.00776348	0.00280034	0.00280034	350.109	HMDB00785	C04016	N-Acetyl-7-O-acetylneuraminic acid	0.000440422	C13H21NO10	-H(-)
KO 54h:Ex2 WT 54h	656	619	-1.02045	0.00108442	0.00776348	0.00280034	0.00280034	350.109	HMDB00794		N-Acetyl-9-O-acetylneuraminic acid	0.000440422	C13H21NO10	-H(-)
KO 54h:Ex2 WT 54h	656	619	-1.02045	0.00108442	0.00776348	0.00280034	0.00280034	350.109	HMDB00796	C04015	N-Acetyl-4-O-acetylneuraminic acid	0.000440422	C13H21NO10	-H(-)
KO 54h:Ex2 WT 54h	656	619	-1.02045	0.00108442	0.00776348	0.00280034	0.00280034	350.109	HMDB60492		N-acetyl-O-acetylneuraminate	0.000440422	C13H21NO10	-H(-)
KO 54h:Ex2 WT 54h	403	369	-1.0197	2.74194e-06	7.8519e-05	2.83224e-05	2.83224e-05	243.027	HMDB01265	C02985	Fucose 1-phosphate	0.000337393	C6H13O8P	-H(-)
KO 54h:Ex2 WT 54h	929	886	-1.01503	0.000779083	0.00608458	0.00219475	0.00219475	662.101	HMDB39421		Fenugreekine	0.000386493	C21H27N7O14P2	-H(-)
KO 54h:Ex2 WT 54h	655	618	0.994044	2.95271e-06	8.18079e-05	2.96025e-05	2.95088e-05	348.088	HMDB60507	C14871	S-(Formylmethyl)glutathione	-0.000615917	C12H19N3O7S	-H(-)
KO 54h:Ex2 WT 54h	964	920	-0.991545	0.000592252	0.00505596	0.00183527	0.00182372	760.512	HMDB12357		PS(16:0/18:1(9Z))	0.0011631	C40H76NO10P	-H(-)
KO 54h:Ex2 WT 54h	964	920	-0.991545	0.000592252	0.00505596	0.00183527	0.00182372	760.512	HMDB12367		PS(16:1(9Z)/18:0)	0.0011631	C40H76NO10P	-H(-)
KO 54h:Ex2 WT 54h	964	920	-0.991545	0.000592252	0.00505596	0.00183527	0.00182372	760.512	HMDB12377		PS(18:0/16:1(9Z))	0.0011631	C40H76NO10P	-H(-)
KO 54h:Ex2 WT 54h	964	920	-0.991545	0.000592252	0.00505596	0.00183527	0.00182372	760.512	HMDB12387		PS(18:1(9Z)/16:0)	0.0011631	C40H76NO10P	-H(-)
KO 54h:Ex2 WT 54h	956	912	-0.987629	0.000334987	0.00326353	0.00117718	0.00117718	730.574	HMDB07962	C00157	PC(15:0/P-18:0)	0.00194304	C41H82NO7P	-H(-)
KO 54h:Ex2 WT 54h	956	912	-0.987629	0.000334987	0.00326353	0.00117718	0.00117718	730.574	HMDB09016	C00350	PE(18:0/P-18:0)	0.00194304	C41H82NO7P	-H(-)
KO 54h:Ex2 WT 54h	956	912	-0.987629	0.000334987	0.00326353	0.00117718	0.00117718	730.574	HMDB09246	C00350	PE(20:0/P-16:0)	0.00194304	C41H82NO7P	-H(-)
KO 54h:Ex2 WT 54h	956	912	-0.987629	0.000334987	0.00326353	0.00117718	0.00117718	730.574	HMDB11238		PC(P-18:0/15:0)	0.00194304	C41H82NO7P	-H(-)
KO 54h:Ex2 WT 54h	956	912	-0.987629	0.000334987	0.00326353	0.00117718	0.00117718	730.574	HMDB11347		PE(P-16:0/20:0)	0.00194304	C41H82NO7P	-H(-)
KO 54h:Ex2 WT 54h	956	912	-0.987629	0.000334987	0.00326353	0.00117718	0.00117718	730.574	HMDB11373		PE(dm18:0/18:0)	0.00194304	C41H82NO7P	-H(-)
KO 54h:Ex2 WT 54h	936	892	-0.943331	0.000786298	0.00609059	0.00219692	0.00219692	673.481	HMDB07858	C00416	PA(16:0/18:1(11Z))	0.000361294	C37H71O8P	-H(-)
KO 54h:Ex2 WT 54h	936	892	-0.943331	0.000786298	0.00609059	0.00219692	0.00219692	673.481	HMDB07859	C00416	PA(16:0/18:1(9Z))	0.000361294	C37H71O8P	-H(-)
KO 54h:Ex2 WT 54h	936	892	-0.943331	0.000786298	0.00609059	0.00219692	0.00219692	673.481	HMDB31130		9-Octadecenoic acid 1-[[(1-oxohexadecyl)oxy]methyl]-2-(phosphonoxy)ethyl ester	0.000361294	C37H71O8P	-H(-)
KO 54h:Ex2 WT 54h	232	208	0.940512	5.06628e-06	0.00012599	4.54457e-05	4.54457e-05	184.002	HMDB00272	C01005	Phosphoserine	-0.000202638	C3H8NO6P	-H(-)
KO 54h:Ex2 WT 54h	232	208	0.940512	5.06628e-06	0.00012599	4.54457e-05	4.54457e-05	184.002	HMDB01721	C01005	DL-O-Phosphoserine	-0.000202638	C3H8NO6P	-H(-)
KO 54h:Ex2 WT 54h	594	557	-0.940082	5.25362e-06	0.000127299	4.59178e-05	4.59178e-05	324.094	HMDB00833	C03410	N-Glycolylneuraminic acid	-0.000117753	C11H19NO10	-H(-)
KO 54h:Ex2 WT 54h	926	883	0.919539	0.00149099	0.00999281	0.00360448	0.00360448	647.577	HMDB00610	C15441	CE(18:2(9Z,12Z))	0.000504887	C45H76O2	-H(-)
KO 54h:Ex2 WT 54h	567	530	-0.914101	3.21021e-06	8.4268e-05	3.03961e-05	3.03961e-05	311.169	HMDB32549		N-Undecylbenzenesulfonic acid	-0.000326617	C17H28O3S	-H(-)
KO 54h:Ex2 WT 54h	395	361	-0.901906	7.11834e-05	0.000890494	0.000327894	0.000321208	239.238	HMDB01551	C00517	Palmitaldehyde	0.000337683	C16H32O	-H(-)
KO 54h:Ex2 WT 54h	395	361	-0.901906	7.11834e-05	0.000890494	0.000327894	0.000321208	239.238	HMDB31052		2-Hexadecanone	0.000337683	C16H32O	-H(-)
KO 54h:Ex2 WT 54h	941	897	-0.893494	0.000138365	0.00157536	0.000568245	0.000568245	686.476	HMDB08829	C00350	PE(14:0/18:2(9Z,12Z))	0.000464058	C37H70NO8P	-H(-)
KO 54h:Ex2 WT 54h	941	897	-0.893494	0.000138365	0.00157536	0.000568245	0.000568245	686.476	HMDB08860	C00350	PE(14:1(9Z)/18:1(11Z))	0.000464058	C37H70NO8P	-H(-)
KO 54h:Ex2 WT 54h	941	897	-0.893494	0.000138365	0.00157536	0.000568245	0.000568245	686.476	HMDB08861	C00350	PE(14:1(9Z)/18:1(9Z))	0.000464058	C37H70NO8P	-H(-)
KO 54h:Ex2 WT 54h	941	897	-0.893494	0.000138365	0.00157536	0.000568245	0.000568245	686.476	HMDB08957	C00350	PE(16:1(9Z)/16:1(9Z))	0.000464058	C37H70NO8P	-H(-)
KO 54h:Ex2 WT 54h	941	897	-0.893494	0.000138365	0.00157536	0.000568245	0.000568245	686.476	HMDB09020	C00350	PE(18:1(11Z)/14:1(9Z))	0.000464058	C37H70NO8P	-H(-)
KO 54h:Ex2 WT 54h	941	897	-0.893494	0.000138365	0.00157536	0.000568245	0.000568245	686.476	HMDB09053	C00350	PE(18:1(9Z)/14:1(9Z))	0.000464058	C37H70NO8P	-H(-)
KO 54h:Ex2 WT 54h	941	897	-0.893494	0.000138365	0.00157536	0.000568245	0.000568245	686.476	HMDB09085	C00350	PE(18:2(9Z,12Z)/14:0)	0.000464058	C37H70NO8P	-H(-)
KO 54h:Ex2 WT 54h	968	924	-0.892516	2.17883e-05	0.000367677	0.000132624	0.000132624	773.532	HMDB10605		PG(18:0/18:2(9Z,12Z))	0.00182157	C42H79O10P	-H(-)
KO 54h:Ex2 WT 54h	968	924	-0.892516	2.17883e-05	0.000367677	0.000132624	0.000132624	773.532	HMDB10618		PG(18:1(11Z)/18:1(11Z))	0.00182157	C42H79O10P	-H(-)
KO 54h:Ex2 WT 54h	968	924	-0.892516	2.17883e-05	0.000367677	0.000132624	0.000132624	773.532	HMDB10619		PG(18:1(11Z)/18:1(9Z))	0.00182157	C42H79O10P	-H(-)
KO 54h:Ex2 WT 54h	968	924	-0.892516	2.17883e-05	0.000367677	0.000132624	0.000132624	773.532	HMDB10633		PG(18:1(9Z)/18:1(11Z))	0.00182157	C42H79O10P	-H(-)
KO 54h:Ex2 WT 54h	968	924	-0.892516	2.17883e-05	0.000367677	0.000132624	0.000132624	773.532	HMDB10634		PG(18:1(9Z)/18:1(9Z))	0.00182157	C42H79O10P	-H(-)
KO 54h:Ex2 WT 54h	968	924	-0.892516	2.17883e-05	0.000367677	0.000132624	0.000132624	773.532	HMDB10647		PG(18:2(9Z,12Z)/18:0)	0.00182157	C42H79O10P	-H(-)
KO 54h:Ex2 WT 54h	600	563	-0.881147	1.19755e-05	0.000251485	9.07126e-05	9.07126e-05	325.185	HMDB31031		2-Dodecylbenzenesulfonic acid	-0.000316589	C18H30O3S	-H(-)
KO 54h:Ex2 WT 54h	600	563	-0.881147	1.19755e-05	0.000251485	9.07126e-05	9.07126e-05	325.185	HMDB59915		4-Dodecylbenzenesulfonic Acid	-0.000316589	C18H30O3S	-H(-)
KO 54h:Ex2 WT 54h	614	577	0.880694	2.25792e-07	1.18541e-05	4.27585e-06	4.27585e-06	330.055	HMDB14694	C01608	Piroxicam	0.000189476	C15H13N3O4S	-H(-)
KO 54h:Ex2 WT 54h	948	904	0.879975	6.04151e-06	0.000142731	5.1484e-05	5.1484e-05	704.526	HMDB07869	C00157	PC(14:0/16:0)	-0.00244923	C38H76NO8P	-H(-)
KO 54h:Ex2 WT 54h	948	904	0.879975	6.04151e-06	0.000142731	5.1484e-05	5.1484e-05	704.526	HMDB07934	C00157	PC(15:0/15:0)	-0.00244923	C38H76NO8P	-H(-)
KO 54h:Ex2 WT 54h	948	904	0.879975	6.04151e-06	0.000142731	5.1484e-05	5.1484e-05	704.526	HMDB07965	C00157	PC(16:0/14:0)	-0.00244923	C38H76NO8P	-H(-)
KO 54h:Ex2 WT 54h	948	904	0.879975	6.04151e-06	0.000142731	5.1484e-05	5.1484e-05	704.526	HMDB08892	C00350	PE(15:0/18:0)	-0.00244923	C38H76NO8P	-H(-)
KO 54h:Ex2 WT 54h	948	904	0.879975	6.04151e-06	0.000142731	5.1484e-05	5.1484e-05	704.526	HMDB08988	C00350	PE(18:0/15:0)	-0.00244923	C38H76NO8P	-H(-)
KO 54h:Ex2 WT 54h	948	904	0.879975	6.04151e-06	0.000142731	5.1484e-05	5.1484e-05	704.526	HMDB10567		PE-NMe(16:0/16:0)	-0.00244923	C38H76NO8P	-H(-)
KO 54h:Ex2 WT 54h	857	819	-0.878277	0.000398149	0.00372526	0.00134373	0.00134373	505.988	HMDB00538	C00002	Adenosine triphosphate	0.000164953	C10H16N5O13P3	-H(-)
KO 54h:Ex2 WT 54h	857	819	-0.878277	0.000398149	0.00372526	0.00134373	0.00134373	505.988	HMDB01440	C00286	dGTP	0.000164953	C10H16N5O13P3	-H(-)
KO 54h:Ex2 WT 54h	857	819	-0.878277	0.000398149	0.00372526	0.00134373	0.00134373	505.988	HMDB59593	C19969	2-hydroxy-dATP	0.000164953	C10H16N5O13P3	-H(-)
KO 54h:Ex2 WT 54h	289	263	0.877671	1.33577e-09	3.15575e-07	1.1383e-07	1.1383e-07	203.02	HMDB31665		Daucic acid	-0.000567111	C7H8O7	-H(-)
KO 54h:Ex2 WT 54h	7	7	-0.874596	9.85077e-06	0.000221642	7.99481e-05	7.99481e-05	74.0246	HMDB00123	C00037	Glycine	0.000129286	C2H5NO2	-H(-)
KO 54h:Ex2 WT 54h	7	7	-0.874596	9.85077e-06	0.000221642	7.99481e-05	7.99481e-05	74.0246	HMDB14691	C06808	Acetohydroxamic Acid	0.000129286	C2H5NO2	-H(-)
KO 54h:Ex2 WT 54h	7	7	-0.874596	9.85077e-06	0.000221642	7.99481e-05	7.99481e-05	74.0246	HMDB31239		Ethyl nitrite	0.000129286	C2H5NO2	-H(-)
KO 54h:Ex2 WT 54h	466	432	-0.871206	2.23304e-05	0.000370214	0.000133539	0.000133539	269.088	HMDB29955		D-erythro-L-galacto-Nonulose	-0.000342128	C9H18O9	-H(-)
KO 54h:Ex2 WT 54h	195	172	-0.868194	0.000468676	0.00425864	0.00153612	0.00153612	171.008	HMDB00126	C00093	Glycerol 3-phosphate	-0.00129494	C3H9O6P	-H(-)
KO 54h:Ex2 WT 54h	195	172	-0.868194	0.000468676	0.00425864	0.00153612	0.00153612	171.008	HMDB02520	C02979	Beta-Glycerophosphoric acid	-0.00129494	C3H9O6P	-H(-)
KO 54h:Ex2 WT 54h	460	426	0.855207	1.28349e-06	4.04298e-05	1.45833e-05	1.45833e-05	267.074	HMDB00195	C00294	Inosine	-2.05998e-05	C10H12N4O5	-H(-)
KO 54h:Ex2 WT 54h	460	426	0.855207	1.28349e-06	4.04298e-05	1.45833e-05	1.45833e-05	267.074	HMDB00481		Allopurinol riboside	-2.05998e-05	C10H12N4O5	-H(-)
KO 54h:Ex2 WT 54h	460	426	0.855207	1.28349e-06	4.04298e-05	1.45833e-05	1.45833e-05	267.074	HMDB03040		Arabinosylhypoxanthine	-2.05998e-05	C10H12N4O5	-H(-)
KO 54h:Ex2 WT 54h	910	867	-0.847826	7.24044e-05	0.000890494	0.000324742	0.000321208	604.069	HMDB01163	C00096	Guanosine diphosphate mannose	0.000568399	C16H25N5O16P2	-H(-)
KO 54h:Ex2 WT 54h	910	867	-0.847826	7.24044e-05	0.000890494	0.000324742	0.000321208	604.069	HMDB03351	C00394	GDP-glucose	0.000568399	C16H25N5O16P2	-H(-)
KO 54h:Ex2 WT 54h	676	639	0.845992	2.61011e-08	2.24232e-06	8.08824e-07	8.08824e-07	362.051	HMDB01397	C00144	Guanosine monophosphate	8.448e-05	C10H14N5O8P	-H(-)
KO 54h:Ex2 WT 54h	676	639	0.845992	2.61011e-08	2.24232e-06	8.08824e-07	8.08824e-07	362.051	HMDB11670		8-Oxo-dGMP	8.448e-05	C10H14N5O8P	-H(-)
KO 54h:Ex2 WT 54h	676	639	0.845992	2.61011e-08	2.24232e-06	8.08824e-07	8.08824e-07	362.051	HMDB59639	C18239	Cyclic pyranopterin monophosphate	8.448e-05	C10H14N5O8P	-H(-)
KO 54h:Ex2 WT 54h	953	909	0.834677	2.89134e-05	0.000456508	0.000167045	0.000164666	726.583	HMDB10705		CerP(d18:1/24:1(15Z))	-0.00191393	C42H82NO6P	-H(-)
KO 54h:Ex2 WT 54h	861	823	0.830353	2.00264e-07	1.11323e-05	4.01551e-06	4.01551e-06	508.34	HMDB11481		LysoPE(0:0/20:0)	0.000365709	C25H52NO7P	-H(-)
KO 54h:Ex2 WT 54h	861	823	0.830353	2.00264e-07	1.11323e-05	4.01551e-06	4.01551e-06	508.34	HMDB11511		LysoPE(20:0/0:0)	0.000365709	C25H52NO7P	-H(-)
KO 54h:Ex2 WT 54h	861	823	0.830353	2.00264e-07	1.11323e-05	4.01551e-06	4.01551e-06	508.34	HMDB12108	C04230	LysoPC(17:0)	0.000365709	C25H52NO7P	-H(-)
KO 54h:Ex2 WT 54h	113	95	0.829128	7.87544e-07	3.23578e-05	1.16717e-05	1.16717e-05	147.049	HMDB31717		3-(Methylthio)propyl acetate	-0.000276487	C6H12O2S	-H(-)
KO 54h:Ex2 WT 54h	113	95	0.829128	7.87544e-07	3.23578e-05	1.16717e-05	1.16717e-05	147.049	HMDB32271		Ethyl 3-mercaptobutyrate	-0.000276487	C6H12O2S	-H(-)
KO 54h:Ex2 WT 54h	113	95	0.829128	7.87544e-07	3.23578e-05	1.16717e-05	1.16717e-05	147.049	HMDB32410		Methyl 3-(methylthio)butanoate	-0.000276487	C6H12O2S	-H(-)
KO 54h:Ex2 WT 54h	113	95	0.829128	7.87544e-07	3.23578e-05	1.16717e-05	1.16717e-05	147.049	HMDB32495		Propyl 2-mercaptopropionate	-0.000276487	C6H12O2S	-H(-)
KO 54h:Ex2 WT 54h	113	95	0.829128	7.87544e-07	3.23578e-05	1.16717e-05	1.16717e-05	147.049	HMDB36193		3-Mercapto-3-methylbutyl formate	-0.000276487	C6H12O2S	-H(-)
KO 54h:Ex2 WT 54h	113	95	0.829128	7.87544e-07	3.23578e-05	1.16717e-05	1.16717e-05	147.049	HMDB37619		Methyl 4-(methylthio)butyrate	-0.000276487	C6H12O2S	-H(-)
KO 54h:Ex2 WT 54h	113	95	0.829128	7.87544e-07	3.23578e-05	1.16717e-05	1.16717e-05	147.049	HMDB38299		Methylthiomethyl butyrate	-0.000276487	C6H12O2S	-H(-)
KO 54h:Ex2 WT 54h	113	95	0.829128	7.87544e-07	3.23578e-05	1.16717e-05	1.16717e-05	147.049	HMDB39653		2,4,6-Trimethyl-1,3,5-dioxathiane	-0.000276487	C6H12O2S	-H(-)
KO 54h:Ex2 WT 54h	113	95	0.829128	7.87544e-07	3.23578e-05	1.16717e-05	1.16717e-05	147.049	HMDB40413		Ethyl 3-(methylthio)propanoate	-0.000276487	C6H12O2S	-H(-)
KO 54h:Ex2 WT 54h	113	95	0.829128	7.87544e-07	3.23578e-05	1.16717e-05	1.16717e-05	147.049	HMDB41306		Methyl 2-(methylthio)butyrate	-0.000276487	C6H12O2S	-H(-)
KO 54h:Ex2 WT 54h	509	474	-0.804327	0.000292221	0.00287655	0.00103759	0.00103759	289.033	HMDB01068	C00281	D-Sedoheptulose 7-phosphate	-0.000461769	C7H15O10P	-H(-)
KO 54h:Ex2 WT 54h	509	474	-0.804327	0.000292221	0.00287655	0.00103759	0.00103759	289.033	HMDB60509	C06222	Sedoheptulose 1-phosphate	-0.000461769	C7H15O10P	-H(-)
KO 54h:Ex2 WT 54h	980	936	0.800681	1.84963e-11	1.7479e-08	6.3048e-09	6.3048e-09	852.683	HMDB08819	C00157	PC(24:1(15Z)/P-18:1(11Z))	0.00197675	C50H96NO7P	-H(-)
KO 54h:Ex2 WT 54h	980	936	0.800681	1.84963e-11	1.7479e-08	6.3048e-09	6.3048e-09	852.683	HMDB08820	C00157	PC(24:1(15Z)/P-18:1(9Z))	0.00197675	C50H96NO7P	-H(-)
KO 54h:Ex2 WT 54h	980	936	0.800681	1.84963e-11	1.7479e-08	6.3048e-09	6.3048e-09	852.683	HMDB11297		PC(P-18:1(11Z)/24:1(15Z))	0.00197675	C50H96NO7P	-H(-)
KO 54h:Ex2 WT 54h	980	936	0.800681	1.84963e-11	1.7479e-08	6.3048e-09	6.3048e-09	852.683	HMDB11330		PC(P-18:1(9Z)/24:1(15Z))	0.00197675	C50H96NO7P	-H(-)
KO 54h:Ex2 WT 54h	980	936	0.800681	1.84963e-11	1.7479e-08	6.3048e-09	6.3048e-09	852.683	HMDB13458		PC(o-24:0/18:3(6Z,9Z,12Z))	0.00197675	C50H96NO7P	-H(-)
KO 54h:Ex2 WT 54h	980	936	0.800681	1.84963e-11	1.7479e-08	6.3048e-09	6.3048e-09	852.683	HMDB13459		PC(o-24:0/18:3(9Z,12Z,15Z))	0.00197675	C50H96NO7P	-H(-)
KO 54h:Ex2 WT 54h	923	880	0.798773	2.60654e-05	0.000424686	0.000153187	0.000153187	645.563	HMDB10369		CE(18:3(6Z,9Z,12Z))	-0.00143995	C45H74O2	-H(-)
KO 54h:Ex2 WT 54h	923	880	0.798773	2.60654e-05	0.000424686	0.000153187	0.000153187	645.563	HMDB10370	C02530	CE(18:3(9Z,12Z,15Z))	-0.00143995	C45H74O2	-H(-)
KO 54h:Ex2 WT 54h	641	604	-0.786581	3.88268e-05	0.000564482	0.000203613	0.000203613	339.233	HMDB33786		Plastoquinone 3	0.000102918	C23H32O2	-H(-)
KO 54h:Ex2 WT 54h	641	604	-0.786581	3.88268e-05	0.000564482	0.000203613	0.000203613	339.233	HMDB39762		1,1'-[1,11-Undecanediylbis(oxy)]bisbenzene	0.000102918	C23H32O2	-H(-)
KO 54h:Ex2 WT 54h	943	899	-0.778221	0.000735421	0.00584011	0.00210657	0.00210657	688.491	HMDB07901	C00157	PC(14:1(9Z)/15:0)	0.00104978	C37H72NO8P	-H(-)
KO 54h:Ex2 WT 54h	943	899	-0.778221	0.000735421	0.00584011	0.00210657	0.00210657	688.491	HMDB07933	C00157	PC(15:0/14:1(9Z))	0.00104978	C37H72NO8P	-H(-)
KO 54h:Ex2 WT 54h	943	899	-0.778221	0.000735421	0.00584011	0.00210657	0.00210657	688.491	HMDB08827	C00350	PE(14:0/18:1(11Z))	0.00104978	C37H72NO8P	-H(-)
KO 54h:Ex2 WT 54h	943	899	-0.778221	0.000735421	0.00584011	0.00210657	0.00210657	688.491	HMDB08828	C00350	PE(14:0/18:1(9Z))	0.00104978	C37H72NO8P	-H(-)
KO 54h:Ex2 WT 54h	943	899	-0.778221	0.000735421	0.00584011	0.00210657	0.00210657	688.491	HMDB08859	C00350	PE(14:1(9Z)/18:0)	0.00104978	C37H72NO8P	-H(-)
KO 54h:Ex2 WT 54h	943	899	-0.778221	0.000735421	0.00584011	0.00210657	0.00210657	688.491	HMDB08924	C00350	PE(16:0/16:1(9Z))	0.00104978	C37H72NO8P	-H(-)
KO 54h:Ex2 WT 54h	943	899	-0.778221	0.000735421	0.00584011	0.00210657	0.00210657	688.491	HMDB08956	C00350	PE(16:1(9Z)/16:0)	0.00104978	C37H72NO8P	-H(-)
KO 54h:Ex2 WT 54h	943	899	-0.778221	0.000735421	0.00584011	0.00210657	0.00210657	688.491	HMDB08987	C00350	PE(18:0/14:1(9Z))	0.00104978	C37H72NO8P	-H(-)
KO 54h:Ex2 WT 54h	943	899	-0.778221	0.000735421	0.00584011	0.00210657	0.00210657	688.491	HMDB09019	C00350	PE(18:1(11Z)/14:0)	0.00104978	C37H72NO8P	-H(-)
KO 54h:Ex2 WT 54h	943	899	-0.778221	0.000735421	0.00584011	0.00210657	0.00210657	688.491	HMDB09052	C00350	PE(18:1(9Z)/14:0)	0.00104978	C37H72NO8P	-H(-)
KO 54h:Ex2 WT 54h	453	419	0.778117	2.66336e-07	1.29024e-05	4.77819e-06	4.65399e-06	262.088	HMDB28737		Asparaginyl-Methionine	-0.00088468	C9H17N3O4S	-H(-)
KO 54h:Ex2 WT 54h	453	419	0.778117	2.66336e-07	1.29024e-05	4.77819e-06	4.65399e-06	262.088	HMDB28968		Methionyl-Asparagine	-0.00088468	C9H17N3O4S	-H(-)
KO 54h:Ex2 WT 54h	453	419	0.778117	2.66336e-07	1.29024e-05	4.77819e-06	4.65399e-06	262.088	HMDB30350		Dehydroanonaine	-0.00024042	C17H13NO2	-H(-)
KO 54h:Ex2 WT 54h	453	419	0.778117	2.66336e-07	1.29024e-05	4.77819e-06	4.65399e-06	262.088	HMDB39873		2-Naphthalenol 2-aminobenzoate	-0.00024042	C17H13NO2	-H(-)
KO 54h:Ex2 WT 54h	221	197	-0.774655	5.47358e-05	0.000738933	0.000266539	0.000266539	180.067	HMDB00158	C00082	L-Tyrosine	0.000105842	C9H11NO3	-H(-)
KO 54h:Ex2 WT 54h	221	197	-0.774655	5.47358e-05	0.000738933	0.000266539	0.000266539	180.067	HMDB01119	C19579	4-Hydroxy-4-(3-pyridyl)-butanoic acid	0.000105842	C9H11NO3	-H(-)
KO 54h:Ex2 WT 54h	221	197	-0.774655	5.47358e-05	0.000738933	0.000266539	0.000266539	180.067	HMDB02184		L-Threo-3-Phenylserine	0.000105842	C9H11NO3	-H(-)
KO 54h:Ex2 WT 54h	221	197	-0.774655	5.47358e-05	0.000738933	0.000266539	0.000266539	180.067	HMDB03831	C04368	Beta-Tyrosine	0.000105842	C9H11NO3	-H(-)
KO 54h:Ex2 WT 54h	221	197	-0.774655	5.47358e-05	0.000738933	0.000266539	0.000266539	180.067	HMDB06050		o-Tyrosine	0.000105842	C9H11NO3	-H(-)
KO 54h:Ex2 WT 54h	221	197	-0.774655	5.47358e-05	0.000738933	0.000266539	0.000266539	180.067	HMDB59720		Meta-Tyrosine	0.000105842	C9H11NO3	-H(-)
KO 54h:Ex2 WT 54h	221	197	-0.774655	5.47358e-05	0.000738933	0.000266539	0.000266539	180.067	HMDB60280		4,6,7-Trihydroxy-1,2,3,4-tetrahydroisoquinoline	0.000105842	C9H11NO3	-H(-)
KO 54h:Ex2 WT 54h	652	615	0.762012	3.50372e-08	2.75918e-06	9.95257e-07	9.95257e-07	346.055	HMDB00045	C00020	Adenosine monophosphate	0.00048142	C10H14N5O7P	-H(-)
KO 54h:Ex2 WT 54h	652	615	0.762012	3.50372e-08	2.75918e-06	9.95257e-07	9.95257e-07	346.055	HMDB03540	C01367	3'-AMP	0.00048142	C10H14N5O7P	-H(-)
KO 54h:Ex2 WT 54h	652	615	0.762012	3.50372e-08	2.75918e-06	9.95257e-07	9.95257e-07	346.055	HMDB11617	C00946	Adenosine 2'-phosphate	0.00048142	C10H14N5O7P	-H(-)
KO 54h:Ex2 WT 54h	652	615	0.762012	3.50372e-08	2.75918e-06	9.95257e-07	9.95257e-07	346.055	HMDB59594	C19970	2-hydroxy-dAMP	0.00048142	C10H14N5O7P	-H(-)
KO 54h:Ex2 WT 54h	934	890	0.734856	0.000742087	0.00584393	0.00210795	0.00210795	670.526	HMDB12321	C02686	Galactosylceramide (d18:1/14:0)	0.000839608	C38H73NO8	-H(-)
KO 54h:Ex2 WT 54h	924	881	0.733885	2.8672e-07	1.29024e-05	4.65399e-06	4.65399e-06	646.615	HMDB04953	C00195	Cer(d18:1/24:1(15Z))	-0.000213836	C42H81NO3	-H(-)
KO 54h:Ex2 WT 54h	895	854	0.715226	0.000148126	0.00164832	0.000601089	0.000594561	565.047	HMDB00286	C00029	Uridine diphosphate glucose	0.000279471	C15H24N2O17P2	-H(-)
KO 54h:Ex2 WT 54h	895	854	0.715226	0.000148126	0.00164832	0.000601089	0.000594561	565.047	HMDB00302	C00052	Uridine diphosphategalactose	0.000279471	C15H24N2O17P2	-H(-)
KO 54h:Ex2 WT 54h	895	854	0.715226	0.000148126	0.00164832	0.000601089	0.000594561	565.047	HMDB60079		[(2R,3S,4R,5R)-5-(2,4-dioxo-1,2,3,4-tetrahydropyrimidin-1-yl)-3,4-dihydroxyoxolan-2-yl]methyl {[(3R,4S,5S,6R)-3,4,5-trihydroxy-6-(hydroxymethyl)oxan-2-yl phosphonato]oxy}phosphonate	0.000279471	C15H24N2O17P2	-H(-)
KO 54h:Ex2 WT 54h	48	41	-0.704002	2.96425e-05	0.000456508	0.000165642	0.000164666	116.072	HMDB00043	C00719	Betaine	0.000151796	C5H11NO2	-H(-)
KO 54h:Ex2 WT 54h	48	41	-0.704002	2.96425e-05	0.000456508	0.000165642	0.000164666	116.072	HMDB00883	C00183	L-Valine	0.000151796	C5H11NO2	-H(-)
KO 54h:Ex2 WT 54h	48	41	-0.704002	2.96425e-05	0.000456508	0.000165642	0.000164666	116.072	HMDB01382	C07457	Vaporole	0.000151796	C5H11NO2	-H(-)
KO 54h:Ex2 WT 54h	48	41	-0.704002	2.96425e-05	0.000456508	0.000165642	0.000164666	116.072	HMDB02141		N-Methyl-a-aminoisobutyric acid	0.000151796	C5H11NO2	-H(-)
KO 54h:Ex2 WT 54h	48	41	-0.704002	2.96425e-05	0.000456508	0.000165642	0.000164666	116.072	HMDB03355	C00431	5-Aminopentanoic acid	0.000151796	C5H11NO2	-H(-)
KO 54h:Ex2 WT 54h	48	41	-0.704002	2.96425e-05	0.000456508	0.000165642	0.000164666	116.072	HMDB13716	C01799	Norvaline	0.000151796	C5H11NO2	-H(-)
KO 54h:Ex2 WT 54h	48	41	-0.704002	2.96425e-05	0.000456508	0.000165642	0.000164666	116.072	HMDB15550	C07457	Amyl Nitrite	0.000151796	C5H11NO2	-H(-)
KO 54h:Ex2 WT 54h	870	832	0.702326	0.00100198	0.00739741	0.0026683	0.0026683	519.076	HMDB37757		3',4',5-Trihydroxy-3-methoxy-6,7-methylenedioxyflavone 4'-glucuronide	0.00150901	C23H20O14	-H(-)
KO 54h:Ex2 WT 54h	870	832	0.702326	0.00100198	0.00739741	0.0026683	0.0026683	519.076	HMDB38265		3,3',5-Trihydroxy-4'-methoxy-6,7-methylenedioxyflavone 3-glucuronide	0.00150901	C23H20O14	-H(-)
KO 54h:Ex2 WT 54h	587	550	0.689648	1.38692e-05	0.00027305	9.84913e-05	9.84913e-05	322.045	HMDB00095	C00055	Cytidine monophosphate	-0.000302599	C9H14N3O8P	-H(-)
KO 54h:Ex2 WT 54h	587	550	0.689648	1.38692e-05	0.00027305	9.84913e-05	9.84913e-05	322.045	HMDB11692	C03104	Cytidine 2'-phosphate	-0.000302599	C9H14N3O8P	-H(-)
KO 54h:Ex2 WT 54h	108	91	0.682984	8.10529e-09	9.57438e-07	3.45355e-07	3.45355e-07	145.062	HMDB00641	C00064	L-Glutamine	0.000152785	C5H10N2O3	-H(-)
KO 54h:Ex2 WT 54h	108	91	0.682984	8.10529e-09	9.57438e-07	3.45355e-07	3.45355e-07	145.062	HMDB02031	C05100	Ureidoisobutyric acid	0.000152785	C5H10N2O3	-H(-)
KO 54h:Ex2 WT 54h	108	91	0.682984	8.10529e-09	9.57438e-07	3.45355e-07	3.45355e-07	145.062	HMDB03423	C00819	D-Glutamine	0.000152785	C5H10N2O3	-H(-)
KO 54h:Ex2 WT 54h	108	91	0.682984	8.10529e-09	9.57438e-07	3.45355e-07	3.45355e-07	145.062	HMDB06899		Alanylglycine	0.000152785	C5H10N2O3	-H(-)
KO 54h:Ex2 WT 54h	108	91	0.682984	8.10529e-09	9.57438e-07	3.45355e-07	3.45355e-07	145.062	HMDB28687		Alanyl-Glycine	0.000152785	C5H10N2O3	-H(-)
KO 54h:Ex2 WT 54h	366	335	0.681417	1.99964e-06	6.09567e-05	2.19875e-05	2.19875e-05	228.099	HMDB28739		Asparaginyl-Proline	3.31071e-05	C9H15N3O4	-H(-)
KO 54h:Ex2 WT 54h	366	335	0.681417	1.99964e-06	6.09567e-05	2.19875e-05	2.19875e-05	228.099	HMDB29012		Prolyl-Asparagine	3.31071e-05	C9H15N3O4	-H(-)
KO 54h:Ex2 WT 54h	701	664	0.680499	9.36479e-06	0.000215847	7.78577e-05	7.78577e-05	378.152	HMDB39505		2-(Arabinosylamino)-3-(glucosylamino)propanenitrile	-0.000258032	C14H25N3O9	-H(-)
KO 54h:Ex2 WT 54h	547	510	0.68017	1.43739e-05	0.000273929	9.99924e-05	9.88085e-05	303.233	HMDB01043	C00219	Arachidonic acid	-0.000116447	C20H32O2	-H(-)
KO 54h:Ex2 WT 54h	547	510	0.68017	1.43739e-05	0.000273929	9.99924e-05	9.88085e-05	303.233	HMDB02177		Cis-8,11,14,17-Eicosatetraenoic acid	-0.000116447	C20H32O2	-H(-)
KO 54h:Ex2 WT 54h	547	510	0.68017	1.43739e-05	0.000273929	9.99924e-05	9.88085e-05	303.233	HMDB06036		Mesterolone	-0.000116447	C20H32O2	-H(-)
KO 54h:Ex2 WT 54h	547	510	0.68017	1.43739e-05	0.000273929	9.99924e-05	9.88085e-05	303.233	HMDB14996	C14605	Drostanolone	-0.000116447	C20H32O2	-H(-)
KO 54h:Ex2 WT 54h	547	510	0.68017	1.43739e-05	0.000273929	9.99924e-05	9.88085e-05	303.233	HMDB36702		Sideridiol	-0.000116447	C20H32O2	-H(-)
KO 54h:Ex2 WT 54h	547	510	0.68017	1.43739e-05	0.000273929	9.99924e-05	9.88085e-05	303.233	HMDB36721		ent-17-Hydroxy-16beta-kauran-19-al	-0.000116447	C20H32O2	-H(-)
KO 54h:Ex2 WT 54h	547	510	0.68017	1.43739e-05	0.000273929	9.99924e-05	9.88085e-05	303.233	HMDB36754		Yucalexin P21	-0.000116447	C20H32O2	-H(-)
KO 54h:Ex2 WT 54h	547	510	0.68017	1.43739e-05	0.000273929	9.99924e-05	9.88085e-05	303.233	HMDB36829		Copalic acid	-0.000116447	C20H32O2	-H(-)
KO 54h:Ex2 WT 54h	547	510	0.68017	1.43739e-05	0.000273929	9.99924e-05	9.88085e-05	303.233	HMDB36830		Junicedral	-0.000116447	C20H32O2	-H(-)
KO 54h:Ex2 WT 54h	547	510	0.68017	1.43739e-05	0.000273929	9.99924e-05	9.88085e-05	303.233	HMDB37824		7,13-Eperudien-15-oic acid	-0.000116447	C20H32O2	-H(-)
KO 54h:Ex2 WT 54h	547	510	0.68017	1.43739e-05	0.000273929	9.99924e-05	9.88085e-05	303.233	HMDB39687		Oryzalexin S	-0.000116447	C20H32O2	-H(-)
KO 54h:Ex2 WT 54h	547	510	0.68017	1.43739e-05	0.000273929	9.99924e-05	9.88085e-05	303.233	HMDB39702		Oryzalexin E	-0.000116447	C20H32O2	-H(-)
KO 54h:Ex2 WT 54h	928	885	0.668814	2.90668e-05	0.000456508	0.000165132	0.000164666	661.519	HMDB11145		PA(16:0e/18:0)	-0.00138035	C37H75O7P	-H(-)
KO 54h:Ex2 WT 54h	742	704	0.666242	1.06898e-05	0.000229589	8.28143e-05	8.28143e-05	402.011	HMDB01546	C00112	CDP	0.000102634	C9H15N3O11P2	-H(-)
KO 54h:Ex2 WT 54h	170	148	-0.648617	0.000120931	0.00139365	0.000502701	0.000502701	164.072	HMDB00159	C00079	L-Phenylalanine	4.30957e-05	C9H11NO2	-H(-)
KO 54h:Ex2 WT 54h	170	148	-0.648617	0.000120931	0.00139365	0.000502701	0.000502701	164.072	HMDB01007		3-Pyridinebutanoic acid	4.30957e-05	C9H11NO2	-H(-)
KO 54h:Ex2 WT 54h	170	148	-0.648617	0.000120931	0.00139365	0.000502701	0.000502701	164.072	HMDB04992	C07527	Benzocaine	4.30957e-05	C9H11NO2	-H(-)
KO 54h:Ex2 WT 54h	170	148	-0.648617	0.000120931	0.00139365	0.000502701	0.000502701	164.072	HMDB06044		Norsalsolinol	4.30957e-05	C9H11NO2	-H(-)
KO 54h:Ex2 WT 54h	170	148	-0.648617	0.000120931	0.00139365	0.000502701	0.000502701	164.072	HMDB33485		Gentiatibetine	4.30957e-05	C9H11NO2	-H(-)
KO 54h:Ex2 WT 54h	170	148	-0.648617	0.000120931	0.00139365	0.000502701	0.000502701	164.072	HMDB33589		Ethyl 2-aminobenzoate	4.30957e-05	C9H11NO2	-H(-)
KO 54h:Ex2 WT 54h	170	148	-0.648617	0.000120931	0.00139365	0.000502701	0.000502701	164.072	HMDB34169		Methyl N-methylanthranilate	4.30957e-05	C9H11NO2	-H(-)
KO 54h:Ex2 WT 54h	170	148	-0.648617	0.000120931	0.00139365	0.000502701	0.000502701	164.072	HMDB59934		Benzyl glycinate	4.30957e-05	C9H11NO2	-H(-)
KO 54h:Ex2 WT 54h	539	503	-0.645116	5.37007e-05	0.000735466	0.000265288	0.000265288	300.05	HMDB01062	C00357	N-Acetyl-D-Glucosamine 6-Phosphate	-0.000538748	C8H16NO9P	-H(-)
KO 54h:Ex2 WT 54h	539	503	-0.645116	5.37007e-05	0.000735466	0.000265288	0.000265288	300.05	HMDB01121	C04257	N-Acetyl-D-mannosamine 6-phosphate	-0.000538748	C8H16NO9P	-H(-)
KO 54h:Ex2 WT 54h	539	503	-0.645116	5.37007e-05	0.000735466	0.000265288	0.000265288	300.05	HMDB01367	C04256	N-Acetyl-glucosamine 1-phosphate	-0.000538748	C8H16NO9P	-H(-)
KO 54h:Ex2 WT 54h	539	503	-0.645116	5.37007e-05	0.000735466	0.000265288	0.000265288	300.05	HMDB02817		N-Acetylglucosamine 6-phosphate	-0.000538748	C8H16NO9P	-H(-)
KO 54h:Ex2 WT 54h	539	503	-0.645116	5.37007e-05	0.000735466	0.000265288	0.000265288	300.05	HMDB06480		N-Acetyl-D-galactosamine 1-phosphate	-0.000538748	C8H16NO9P	-H(-)
KO 54h:Ex2 WT 54h	539	503	-0.645116	5.37007e-05	0.000735466	0.000265288	0.000265288	300.05	HMDB59626	C18060	N-acetyl-alpha-D-galactosamine 1-phosphate	-0.000538748	C8H16NO9P	-H(-)
KO 54h:Ex2 WT 54h	931	888	-0.644318	0.00135356	0.00920225	0.00331932	0.00331932	664.117	HMDB01487	C00004	NADH	0.000726844	C21H29N7O14P2	-H(-)
KO 54h:Ex2 WT 54h	977	933	0.638592	6.57472e-08	4.43793e-06	1.6008e-06	1.6008e-06	808.665	HMDB04975	C01190	Glucosylceramide (d18:1/24:1(15Z))	0.00176891	C48H91NO8	-H(-)
KO 54h:Ex2 WT 54h	977	933	0.638592	6.57472e-08	4.43793e-06	1.6008e-06	1.6008e-06	808.665	HMDB10712	C02686	Galactosylceramide (d18:1/24:1(15Z))	0.00176891	C48H91NO8	-H(-)
KO 54h:Ex2 WT 54h	595	558	-0.636416	0.000932394	0.00697327	0.00252241	0.00251531	324.172	HMDB15383	C07543	Ergonovine	-0.000535439	C19H23N3O2	-H(-)
KO 54h:Ex2 WT 54h	743	705	0.633309	7.28039e-05	0.000890494	0.000322293	0.000321208	402.995	HMDB00295	C00015	Uridine 5'-diphosphate	0.000270016	C9H14N2O12P2	-H(-)
KO 54h:Ex2 WT 54h	963	919	0.607312	0.000103605	0.00122383	0.000441444	0.000441444	754.619	HMDB04973	C01190	Glucosylceramide (d18:1/20:0)	0.00149565	C44H85NO8	-H(-)
KO 54h:Ex2 WT 54h	963	919	0.607312	0.000103605	0.00122383	0.000441444	0.000441444	754.619	HMDB10710	C02686	Galactosylceramide (d18:1/20:0)	0.00149565	C44H85NO8	-H(-)
KO 54h:Ex2 WT 54h	292	265	-0.59597	0.000735297	0.00584011	0.00212406	0.00210657	203.083	HMDB00929	C00078	L-Tryptophan	-0.00012164	C11H12N2O2	-H(-)
KO 54h:Ex2 WT 54h	292	265	-0.59597	0.000735297	0.00584011	0.00212406	0.00210657	203.083	HMDB13609	C00525	D-Tryptophan	-0.00012164	C11H12N2O2	-H(-)
KO 54h:Ex2 WT 54h	292	265	-0.59597	0.000735297	0.00584011	0.00212406	0.00210657	203.083	HMDB13840		3-Hydroxymethylantipyrine	-0.00012164	C11H12N2O2	-H(-)
KO 54h:Ex2 WT 54h	292	265	-0.59597	0.000735297	0.00584011	0.00212406	0.00210657	203.083	HMDB14892	C07839	Ethotoin	-0.00012164	C11H12N2O2	-H(-)
KO 54h:Ex2 WT 54h	292	265	-0.59597	0.000735297	0.00584011	0.00212406	0.00210657	203.083	HMDB30396	C00806	(±)-Tryptophan	-0.00012164	C11H12N2O2	-H(-)
KO 54h:Ex2 WT 54h	292	265	-0.59597	0.000735297	0.00584011	0.00212406	0.00210657	203.083	HMDB60533		Nirvanol	-0.00012164	C11H12N2O2	-H(-)
KO 54h:Ex2 WT 54h	292	265	-0.59597	0.000735297	0.00584011	0.00212406	0.00210657	203.083	HMDB60878		4-Hydroxyantipyrine	-0.00012164	C11H12N2O2	-H(-)
KO 54h:Ex2 WT 54h	292	265	-0.59597	0.000735297	0.00584011	0.00212406	0.00210657	203.083	HMDB60967		S-nirvanol	-0.00012164	C11H12N2O2	-H(-)
KO 54h:Ex2 WT 54h	615	578	0.594098	1.27838e-05	0.000262623	9.473e-05	9.473e-05	331.06	HMDB14831		Fluorescein	0.00165894	C20H12O5	-H(-)
KO 54h:Ex2 WT 54h	211	188	-0.585589	0.000228471	0.00238989	0.00086532	0.000862053	176.071	HMDB01855		5-Hydroxytryptophol	0.000278172	C10H11NO2	-H(-)
KO 54h:Ex2 WT 54h	211	188	-0.585589	0.000228471	0.00238989	0.00086532	0.000862053	176.071	HMDB12490		1,2-Dehydrosalsolinol	0.000278172	C10H11NO2	-H(-)
KO 54h:Ex2 WT 54h	211	188	-0.585589	0.000228471	0.00238989	0.00086532	0.000862053	176.071	HMDB33482		Plantagonine	0.000278172	C10H11NO2	-H(-)
KO 54h:Ex2 WT 54h	211	188	-0.585589	0.000228471	0.00238989	0.00086532	0.000862053	176.071	HMDB37693		2-Propenyl 2-aminobenzoate	0.000278172	C10H11NO2	-H(-)
KO 54h:Ex2 WT 54h	211	188	-0.585589	0.000228471	0.00238989	0.00086532	0.000862053	176.071	HMDB40045		5-[2H-Pyrrol-4-(3H)-ylidenemethyl]-2-furanmethanol	0.000278172	C10H11NO2	-H(-)
KO 54h:Ex2 WT 54h	211	188	-0.585589	0.000228471	0.00238989	0.00086532	0.000862053	176.071	HMDB60063		N,N-dimethylindoliumolate	0.000278172	C10H11NO2	-H(-)
KO 54h:Ex2 WT 54h	498	463	-0.57389	0.000639055	0.00534431	0.00192773	0.00192773	284.028	HMDB06211	C04640	2-(Formamido)-N1-(5-phospho-D-ribosyl)acetamidine	0.00104466	C6H12N3O8P	-H(-)
KO 54h:Ex2 WT 54h	68	57	0.567968	2.85278e-07	1.29024e-05	4.86212e-06	4.65399e-06	127.051	HMDB00079	C00906	Dihydrothymine	5.66681e-05	C5H8N2O2	-H(-)
KO 54h:Ex2 WT 54h	68	57	0.567968	2.85278e-07	1.29024e-05	4.86212e-06	4.65399e-06	127.051	HMDB29874		Squamolone	5.66681e-05	C5H8N2O2	-H(-)
KO 54h:Ex2 WT 54h	68	57	0.567968	2.85278e-07	1.29024e-05	4.86212e-06	4.65399e-06	127.051	HMDB31547		L-Cyclo(alanylglycyl)	5.66681e-05	C5H8N2O2	-H(-)
KO 54h:Ex2 WT 54h	85	73	-0.553171	0.000230138	0.00238989	0.000862053	0.000862053	135.03	HMDB00613		Erythronic acid	0.000106169	C4H8O5	-H(-)
KO 54h:Ex2 WT 54h	85	73	-0.553171	0.000230138	0.00238989	0.000862053	0.000862053	135.03	HMDB00943	C01620	Threonic acid	0.000106169	C4H8O5	-H(-)
KO 54h:Ex2 WT 54h	944	900	0.55264	0.000613406	0.00517561	0.00186688	0.00186688	690.507	HMDB07868	C00157	PC(14:0/15:0)	0.000796498	C37H74NO8P	-H(-)
KO 54h:Ex2 WT 54h	944	900	0.55264	0.000613406	0.00517561	0.00186688	0.00186688	690.507	HMDB07932	C00157	PC(15:0/14:0)	0.000796498	C37H74NO8P	-H(-)
KO 54h:Ex2 WT 54h	944	900	0.55264	0.000613406	0.00517561	0.00186688	0.00186688	690.507	HMDB08826	C00350	PE(14:0/18:0)	0.000796498	C37H74NO8P	-H(-)
KO 54h:Ex2 WT 54h	944	900	0.55264	0.000613406	0.00517561	0.00186688	0.00186688	690.507	HMDB08923	C00350	PE(16:0/16:0)	0.000796498	C37H74NO8P	-H(-)
KO 54h:Ex2 WT 54h	944	900	0.55264	0.000613406	0.00517561	0.00186688	0.00186688	690.507	HMDB08986	C00350	PE(18:0/14:0)	0.000796498	C37H74NO8P	-H(-)
KO 54h:Ex2 WT 54h	944	900	0.55264	0.000613406	0.00517561	0.00186688	0.00186688	690.507	HMDB29174		3-Sn-phosphatidylethanolamine	0.000796498	C37H74NO8P	-H(-)
KO 54h:Ex2 WT 54h	77	65	-0.541002	0.000150843	0.00165752	0.000597879	0.000597879	130.087	HMDB00172	C00407	L-Isoleucine	0.000183661	C6H13NO2	-H(-)
KO 54h:Ex2 WT 54h	77	65	-0.541002	0.000150843	0.00165752	0.000597879	0.000597879	130.087	HMDB00557		L-Alloisoleucine	0.000183661	C6H13NO2	-H(-)
KO 54h:Ex2 WT 54h	77	65	-0.541002	0.000150843	0.00165752	0.000597879	0.000597879	130.087	HMDB00687	C00123	L-Leucine	0.000183661	C6H13NO2	-H(-)
KO 54h:Ex2 WT 54h	77	65	-0.541002	0.000150843	0.00165752	0.000597879	0.000597879	130.087	HMDB01645	C01933	L-Norleucine	0.000183661	C6H13NO2	-H(-)
KO 54h:Ex2 WT 54h	77	65	-0.541002	0.000150843	0.00165752	0.000597879	0.000597879	130.087	HMDB01901	C02378	Aminocaproic acid	0.000183661	C6H13NO2	-H(-)
KO 54h:Ex2 WT 54h	77	65	-0.541002	0.000150843	0.00165752	0.000597879	0.000597879	130.087	HMDB03640	C02486	Beta-Leucine	0.000183661	C6H13NO2	-H(-)
KO 54h:Ex2 WT 54h	77	65	-0.541002	0.000150843	0.00165752	0.000597879	0.000597879	130.087	HMDB13773	C01570	D-Leucine	0.000183661	C6H13NO2	-H(-)
KO 54h:Ex2 WT 54h	77	65	-0.541002	0.000150843	0.00165752	0.000597879	0.000597879	130.087	HMDB29168		3-Aminocaproic acid	0.000183661	C6H13NO2	-H(-)
KO 54h:Ex2 WT 54h	77	65	-0.541002	0.000150843	0.00165752	0.000597879	0.000597879	130.087	HMDB33923	C16434	(±)-erythro-Isoleucine	0.000183661	C6H13NO2	-H(-)
KO 54h:Ex2 WT 54h	77	65	-0.541002	0.000150843	0.00165752	0.000597879	0.000597879	130.087	HMDB36382		6-Deoxyfagomine	0.000183661	C6H13NO2	-H(-)
KO 54h:Ex2 WT 54h	77	65	-0.541002	0.000150843	0.00165752	0.000597879	0.000597879	130.087	HMDB60650		N-(2-Hydroxyethyl)-morpholine	0.000183661	C6H13NO2	-H(-)
KO 54h:Ex2 WT 54h	61	52	0.536563	1.75126e-05	0.000309292	0.000112632	0.000111564	124.007	HMDB00251	C00245	Taurine	9.89265e-05	C2H7NO3S	-H(-)
KO 54h:Ex2 WT 54h	973	929	0.532235	1.44936e-05	0.000273929	9.88085e-05	9.88085e-05	783.649	HMDB42115		TG(14:0/15:0/18:4(6Z,9Z,12Z,15Z))	0.00213109	C50H88O6	-H(-)
KO 54h:Ex2 WT 54h	973	929	0.532235	1.44936e-05	0.000273929	9.88085e-05	9.88085e-05	783.649	HMDB42782		TG(14:0/18:4(6Z,9Z,12Z,15Z)/15:0)	0.00213109	C50H88O6	-H(-)
KO 54h:Ex2 WT 54h	973	929	0.532235	1.44936e-05	0.000273929	9.88085e-05	9.88085e-05	783.649	HMDB42983		TG(15:0/14:0/18:4(6Z,9Z,12Z,15Z))	0.00213109	C50H88O6	-H(-)
KO 54h:Ex2 WT 54h	973	929	0.532235	1.44936e-05	0.000273929	9.88085e-05	9.88085e-05	783.649	HMDB43178		TG(15:0/14:1(9Z)/18:3(6Z,9Z,12Z))	0.00213109	C50H88O6	-H(-)
KO 54h:Ex2 WT 54h	973	929	0.532235	1.44936e-05	0.000273929	9.88085e-05	9.88085e-05	783.649	HMDB43185		TG(15:0/14:1(9Z)/18:3(9Z,12Z,15Z))	0.00213109	C50H88O6	-H(-)
KO 54h:Ex2 WT 54h	973	929	0.532235	1.44936e-05	0.000273929	9.88085e-05	9.88085e-05	783.649	HMDB43430		TG(15:0/18:3(6Z,9Z,12Z)/14:1(9Z))	0.00213109	C50H88O6	-H(-)
KO 54h:Ex2 WT 54h	973	929	0.532235	1.44936e-05	0.000273929	9.88085e-05	9.88085e-05	783.649	HMDB43633		TG(15:0/18:3(9Z,12Z,15Z)/14:1(9Z))	0.00213109	C50H88O6	-H(-)
KO 54h:Ex2 WT 54h	973	929	0.532235	1.44936e-05	0.000273929	9.88085e-05	9.88085e-05	783.649	HMDB47756		TG(14:1(9Z)/15:0/18:3(6Z,9Z,12Z))	0.00213109	C50H88O6	-H(-)
KO 54h:Ex2 WT 54h	973	929	0.532235	1.44936e-05	0.000273929	9.88085e-05	9.88085e-05	783.649	HMDB47763		TG(14:1(9Z)/15:0/18:3(9Z,12Z,15Z))	0.00213109	C50H88O6	-H(-)
KO 54h:Ex2 WT 54h	973	929	0.532235	1.44936e-05	0.000273929	9.88085e-05	9.88085e-05	783.649	HMDB47893		TG(14:1(9Z)/14:1(9Z)/18:2(9Z,12Z))	0.00213109	C50H88O6	-H(-)
KO 54h:Ex2 WT 54h	973	929	0.532235	1.44936e-05	0.000273929	9.88085e-05	9.88085e-05	783.649	HMDB47895		TG(14:1(9Z)/14:1(9Z)/20:2n6)	0.00213109	C50H88O6	-H(-)
KO 54h:Ex2 WT 54h	973	929	0.532235	1.44936e-05	0.000273929	9.88085e-05	9.88085e-05	783.649	HMDB48069		TG(14:1(9Z)/18:2(9Z,12Z)/14:1(9Z))	0.00213109	C50H88O6	-H(-)
KO 54h:Ex2 WT 54h	973	929	0.532235	1.44936e-05	0.000273929	9.88085e-05	9.88085e-05	783.649	HMDB48115		TG(14:1(9Z)/20:2n6/14:1(9Z))	0.00213109	C50H88O6	-H(-)
KO 54h:Ex2 WT 54h	139	119	0.531028	0.00055917	0.00489274	0.00176485	0.00176485	155.016	HMDB32160		3-(Acetylthio)-2-methylfuran	0.000922276	C7H8O2S	-H(-)
KO 54h:Ex2 WT 54h	139	119	0.531028	0.00055917	0.00489274	0.00176485	0.00176485	155.016	HMDB32334		1-(3-Hydroxy-5-methyl-2-thienyl)ethanone	0.000922276	C7H8O2S	-H(-)
KO 54h:Ex2 WT 54h	139	119	0.531028	0.00055917	0.00489274	0.00176485	0.00176485	155.016	HMDB35088		Furfuryl thioacetate	0.000922276	C7H8O2S	-H(-)
KO 54h:Ex2 WT 54h	561	524	0.527509	6.5647e-05	0.000849814	0.000306534	0.000306534	309.077	HMDB40357		6,11-Dihydroxy-2,2-dimethylpyrano[3,2-c]xanthen-7(2H)-one	0.000224411	C18H14O5	-H(-)
KO 54h:Ex2 WT 54h	165	144	-0.526514	0.000672677	0.00552765	0.00199387	0.00199387	162.078	HMDB11727		Bicine	-0.00101568	C6H13NO4	-H(-)
KO 54h:Ex2 WT 54h	165	144	-0.526514	0.000672677	0.00552765	0.00199387	0.00199387	162.078	HMDB32862		2-Amino-4-ethoxy-3-hydroxybutanoic acid	-0.00101568	C6H13NO4	-H(-)
KO 54h:Ex2 WT 54h	165	144	-0.526514	0.000672677	0.00552765	0.00199387	0.00199387	162.078	HMDB35359	C16843	1-Deoxynojirimycin	-0.00101568	C6H13NO4	-H(-)
KO 54h:Ex2 WT 54h	282	256	-0.521591	0.00038857	0.00369001	0.00133789	0.00133102	200.129	HMDB00832		Capryloylglycine	-0.000260739	C10H19NO3	-H(-)
KO 54h:Ex2 WT 54h	282	256	-0.521591	0.00038857	0.00369001	0.00133789	0.00133102	200.129	HMDB13116		Valproylglycine	-0.000260739	C10H19NO3	-H(-)
KO 54h:Ex2 WT 54h	282	256	-0.521591	0.00038857	0.00369001	0.00133789	0.00133102	200.129	HMDB41540		N-(5-Methyl-3-oxohexyl)alanine	-0.000260739	C10H19NO3	-H(-)
KO 54h:Ex2 WT 54h	282	256	-0.521591	0.00038857	0.00369001	0.00133789	0.00133102	200.129	HMDB59745		N-Acetylaminooctanoic acid	-0.000260739	C10H19NO3	-H(-)
KO 54h:Ex2 WT 54h	296	269	-0.518803	0.00133123	0.00918257	0.00331222	0.00331222	204.087	HMDB36394		N-Methylcalystegine C1	0.000978023	C8H15NO5	-H(-)
KO 54h:Ex2 WT 54h	398	364	-0.507432	0.000937148	0.00697327	0.00251531	0.00251531	241.072	HMDB38126		Genipinic acid	-0.00024655	C11H14O6	-H(-)
KO 54h:Ex2 WT 54h	398	364	-0.507432	0.000937148	0.00697327	0.00251531	0.00251531	241.072	HMDB39136		Elenaic acid	-0.00024655	C11H14O6	-H(-)
KO 54h:Ex2 WT 54h	51	44	-0.502353	0.000279652	0.0027818	0.00100342	0.00100342	118.051	HMDB00167	C00188	L-Threonine	5.67499e-05	C4H9NO3	-H(-)
KO 54h:Ex2 WT 54h	51	44	-0.502353	0.000279652	0.0027818	0.00100342	0.00100342	118.051	HMDB00719	C00263	L-Homoserine	5.67499e-05	C4H9NO3	-H(-)
KO 54h:Ex2 WT 54h	51	44	-0.502353	0.000279652	0.0027818	0.00100342	0.00100342	118.051	HMDB04041	C05519	L-Allothreonine	5.67499e-05	C4H9NO3	-H(-)
KO 54h:Ex2 WT 54h	51	44	-0.502353	0.000279652	0.0027818	0.00100342	0.00100342	118.051	HMDB61148		Hydroxyethyl glycine	5.67499e-05	C4H9NO3	-H(-)
KO 54h:Ex2 WT 54h	76	64	-0.500933	0.000516357	0.00464721	0.00167628	0.00167628	130.051	HMDB00725	C01157	4-Hydroxyproline	0.000133171	C5H9NO3	-H(-)
KO 54h:Ex2 WT 54h	76	64	-0.500933	0.000516357	0.00464721	0.00167628	0.00167628	130.051	HMDB00766		N-Acetyl-L-alanine	0.000133171	C5H9NO3	-H(-)
KO 54h:Ex2 WT 54h	76	64	-0.500933	0.000516357	0.00464721	0.00167628	0.00167628	130.051	HMDB00783		Propionylglycine	0.000133171	C5H9NO3	-H(-)
KO 54h:Ex2 WT 54h	76	64	-0.500933	0.000516357	0.00464721	0.00167628	0.00167628	130.051	HMDB01149	C00430	5-Aminolevulinic acid	0.000133171	C5H9NO3	-H(-)
KO 54h:Ex2 WT 54h	76	64	-0.500933	0.000516357	0.00464721	0.00167628	0.00167628	130.051	HMDB02104	C01165	L-Glutamic gamma-semialdehyde	0.000133171	C5H9NO3	-H(-)
KO 54h:Ex2 WT 54h	76	64	-0.500933	0.000516357	0.00464721	0.00167628	0.00167628	130.051	HMDB02113	C04397	3-Hydroxy-L-proline	0.000133171	C5H9NO3	-H(-)
KO 54h:Ex2 WT 54h	76	64	-0.500933	0.000516357	0.00464721	0.00167628	0.00167628	130.051	HMDB06055	C01015	4-Hydroxy-L-proline	0.000133171	C5H9NO3	-H(-)
KO 54h:Ex2 WT 54h	76	64	-0.500933	0.000516357	0.00464721	0.00167628	0.00167628	130.051	HMDB06272	C01110	5-Amino-2-oxopentanoic acid	0.000133171	C5H9NO3	-H(-)
KO 54h:Ex2 WT 54h	76	64	-0.500933	0.000516357	0.00464721	0.00167628	0.00167628	130.051	HMDB36576		4-Hydroxy-2-pyrrolidinecarboxylic acid	0.000133171	C5H9NO3	-H(-)
KO 54h:Ex2 WT 54h	76	64	-0.500933	0.000516357	0.00464721	0.00167628	0.00167628	130.051	HMDB59659	C05147	Trans-3-hydroxy-L-proline	0.000133171	C5H9NO3	-H(-)
KO 54h:Ex2 WT 54h	76	64	-0.500933	0.000516357	0.00464721	0.00167628	0.00167628	130.051	HMDB60460	C03440	cis-4-Hydroxy-D-proline	0.000133171	C5H9NO3	-H(-)

## Sheet: KO vs WT (all metabolites)
difference	ionIdx	index diff	log2(FC)	p-value	adj p-value (BH)	pFDR (Storey)	q-value (Storey)	m/z	hmdb id	kegg id	name	mz difference	formula	ion
KO 0h:Ex2 WT 0h	1	1	0.352565	0.0116149	0.114334	0.0570931	0.0570931	59.0137	HMDB00042	C00033	Acetic acid	0.000161547	C2H4O2	-H(-)
KO 0h:Ex2 WT 0h	1	1	0.352565	0.0116149	0.114334	0.0570931	0.0570931	59.0137	HMDB03344	C00266	Glycolaldehyde	0.000161547	C2H4O2	-H(-)
KO 0h:Ex2 WT 0h	2	2	0.230137	0.483155	0.735853	0.367733	0.36745	67.0187	HMDB06853	C06145	3-Butyn-1-al	0.000222739	C4H4O	-H(-)
KO 0h:Ex2 WT 0h	2	2	0.230137	0.483155	0.735853	0.367733	0.36745	67.0187	HMDB13785	C00089	Furan	0.000222739	C4H4O	-H(-)
KO 0h:Ex2 WT 0h	3	3	0.0733856	0.644765	0.821163	0.410049	0.410049	69.0345	HMDB34233		(E)-2-Butenal	0.000124943	C4H6O	-H(-)
KO 0h:Ex2 WT 0h	4	4	0.021624	0.728476	0.872509	0.435689	0.435689	71.0138	HMDB01167	C00546	Pyruvaldehyde	6.32977e-05	C3H4O2	-H(-)
KO 0h:Ex2 WT 0h	4	4	0.021624	0.728476	0.872509	0.435689	0.435689	71.0138	HMDB06112	C19440	Malondialdehyde	6.32977e-05	C3H4O2	-H(-)
KO 0h:Ex2 WT 0h	4	4	0.021624	0.728476	0.872509	0.435689	0.435689	71.0138	HMDB31647	C00511	Acrylic acid	6.32977e-05	C3H4O2	-H(-)
KO 0h:Ex2 WT 0h	5	5	-0.0724198	0.757131	0.886513	0.444379	0.442682	72.993	HMDB00119	C00048	Glyoxylic acid	8.89123e-05	C2H2O3	-H(-)
KO 0h:Ex2 WT 0h	6	6	-0.0654434	0.629647	0.819582	0.40926	0.40926	73.0294	HMDB00237	C00163	Propionic acid	0.00010757	C3H6O2	-H(-)
KO 0h:Ex2 WT 0h	6	6	-0.0654434	0.629647	0.819582	0.40926	0.40926	73.0294	HMDB03052	C00424	Lactaldehyde	0.00010757	C3H6O2	-H(-)
KO 0h:Ex2 WT 0h	6	6	-0.0654434	0.629647	0.819582	0.40926	0.40926	73.0294	HMDB03453	C00969	3-Hydroxypropanal	0.00010757	C3H6O2	-H(-)
KO 0h:Ex2 WT 0h	6	6	-0.0654434	0.629647	0.819582	0.40926	0.40926	73.0294	HMDB06458	C00937	D-Lactaldehyde	0.00010757	C3H6O2	-H(-)
KO 0h:Ex2 WT 0h	6	6	-0.0654434	0.629647	0.819582	0.40926	0.40926	73.0294	HMDB06961	C05235	Hydroxyacetone	0.00010757	C3H6O2	-H(-)
KO 0h:Ex2 WT 0h	6	6	-0.0654434	0.629647	0.819582	0.40926	0.40926	73.0294	HMDB31229		Ethyl formate	0.00010757	C3H6O2	-H(-)
KO 0h:Ex2 WT 0h	6	6	-0.0654434	0.629647	0.819582	0.40926	0.40926	73.0294	HMDB31523	C17530	Methyl acetate	0.00010757	C3H6O2	-H(-)
KO 0h:Ex2 WT 0h	7	7	-0.0833537	0.553794	0.78088	0.390626	0.389934	74.0246	HMDB00123	C00037	Glycine	0.000129286	C2H5NO2	-H(-)
KO 0h:Ex2 WT 0h	7	7	-0.0833537	0.553794	0.78088	0.390626	0.389934	74.0246	HMDB14691	C06808	Acetohydroxamic Acid	0.000129286	C2H5NO2	-H(-)
KO 0h:Ex2 WT 0h	7	7	-0.0833537	0.553794	0.78088	0.390626	0.389934	74.0246	HMDB31239		Ethyl nitrite	0.000129286	C2H5NO2	-H(-)
KO 0h:Ex2 WT 0h	8	8	0.266052	0.100196	0.380831	0.19065	0.190169	83.0134	HMDB32330	C17601	4-Hydroxy-2-butenoic acid gamma-lactone	0.000488118	C4H4O2	-H(-)
KO 0h:Ex2 WT 0h	9	9	-0.186059	0.471224	0.724076	0.361569	0.361569	83.0502	HMDB01184		Methyl propenyl ketone	2.33569e-05	C5H8O	-H(-)
KO 0h:Ex2 WT 0h	9	9	-0.186059	0.471224	0.724076	0.361569	0.361569	83.0502	HMDB12157	C07330	3-Methyl-2-butenal	2.33569e-05	C5H8O	-H(-)
KO 0h:Ex2 WT 0h	9	9	-0.186059	0.471224	0.724076	0.361569	0.361569	83.0502	HMDB31407	C00557	Cyclopentanone	2.33569e-05	C5H8O	-H(-)
KO 0h:Ex2 WT 0h	9	9	-0.186059	0.471224	0.724076	0.361569	0.361569	83.0502	HMDB31512		Tiglic aldehyde	2.33569e-05	C5H8O	-H(-)
KO 0h:Ex2 WT 0h	9	9	-0.186059	0.471224	0.724076	0.361569	0.361569	83.0502	HMDB31530		3-Methyl-3-buten-2-one	2.33569e-05	C5H8O	-H(-)
KO 0h:Ex2 WT 0h	9	9	-0.186059	0.471224	0.724076	0.361569	0.361569	83.0502	HMDB31601		2-Pentenal	2.33569e-05	C5H8O	-H(-)
KO 0h:Ex2 WT 0h	9	9	-0.186059	0.471224	0.724076	0.361569	0.361569	83.0502	HMDB31606		4-Penten-2-one	2.33569e-05	C5H8O	-H(-)
KO 0h:Ex2 WT 0h	9	9	-0.186059	0.471224	0.724076	0.361569	0.361569	83.0502	HMDB31607		1-Penten-3-one	2.33569e-05	C5H8O	-H(-)
KO 0h:Ex2 WT 0h	9	9	-0.186059	0.471224	0.724076	0.361569	0.361569	83.0502	HMDB32458		4-Pentenal	2.33569e-05	C5H8O	-H(-)
KO 0h:Ex2 WT 0h	9	9	-0.186059	0.471224	0.724076	0.361569	0.361569	83.0502	HMDB37788		xi-2,3-Dihydro-3-methylfuran	2.33569e-05	C5H8O	-H(-)
KO 0h:Ex2 WT 0h	9	9	-0.186059	0.471224	0.724076	0.361569	0.361569	83.0502	HMDB40584		2,3-Dihydro-4-methylfuran	2.33569e-05	C5H8O	-H(-)
KO 0h:Ex2 WT 0h	10	10	0.202036	0.177376	0.503989	0.252113	0.251668	85.0294	HMDB00549	C01770	Gamma-Butyrolactone	6.62837e-05	C4H6O2	-H(-)
KO 0h:Ex2 WT 0h	10	10	0.202036	0.177376	0.503989	0.252113	0.251668	85.0294	HMDB02523		Oxolan-3-one	6.62837e-05	C4H6O2	-H(-)
KO 0h:Ex2 WT 0h	10	10	0.202036	0.177376	0.503989	0.252113	0.251668	85.0294	HMDB03407	C00741	Diacetyl	6.62837e-05	C4H6O2	-H(-)
KO 0h:Ex2 WT 0h	10	10	0.202036	0.177376	0.503989	0.252113	0.251668	85.0294	HMDB10720	C01771	But-2-enoic acid	6.62837e-05	C4H6O2	-H(-)
KO 0h:Ex2 WT 0h	10	10	0.202036	0.177376	0.503989	0.252113	0.251668	85.0294	HMDB31209	C19309	Ethenyl acetate	6.62837e-05	C4H6O2	-H(-)
KO 0h:Ex2 WT 0h	10	10	0.202036	0.177376	0.503989	0.252113	0.251668	85.0294	HMDB33977	C19443	Methyl acrylate	6.62837e-05	C4H6O2	-H(-)
KO 0h:Ex2 WT 0h	10	10	0.202036	0.177376	0.503989	0.252113	0.251668	85.0294	HMDB34439		Isocrotonic acid	6.62837e-05	C4H6O2	-H(-)
KO 0h:Ex2 WT 0h	11	11	0.294971	0.00574056	0.076406	0.0381535	0.0381535	86.0253	HMDB03609	C02218	2-Aminoacrylic acid	-0.000522695	C3H5NO2	-H(-)
KO 0h:Ex2 WT 0h	11	11	0.294971	0.00574056	0.076406	0.0381535	0.0381535	86.0253	HMDB39426		3-Isoxazolidinone	-0.000522695	C3H5NO2	-H(-)
KO 0h:Ex2 WT 0h	12	12	0.148028	0.0187408	0.152673	0.0762374	0.0762374	87.0451	HMDB00039	C00246	Butyric acid	2.633e-05	C4H8O2	-H(-)
KO 0h:Ex2 WT 0h	12	12	0.148028	0.0187408	0.152673	0.0762374	0.0762374	87.0451	HMDB01873	C02632	Isobutyric acid	2.633e-05	C4H8O2	-H(-)
KO 0h:Ex2 WT 0h	12	12	0.148028	0.0187408	0.152673	0.0762374	0.0762374	87.0451	HMDB03243	C00466	Acetoin	2.633e-05	C4H8O2	-H(-)
KO 0h:Ex2 WT 0h	12	12	0.148028	0.0187408	0.152673	0.0762374	0.0762374	87.0451	HMDB30062		Methyl propionate	2.633e-05	C4H8O2	-H(-)
KO 0h:Ex2 WT 0h	12	12	0.148028	0.0187408	0.152673	0.0762374	0.0762374	87.0451	HMDB31217	C00849	Ethyl acetate	2.633e-05	C4H8O2	-H(-)
KO 0h:Ex2 WT 0h	12	12	0.148028	0.0187408	0.152673	0.0762374	0.0762374	87.0451	HMDB31507		1-Hydroxy-2-butanone	2.633e-05	C4H8O2	-H(-)
KO 0h:Ex2 WT 0h	12	12	0.148028	0.0187408	0.152673	0.0762374	0.0762374	87.0451	HMDB40253		Propyl formate	2.633e-05	C4H8O2	-H(-)
KO 0h:Ex2 WT 0h	12	12	0.148028	0.0187408	0.152673	0.0762374	0.0762374	87.0451	HMDB40579		Isopropyl formate	2.633e-05	C4H8O2	-H(-)
KO 0h:Ex2 WT 0h	13	13	-0.094252	0.163216	0.489942	0.245285	0.244653	88.0403	HMDB00056	C00099	Beta-Alanine	7.41423e-05	C3H7NO2	-H(-)
KO 0h:Ex2 WT 0h	13	13	-0.094252	0.163216	0.489942	0.245285	0.244653	88.0403	HMDB00161	C00041	L-Alanine	7.41423e-05	C3H7NO2	-H(-)
KO 0h:Ex2 WT 0h	13	13	-0.094252	0.163216	0.489942	0.245285	0.244653	88.0403	HMDB00271	C00213	Sarcosine	7.41423e-05	C3H7NO2	-H(-)
KO 0h:Ex2 WT 0h	13	13	-0.094252	0.163216	0.489942	0.245285	0.244653	88.0403	HMDB01310	C00133	D-Alanine	7.41423e-05	C3H7NO2	-H(-)
KO 0h:Ex2 WT 0h	13	13	-0.094252	0.163216	0.489942	0.245285	0.244653	88.0403	HMDB31219	C01537	Ethyl carbamate	7.41423e-05	C3H7NO2	-H(-)
KO 0h:Ex2 WT 0h	14	14	-0.0796748	0.791175	0.899058	0.449273	0.448946	89.0244	HMDB00190	C00186	L-Lactic acid	3.3573e-05	C3H6O3	-H(-)
KO 0h:Ex2 WT 0h	14	14	-0.0796748	0.791175	0.899058	0.449273	0.448946	89.0244	HMDB00700	C01013	Hydroxypropionic acid	3.3573e-05	C3H6O3	-H(-)
KO 0h:Ex2 WT 0h	14	14	-0.0796748	0.791175	0.899058	0.449273	0.448946	89.0244	HMDB01051	C02154	Glyceraldehyde	3.3573e-05	C3H6O3	-H(-)
KO 0h:Ex2 WT 0h	14	14	-0.0796748	0.791175	0.899058	0.449273	0.448946	89.0244	HMDB01311	C00256	D-Lactic acid	3.3573e-05	C3H6O3	-H(-)
KO 0h:Ex2 WT 0h	14	14	-0.0796748	0.791175	0.899058	0.449273	0.448946	89.0244	HMDB01882	C00184	Dihydroxyacetone	3.3573e-05	C3H6O3	-H(-)
KO 0h:Ex2 WT 0h	14	14	-0.0796748	0.791175	0.899058	0.449273	0.448946	89.0244	HMDB29580		Dimethyl carbonate	3.3573e-05	C3H6O3	-H(-)
KO 0h:Ex2 WT 0h	14	14	-0.0796748	0.791175	0.899058	0.449273	0.448946	89.0244	HMDB31232		Monoethyl carbonate	3.3573e-05	C3H6O3	-H(-)
KO 0h:Ex2 WT 0h	14	14	-0.0796748	0.791175	0.899058	0.449273	0.448946	89.0244	HMDB41929		Methoxyacetic acid	3.3573e-05	C3H6O3	-H(-)
KO 0h:Ex2 WT 0h	15	15	0.00640241	0.882937	0.940686	0.470256	0.469733	93.0345	HMDB00228	C00146	Phenol	3.81356e-05	C6H6O	-H(-)
KO 0h:Ex2 WT 0h	17	16	-0.00761253	0.900767	0.950481	0.474928	0.474624	95.0495	HMDB31545		2-Methyl-2-cyclopenten-1-one	0.000731327	C6H8O	-H(-)
KO 0h:Ex2 WT 0h	17	16	-0.00761253	0.900767	0.950481	0.474928	0.474624	95.0495	HMDB31546		3-Methyl-2-cyclopenten-1-one	0.000731327	C6H8O	-H(-)
KO 0h:Ex2 WT 0h	17	16	-0.00761253	0.900767	0.950481	0.474928	0.474624	95.0495	HMDB32965		2,4-Dimethylfuran	0.000731327	C6H8O	-H(-)
KO 0h:Ex2 WT 0h	17	16	-0.00761253	0.900767	0.950481	0.474928	0.474624	95.0495	HMDB33182		2,5-Dimethylfuran	0.000731327	C6H8O	-H(-)
KO 0h:Ex2 WT 0h	17	16	-0.00761253	0.900767	0.950481	0.474928	0.474624	95.0495	HMDB34729		(E,E)-2,4-Hexadienal	0.000731327	C6H8O	-H(-)
KO 0h:Ex2 WT 0h	17	16	-0.00761253	0.900767	0.950481	0.474928	0.474624	95.0495	HMDB40587		2-Ethylfuran	0.000731327	C6H8O	-H(-)
KO 0h:Ex2 WT 0h	17	16	-0.00761253	0.900767	0.950481	0.474928	0.474624	95.0495	HMDB40588		3-Ethylfuran	0.000731327	C6H8O	-H(-)
KO 0h:Ex2 WT 0h	20	17	-0.0278002	0.758153	0.886513	0.443324	0.442682	98.0609	HMDB11749		2-Piperidinone	0.000210453	C5H9NO	-H(-)
KO 0h:Ex2 WT 0h	20	17	-0.0278002	0.758153	0.886513	0.443324	0.442682	98.0609	HMDB34587		1-Pyrrolidinecarboxaldehyde	0.000210453	C5H9NO	-H(-)
KO 0h:Ex2 WT 0h	20	17	-0.0278002	0.758153	0.886513	0.443324	0.442682	98.0609	HMDB40518		2,5-Dihydro-2,4-dimethyloxazole	0.000210453	C5H9NO	-H(-)
KO 0h:Ex2 WT 0h	20	17	-0.0278002	0.758153	0.886513	0.443324	0.442682	98.0609	HMDB60309	C18796	(2R)-2-Hydroxy-2-methylbutanenitrile	0.000210453	C5H9NO	-H(-)
KO 0h:Ex2 WT 0h	23	18	0.200927	0.144594	0.456241	0.228202	0.227825	102.056	HMDB00092	C01026	Dimethylglycine	2.29524e-05	C4H9NO2	-H(-)
KO 0h:Ex2 WT 0h	23	18	0.200927	0.144594	0.456241	0.228202	0.227825	102.056	HMDB00112	C00334	Gamma-Aminobutyric acid	2.29524e-05	C4H9NO2	-H(-)
KO 0h:Ex2 WT 0h	23	18	0.200927	0.144594	0.456241	0.228202	0.227825	102.056	HMDB00452	C02356	L-Alpha-aminobutyric acid	2.29524e-05	C4H9NO2	-H(-)
KO 0h:Ex2 WT 0h	23	18	0.200927	0.144594	0.456241	0.228202	0.227825	102.056	HMDB00650	C02261	D-Alpha-aminobutyric acid	2.29524e-05	C4H9NO2	-H(-)
KO 0h:Ex2 WT 0h	23	18	0.200927	0.144594	0.456241	0.228202	0.227825	102.056	HMDB01906	C03665	2-Aminoisobutyric acid	2.29524e-05	C4H9NO2	-H(-)
KO 0h:Ex2 WT 0h	23	18	0.200927	0.144594	0.456241	0.228202	0.227825	102.056	HMDB02166	C03284	(S)-b-aminoisobutyric acid	2.29524e-05	C4H9NO2	-H(-)
KO 0h:Ex2 WT 0h	23	18	0.200927	0.144594	0.456241	0.228202	0.227825	102.056	HMDB02299	C01205	(R)-b-aminoisobutyric acid	2.29524e-05	C4H9NO2	-H(-)
KO 0h:Ex2 WT 0h	23	18	0.200927	0.144594	0.456241	0.228202	0.227825	102.056	HMDB03911	C05145	3-Aminoisobutanoic acid	2.29524e-05	C4H9NO2	-H(-)
KO 0h:Ex2 WT 0h	23	18	0.200927	0.144594	0.456241	0.228202	0.227825	102.056	HMDB31329		Butyl nitrite	2.29524e-05	C4H9NO2	-H(-)
KO 0h:Ex2 WT 0h	23	18	0.200927	0.144594	0.456241	0.228202	0.227825	102.056	HMDB31654		3-Aminobutanoic acid	2.29524e-05	C4H9NO2	-H(-)
KO 0h:Ex2 WT 0h	23	18	0.200927	0.144594	0.456241	0.228202	0.227825	102.056	HMDB38394		O-Acetylethanolamine	2.29524e-05	C4H9NO2	-H(-)
KO 0h:Ex2 WT 0h	23	18	0.200927	0.144594	0.456241	0.228202	0.227825	102.056	HMDB41945	C11735	N-Ethylglycine	2.29524e-05	C4H9NO2	-H(-)
KO 0h:Ex2 WT 0h	23	18	0.200927	0.144594	0.456241	0.228202	0.227825	102.056	HMDB61050		Unknown	2.29524e-05	C4H9NO2	-H(-)
KO 0h:Ex2 WT 0h	24	19	-0.237525	0.237307	0.562429	0.281362	0.28085	104.035	HMDB00187	C00065	L-Serine	5.81364e-05	C3H7NO3	-H(-)
KO 0h:Ex2 WT 0h	24	19	-0.237525	0.237307	0.562429	0.281362	0.28085	104.035	HMDB03406	C00740	D-Serine	5.81364e-05	C3H7NO3	-H(-)
KO 0h:Ex2 WT 0h	25	20	0.0717042	0.43281	0.704088	0.352134	0.351588	105.019	HMDB00139	C00258	Glyceric acid	0.000154228	C3H6O4	-H(-)
KO 0h:Ex2 WT 0h	25	20	0.0717042	0.43281	0.704088	0.352134	0.351588	105.019	HMDB06372		L-Glyceric acid	0.000154228	C3H6O4	-H(-)
KO 0h:Ex2 WT 0h	25	20	0.0717042	0.43281	0.704088	0.352134	0.351588	105.019	HMDB31818		D-2,3-Dihydroxypropanoic acid	0.000154228	C3H6O4	-H(-)
KO 0h:Ex2 WT 0h	26	21	0.0819404	0.230591	0.551667	0.275476	0.275476	107.05	HMDB01858	C01468	p-Cresol	0.00010156	C7H8O	-H(-)
KO 0h:Ex2 WT 0h	26	21	0.0819404	0.230591	0.551667	0.275476	0.275476	107.05	HMDB02048	C01467	m-Cresol	0.00010156	C7H8O	-H(-)
KO 0h:Ex2 WT 0h	26	21	0.0819404	0.230591	0.551667	0.275476	0.275476	107.05	HMDB02055	C01542	o-Cresol	0.00010156	C7H8O	-H(-)
KO 0h:Ex2 WT 0h	26	21	0.0819404	0.230591	0.551667	0.275476	0.275476	107.05	HMDB03119	C00556	Benzyl alcohol	0.00010156	C7H8O	-H(-)
KO 0h:Ex2 WT 0h	26	21	0.0819404	0.230591	0.551667	0.275476	0.275476	107.05	HMDB33895	C01403	Anisole	0.00010156	C7H8O	-H(-)
KO 0h:Ex2 WT 0h	27	22	0.0508274	0.46981	0.724076	0.362844	0.361569	108.045	HMDB01169	C02372	4-Aminophenol	0.000130692	C6H7NO	-H(-)
KO 0h:Ex2 WT 0h	27	22	0.0508274	0.46981	0.724076	0.362844	0.361569	108.045	HMDB35882		2-Acetylpyrrole	0.000130692	C6H7NO	-H(-)
KO 0h:Ex2 WT 0h	27	22	0.0508274	0.46981	0.724076	0.362844	0.361569	108.045	HMDB40582		1-Methyl-2-pyrrolecarboxaldehyde	0.000130692	C6H7NO	-H(-)
KO 0h:Ex2 WT 0h	28	23	-0.267586	0.420439	0.699007	0.349911	0.349051	108.978	HMDB32739		S-Methyl methanesulfinothioate	0.000437352	C2H6OS2	-H(-)
KO 0h:Ex2 WT 0h	29	24	0.0460159	0.556945	0.78088	0.389934	0.389934	109.029	HMDB00957	C00090	Pyrocatechol	0.00018209	C6H6O2	-H(-)
KO 0h:Ex2 WT 0h	29	24	0.0460159	0.556945	0.78088	0.389934	0.389934	109.029	HMDB02434	C00530	Hydroquinone	0.00018209	C6H6O2	-H(-)
KO 0h:Ex2 WT 0h	29	24	0.0460159	0.556945	0.78088	0.389934	0.389934	109.029	HMDB31180		(E,E)-2,4-Hexadienedial	0.00018209	C6H6O2	-H(-)
KO 0h:Ex2 WT 0h	29	24	0.0460159	0.556945	0.78088	0.389934	0.389934	109.029	HMDB32037	C01751	1,3-Benzenediol	0.00018209	C6H6O2	-H(-)
KO 0h:Ex2 WT 0h	29	24	0.0460159	0.556945	0.78088	0.389934	0.389934	109.029	HMDB33002	C11115	5-Methyl-2-furancarboxaldehyde	0.00018209	C6H6O2	-H(-)
KO 0h:Ex2 WT 0h	29	24	0.0460159	0.556945	0.78088	0.389934	0.389934	109.029	HMDB33127		2-Acetylfuran	0.00018209	C6H6O2	-H(-)
KO 0h:Ex2 WT 0h	30	25	0.172929	0.0178126	0.147657	0.0737327	0.0737327	109.041	HMDB03905	C05130	Imidazole-4-acetaldehyde	1.73781e-05	C5H6N2O	-H(-)
KO 0h:Ex2 WT 0h	30	25	0.172929	0.0178126	0.147657	0.0737327	0.0737327	109.041	HMDB33156		Methoxypyrazine	1.73781e-05	C5H6N2O	-H(-)
KO 0h:Ex2 WT 0h	30	25	0.172929	0.0178126	0.147657	0.0737327	0.0737327	109.041	HMDB60741		3-Hydroxy-4-aminopyridine	1.73781e-05	C5H6N2O	-H(-)
KO 0h:Ex2 WT 0h	31	26	-0.106665	0.305464	0.619678	0.309988	0.309437	109.066	HMDB29721		2,3,5-Trimethylfuran	0.000119624	C7H10O	-H(-)
KO 0h:Ex2 WT 0h	31	26	-0.106665	0.305464	0.619678	0.309988	0.309437	109.066	HMDB29728		2-Ethyl-5-methylfuran	0.000119624	C7H10O	-H(-)
KO 0h:Ex2 WT 0h	31	26	-0.106665	0.305464	0.619678	0.309988	0.309437	109.066	HMDB31541		3-Methyl-2-cyclohexen-1-one	0.000119624	C7H10O	-H(-)
KO 0h:Ex2 WT 0h	31	26	-0.106665	0.305464	0.619678	0.309988	0.309437	109.066	HMDB40277		2-Propylfuran	0.000119624	C7H10O	-H(-)
KO 0h:Ex2 WT 0h	31	26	-0.106665	0.305464	0.619678	0.309988	0.309437	109.066	HMDB40278		2-Isopropylfuran	0.000119624	C7H10O	-H(-)
KO 0h:Ex2 WT 0h	32	27	0.143673	0.210573	0.530643	0.264977	0.264977	110.025	HMDB04230	C05942	Pyrrole-2-carboxylic acid	6.7532e-05	C5H5NO2	-H(-)
KO 0h:Ex2 WT 0h	32	27	0.143673	0.210573	0.530643	0.264977	0.264977	110.025	HMDB38175		2-Acetyloxazole	6.7532e-05	C5H5NO2	-H(-)
KO 0h:Ex2 WT 0h	33	28	0.282754	0.0462772	0.270589	0.135637	0.135119	110.035	HMDB00630	C00380	Cytosine	0.000946764	C4H5N3O	-H(-)
KO 0h:Ex2 WT 0h	34	29	0.0279555	0.769306	0.892017	0.44543	0.44543	110.992	HMDB29717		2-Thiophenecarboxaldehyde	-0.00077742	C5H4OS	-H(-)
KO 0h:Ex2 WT 0h	35	30	0.280494	0.0514606	0.287753	0.14369	0.14369	111.009	HMDB00444		3-Furoic acid	0.00016324	C5H4O3	-H(-)
KO 0h:Ex2 WT 0h	35	30	0.280494	0.0514606	0.287753	0.14369	0.14369	111.009	HMDB00617	C01546	2-Furoic acid	0.00016324	C5H4O3	-H(-)
KO 0h:Ex2 WT 0h	35	30	0.280494	0.0514606	0.287753	0.14369	0.14369	111.009	HMDB32994		3-Hydroxy-2H-pyran-2-one	0.00016324	C5H4O3	-H(-)
KO 0h:Ex2 WT 0h	35	30	0.280494	0.0514606	0.287753	0.14369	0.14369	111.009	HMDB39437		2,3-Dihydroxy-2,4-cyclopentadien-1-one	0.00016324	C5H4O3	-H(-)
KO 0h:Ex2 WT 0h	36	31	-0.00754163	0.940748	0.972655	0.485697	0.485697	111.045	HMDB01164	C04221	trans-1,2-Dihydrobenzene-1,2-diol	0.000304029	C6H8O2	-H(-)
KO 0h:Ex2 WT 0h	36	31	-0.00754163	0.940748	0.972655	0.485697	0.485697	111.045	HMDB29581		(2E,4E)-2,4-Hexadienoic acid	0.000304029	C6H8O2	-H(-)
KO 0h:Ex2 WT 0h	36	31	-0.00754163	0.940748	0.972655	0.485697	0.485697	111.045	HMDB31344	C06105	1,2-Cyclohexanedione	0.000304029	C6H8O2	-H(-)
KO 0h:Ex2 WT 0h	36	31	-0.00754163	0.940748	0.972655	0.485697	0.485697	111.045	HMDB31543		3-Methyl-1,2-cyclopentanedione	0.000304029	C6H8O2	-H(-)
KO 0h:Ex2 WT 0h	36	31	-0.00754163	0.940748	0.972655	0.485697	0.485697	111.045	HMDB31759		(E)-4-Oxo-2-hexen-1-al	0.000304029	C6H8O2	-H(-)
KO 0h:Ex2 WT 0h	36	31	-0.00754163	0.940748	0.972655	0.485697	0.485697	111.045	HMDB32233		2,5-Dimethyl-3(2H)-furanone	0.000304029	C6H8O2	-H(-)
KO 0h:Ex2 WT 0h	36	31	-0.00754163	0.940748	0.972655	0.485697	0.485697	111.045	HMDB33569		Syoyualdehyde	0.000304029	C6H8O2	-H(-)
KO 0h:Ex2 WT 0h	36	31	-0.00754163	0.940748	0.972655	0.485697	0.485697	111.045	HMDB34247		2-(Methoxymethyl)furan	0.000304029	C6H8O2	-H(-)
KO 0h:Ex2 WT 0h	36	31	-0.00754163	0.940748	0.972655	0.485697	0.485697	111.045	HMDB39778		xi-3,5-Dimethyl-2(5H)-furanone	0.000304029	C6H8O2	-H(-)
KO 0h:Ex2 WT 0h	36	31	-0.00754163	0.940748	0.972655	0.485697	0.485697	111.045	HMDB40260		5,5-Dimethyl-2(5H)-furanone	0.000304029	C6H8O2	-H(-)
KO 0h:Ex2 WT 0h	37	32	-0.133718	0.326044	0.636331	0.317885	0.317753	111.081	HMDB31483		(Z)-4-Heptenal	9.71377e-05	C7H12O	-H(-)
KO 0h:Ex2 WT 0h	37	32	-0.133718	0.326044	0.636331	0.317885	0.317753	111.081	HMDB31486		3-Hepten-2-one	9.71377e-05	C7H12O	-H(-)
KO 0h:Ex2 WT 0h	37	32	-0.133718	0.326044	0.636331	0.317885	0.317753	111.081	HMDB31487		(E)-4-Hepten-2-one	9.71377e-05	C7H12O	-H(-)
KO 0h:Ex2 WT 0h	37	32	-0.133718	0.326044	0.636331	0.317885	0.317753	111.081	HMDB31488		2-Hepten-4-one	9.71377e-05	C7H12O	-H(-)
KO 0h:Ex2 WT 0h	37	32	-0.133718	0.326044	0.636331	0.317885	0.317753	111.081	HMDB31539		2-Methylcyclohexanone	9.71377e-05	C7H12O	-H(-)
KO 0h:Ex2 WT 0h	37	32	-0.133718	0.326044	0.636331	0.317885	0.317753	111.081	HMDB31540		4-Methylcyclohexanone	9.71377e-05	C7H12O	-H(-)
KO 0h:Ex2 WT 0h	37	32	-0.133718	0.326044	0.636331	0.317885	0.317753	111.081	HMDB31550		5-Methyl-3-hexen-2-one	9.71377e-05	C7H12O	-H(-)
KO 0h:Ex2 WT 0h	37	32	-0.133718	0.326044	0.636331	0.317885	0.317753	111.081	HMDB31551		5-Methyl-5-hexen-2-one	9.71377e-05	C7H12O	-H(-)
KO 0h:Ex2 WT 0h	37	32	-0.133718	0.326044	0.636331	0.317885	0.317753	111.081	HMDB32301		trans-2-trans-4-Heptadien-1-ol	9.71377e-05	C7H12O	-H(-)
KO 0h:Ex2 WT 0h	37	32	-0.133718	0.326044	0.636331	0.317885	0.317753	111.081	HMDB33667		(R)-3-Methylcyclohexanone	9.71377e-05	C7H12O	-H(-)
KO 0h:Ex2 WT 0h	37	32	-0.133718	0.326044	0.636331	0.317885	0.317753	111.081	HMDB33827		2-Heptenal	9.71377e-05	C7H12O	-H(-)
KO 0h:Ex2 WT 0h	37	32	-0.133718	0.326044	0.636331	0.317885	0.317753	111.081	HMDB34372		xi-3-Methyl-3-cyclohexen-1-ol	9.71377e-05	C7H12O	-H(-)
KO 0h:Ex2 WT 0h	37	32	-0.133718	0.326044	0.636331	0.317885	0.317753	111.081	HMDB40339		2,5-Heptadien-1-ol	9.71377e-05	C7H12O	-H(-)
KO 0h:Ex2 WT 0h	38	33	0.236755	0.0645726	0.316171	0.157881	0.157881	112.04	HMDB01301	C04322	1-Pyrroline-5-carboxylic acid	0.00014946	C5H7NO2	-H(-)
KO 0h:Ex2 WT 0h	38	33	0.236755	0.0645726	0.316171	0.157881	0.157881	112.04	HMDB06875	C03564	1-Pyrroline-2-carboxylic acid	0.00014946	C5H7NO2	-H(-)
KO 0h:Ex2 WT 0h	40	34	0.101757	0.16196	0.488985	0.244176	0.244176	113.024	HMDB31859		Norfuraneol	0.000120322	C5H6O3	-H(-)
KO 0h:Ex2 WT 0h	40	34	0.101757	0.16196	0.488985	0.244176	0.244176	113.024	HMDB60461		cis-Acetylacrylate	0.000120322	C5H6O3	-H(-)
KO 0h:Ex2 WT 0h	41	35	0.0404532	0.640607	0.821163	0.411846	0.410049	113.036	HMDB00076	C00429	Dihydrouracil	-0.000132361	C4H6N2O2	-H(-)
KO 0h:Ex2 WT 0h	41	35	0.0404532	0.640607	0.821163	0.411846	0.410049	113.036	HMDB03646	C02565	N-Methylhydantoin	-0.000132361	C4H6N2O2	-H(-)
KO 0h:Ex2 WT 0h	41	35	0.0404532	0.640607	0.821163	0.411846	0.410049	113.036	HMDB60245	C02512	L-3-Cyanoalanine	-0.000132361	C4H6N2O2	-H(-)
KO 0h:Ex2 WT 0h	42	36	-0.0186378	0.775016	0.894249	0.446545	0.446545	113.061	HMDB00453		Delta-Hexanolactone	0.000222629	C6H10O2	-H(-)
KO 0h:Ex2 WT 0h	42	36	-0.0186378	0.775016	0.894249	0.446545	0.446545	113.061	HMDB03843		Gamma-Caprolactone	0.000222629	C6H10O2	-H(-)
KO 0h:Ex2 WT 0h	42	36	-0.0186378	0.775016	0.894249	0.446545	0.446545	113.061	HMDB10719		trans-Hex-2-enoic acid	0.000222629	C6H10O2	-H(-)
KO 0h:Ex2 WT 0h	42	36	-0.0186378	0.775016	0.894249	0.446545	0.446545	113.061	HMDB29487		Allyl propionate	0.000222629	C6H10O2	-H(-)
KO 0h:Ex2 WT 0h	42	36	-0.0186378	0.775016	0.894249	0.446545	0.446545	113.061	HMDB31158		2-Methyl-4-pentenoic acid	0.000222629	C6H10O2	-H(-)
KO 0h:Ex2 WT 0h	42	36	-0.0186378	0.775016	0.894249	0.446545	0.446545	113.061	HMDB31491		2,3-Hexanedione	0.000222629	C6H10O2	-H(-)
KO 0h:Ex2 WT 0h	42	36	-0.0186378	0.775016	0.894249	0.446545	0.446545	113.061	HMDB31492		3,4-Hexanedione	0.000222629	C6H10O2	-H(-)
KO 0h:Ex2 WT 0h	42	36	-0.0186378	0.775016	0.894249	0.446545	0.446545	113.061	HMDB31501		3-Hexenoic acid	0.000222629	C6H10O2	-H(-)
KO 0h:Ex2 WT 0h	42	36	-0.0186378	0.775016	0.894249	0.446545	0.446545	113.061	HMDB31559		4-Methyl-2,3-pentanedione	0.000222629	C6H10O2	-H(-)
KO 0h:Ex2 WT 0h	42	36	-0.0186378	0.775016	0.894249	0.446545	0.446545	113.061	HMDB31560		2-Methyl-2-pentenoic acid	0.000222629	C6H10O2	-H(-)
KO 0h:Ex2 WT 0h	42	36	-0.0186378	0.775016	0.894249	0.446545	0.446545	113.061	HMDB31561		4-Methyl-2-pentenoic acid	0.000222629	C6H10O2	-H(-)
KO 0h:Ex2 WT 0h	42	36	-0.0186378	0.775016	0.894249	0.446545	0.446545	113.061	HMDB31562		2-Methyl-3-pentenoic acid	0.000222629	C6H10O2	-H(-)
KO 0h:Ex2 WT 0h	42	36	-0.0186378	0.775016	0.894249	0.446545	0.446545	113.061	HMDB32490		Prenyl formate	0.000222629	C6H10O2	-H(-)
KO 0h:Ex2 WT 0h	42	36	-0.0186378	0.775016	0.894249	0.446545	0.446545	113.061	HMDB33568		5-Oxohexanal	0.000222629	C6H10O2	-H(-)
KO 0h:Ex2 WT 0h	42	36	-0.0186378	0.775016	0.894249	0.446545	0.446545	113.061	HMDB39581		Ethyl crotonate	0.000222629	C6H10O2	-H(-)
KO 0h:Ex2 WT 0h	42	36	-0.0186378	0.775016	0.894249	0.446545	0.446545	113.061	HMDB40328		Methyl 4-pentenoate	0.000222629	C6H10O2	-H(-)
KO 0h:Ex2 WT 0h	42	36	-0.0186378	0.775016	0.894249	0.446545	0.446545	113.061	HMDB60476		epsilon-Caprolactone	0.000222629	C6H10O2	-H(-)
KO 0h:Ex2 WT 0h	43	37	-0.00120887	0.979551	0.990028	0.494372	0.494372	114.056	HMDB00162	C00148	L-Proline	0.000147991	C5H9NO2	-H(-)
KO 0h:Ex2 WT 0h	43	37	-0.00120887	0.979551	0.990028	0.494372	0.494372	114.056	HMDB03411	C00763	D-Proline	0.000147991	C5H9NO2	-H(-)
KO 0h:Ex2 WT 0h	43	37	-0.00120887	0.979551	0.990028	0.494372	0.494372	114.056	HMDB12880	C18170	Acetamidopropanal	0.000147991	C5H9NO2	-H(-)
KO 0h:Ex2 WT 0h	43	37	-0.00120887	0.979551	0.990028	0.494372	0.494372	114.056	HMDB30409		4-Amino-2-methylenebutanoic acid	0.000147991	C5H9NO2	-H(-)
KO 0h:Ex2 WT 0h	43	37	-0.00120887	0.979551	0.990028	0.494372	0.494372	114.056	HMDB34208		Pterolactam	0.000147991	C5H9NO2	-H(-)
KO 0h:Ex2 WT 0h	44	38	0.230622	0.184524	0.513711	0.257618	0.256522	115.004	HMDB00134	C00122	Fumaric acid	0.000166116	C4H4O4	-H(-)
KO 0h:Ex2 WT 0h	44	38	0.230622	0.184524	0.513711	0.257618	0.256522	115.004	HMDB00176	C01384	Maleic acid	0.000166116	C4H4O4	-H(-)
KO 0h:Ex2 WT 0h	45	39	0.0915456	0.548837	0.779927	0.389458	0.389458	115.04	HMDB00019	C00141	Alpha-ketoisovaleric acid	7.78276e-05	C5H8O3	-H(-)
KO 0h:Ex2 WT 0h	45	39	0.0915456	0.548837	0.779927	0.389458	0.389458	115.04	HMDB00310		Methylacetoacetic acid	7.78276e-05	C5H8O3	-H(-)
KO 0h:Ex2 WT 0h	45	39	0.0915456	0.548837	0.779927	0.389458	0.389458	115.04	HMDB00720		Levulinic acid	7.78276e-05	C5H8O3	-H(-)
KO 0h:Ex2 WT 0h	45	39	0.0915456	0.548837	0.779927	0.389458	0.389458	115.04	HMDB01865	C06255	2-Oxovaleric acid	7.78276e-05	C5H8O3	-H(-)
KO 0h:Ex2 WT 0h	45	39	0.0915456	0.548837	0.779927	0.389458	0.389458	115.04	HMDB03771		2-Methylacetoacetic acid	7.78276e-05	C5H8O3	-H(-)
KO 0h:Ex2 WT 0h	45	39	0.0915456	0.548837	0.779927	0.389458	0.389458	115.04	HMDB12233	C03273	Glutarate semialdehyde	7.78276e-05	C5H8O3	-H(-)
KO 0h:Ex2 WT 0h	45	39	0.0915456	0.548837	0.779927	0.389458	0.389458	115.04	HMDB31643		Ethyl pyruvate	7.78276e-05	C5H8O3	-H(-)
KO 0h:Ex2 WT 0h	45	39	0.0915456	0.548837	0.779927	0.389458	0.389458	115.04	HMDB34466		Acetoxyacetone	7.78276e-05	C5H8O3	-H(-)
KO 0h:Ex2 WT 0h	47	40	0.0994433	0.635227	0.821163	0.411753	0.410049	116.035	HMDB00532		Acetylglycine	1.31195e-05	C4H7NO3	-H(-)
KO 0h:Ex2 WT 0h	47	40	0.0994433	0.635227	0.821163	0.411753	0.410049	116.035	HMDB06454	C03508	L-2-Amino-3-oxobutanoic acid	1.31195e-05	C4H7NO3	-H(-)
KO 0h:Ex2 WT 0h	47	40	0.0994433	0.635227	0.821163	0.411753	0.410049	116.035	HMDB12249	C00441	L-Aspartate-semialdehyde	1.31195e-05	C4H7NO3	-H(-)
KO 0h:Ex2 WT 0h	48	41	0.226601	0.195248	0.517337	0.258806	0.258333	116.072	HMDB00043	C00719	Betaine	0.000151796	C5H11NO2	-H(-)
KO 0h:Ex2 WT 0h	48	41	0.226601	0.195248	0.517337	0.258806	0.258333	116.072	HMDB00883	C00183	L-Valine	0.000151796	C5H11NO2	-H(-)
KO 0h:Ex2 WT 0h	48	41	0.226601	0.195248	0.517337	0.258806	0.258333	116.072	HMDB01382	C07457	Vaporole	0.000151796	C5H11NO2	-H(-)
KO 0h:Ex2 WT 0h	48	41	0.226601	0.195248	0.517337	0.258806	0.258333	116.072	HMDB02141		N-Methyl-a-aminoisobutyric acid	0.000151796	C5H11NO2	-H(-)
KO 0h:Ex2 WT 0h	48	41	0.226601	0.195248	0.517337	0.258806	0.258333	116.072	HMDB03355	C00431	5-Aminopentanoic acid	0.000151796	C5H11NO2	-H(-)
KO 0h:Ex2 WT 0h	48	41	0.226601	0.195248	0.517337	0.258806	0.258333	116.072	HMDB13716	C01799	Norvaline	0.000151796	C5H11NO2	-H(-)
KO 0h:Ex2 WT 0h	48	41	0.226601	0.195248	0.517337	0.258806	0.258333	116.072	HMDB15550	C07457	Amyl Nitrite	0.000151796	C5H11NO2	-H(-)
KO 0h:Ex2 WT 0h	49	42	-0.0890909	0.410829	0.692527	0.346807	0.345815	117.019	HMDB00202	C02170	Methylmalonic acid	1.17644e-05	C4H6O4	-H(-)
KO 0h:Ex2 WT 0h	49	42	-0.0890909	0.410829	0.692527	0.346807	0.345815	117.019	HMDB00254	C00042	Succinic acid	1.17644e-05	C4H6O4	-H(-)
KO 0h:Ex2 WT 0h	49	42	-0.0890909	0.410829	0.692527	0.346807	0.345815	117.019	HMDB00349		Erythrono-1,4-lactone	1.17644e-05	C4H6O4	-H(-)
KO 0h:Ex2 WT 0h	49	42	-0.0890909	0.410829	0.692527	0.346807	0.345815	117.019	HMDB00940		Threonolactone	1.17644e-05	C4H6O4	-H(-)
KO 0h:Ex2 WT 0h	49	42	-0.0890909	0.410829	0.692527	0.346807	0.345815	117.019	HMDB31204		4-Hydroxy-2-oxobutanoic acid	1.17644e-05	C4H6O4	-H(-)
KO 0h:Ex2 WT 0h	49	42	-0.0890909	0.410829	0.692527	0.346807	0.345815	117.019	HMDB39324		xi-3-Hydroxy-2-oxobutanoic acid	1.17644e-05	C4H6O4	-H(-)
KO 0h:Ex2 WT 0h	50	43	-0.0402678	0.683088	0.843815	0.42136	0.42136	117.034	HMDB30968		2,4,6-Octatriyn-1-ol	0.000266469	C8H6O	-H(-)
KO 0h:Ex2 WT 0h	50	43	-0.0402678	0.683088	0.843815	0.42136	0.42136	117.034	HMDB32929	C14512	Benzofuran	0.000266469	C8H6O	-H(-)
KO 0h:Ex2 WT 0h	50	43	-0.0402678	0.683088	0.843815	0.42136	0.42136	117.034	HMDB38998		3,5,7-Octatriyn-1-ol	0.000266469	C8H6O	-H(-)
KO 0h:Ex2 WT 0h	50	43	-0.0402678	0.683088	0.843815	0.42136	0.42136	117.034	HMDB40549		xi-2,3-Octadiene-5,7-diyn-1-ol	0.000266469	C8H6O	-H(-)
KO 0h:Ex2 WT 0h	51	44	0.0942001	0.510203	0.753346	0.376185	0.376185	118.051	HMDB00167	C00188	L-Threonine	5.67499e-05	C4H9NO3	-H(-)
KO 0h:Ex2 WT 0h	51	44	0.0942001	0.510203	0.753346	0.376185	0.376185	118.051	HMDB00719	C00263	L-Homoserine	5.67499e-05	C4H9NO3	-H(-)
KO 0h:Ex2 WT 0h	51	44	0.0942001	0.510203	0.753346	0.376185	0.376185	118.051	HMDB04041	C05519	L-Allothreonine	5.67499e-05	C4H9NO3	-H(-)
KO 0h:Ex2 WT 0h	51	44	0.0942001	0.510203	0.753346	0.376185	0.376185	118.051	HMDB61148		Hydroxyethyl glycine	5.67499e-05	C4H9NO3	-H(-)
KO 0h:Ex2 WT 0h	52	45	-0.011458	0.938712	0.972655	0.485709	0.485697	118.98	HMDB01368	C00957	3-Mercaptopyruvic acid	0.000420982	C3H4O3S	-H(-)
KO 0h:Ex2 WT 0h	54	46	0.366019	0.188433	0.515381	0.259239	0.257356	119.05	HMDB04072	C05627	4-Hydroxystyrene	0.000251115	C8H8O	-H(-)
KO 0h:Ex2 WT 0h	54	46	0.366019	0.188433	0.515381	0.259239	0.257356	119.05	HMDB06236	C00601	Phenylacetaldehyde	0.000251115	C8H8O	-H(-)
KO 0h:Ex2 WT 0h	54	46	0.366019	0.188433	0.515381	0.259239	0.257356	119.05	HMDB13815		2,3-Dihydrobenzofuran	0.000251115	C8H8O	-H(-)
KO 0h:Ex2 WT 0h	54	46	0.366019	0.188433	0.515381	0.259239	0.257356	119.05	HMDB29636	C07214	2-Methylbenzaldehyde	0.000251115	C8H8O	-H(-)
KO 0h:Ex2 WT 0h	54	46	0.366019	0.188433	0.515381	0.259239	0.257356	119.05	HMDB29637	C07209	3-Methylbenzaldehyde	0.000251115	C8H8O	-H(-)
KO 0h:Ex2 WT 0h	54	46	0.366019	0.188433	0.515381	0.259239	0.257356	119.05	HMDB29638	C06758	4-Methylbenzaldehyde	0.000251115	C8H8O	-H(-)
KO 0h:Ex2 WT 0h	54	46	0.366019	0.188433	0.515381	0.259239	0.257356	119.05	HMDB33910	C07113	Acetophenone	0.000251115	C8H8O	-H(-)
KO 0h:Ex2 WT 0h	54	46	0.366019	0.188433	0.515381	0.259239	0.257356	119.05	HMDB38997		Lentialexin	0.000251115	C8H8O	-H(-)
KO 0h:Ex2 WT 0h	55	47	0.283564	0.215494	0.536392	0.268308	0.267848	120.012	HMDB00574		L-Cysteine	0.000213458	C3H7NO2S	-H(-)
KO 0h:Ex2 WT 0h	55	47	0.283564	0.215494	0.536392	0.268308	0.267848	120.012	HMDB03417	C00793	D-Cysteine	0.000213458	C3H7NO2S	-H(-)
KO 0h:Ex2 WT 0h	56	48	0.106455	0.380216	0.677622	0.338527	0.338372	120.996	HMDB02127	C05823	3-Mercaptolactic acid	0.000527691	C3H6O3S	-H(-)
KO 0h:Ex2 WT 0h	57	49	0.0845215	0.100346	0.380831	0.190169	0.190169	121.029	HMDB01870	C00180	Benzoic acid	0.000143982	C7H6O2	-H(-)
KO 0h:Ex2 WT 0h	57	49	0.0845215	0.100346	0.380831	0.190169	0.190169	121.029	HMDB11718	C00633	4-Hydroxybenzaldehyde	0.000143982	C7H6O2	-H(-)
KO 0h:Ex2 WT 0h	57	49	0.0845215	0.100346	0.380831	0.190169	0.190169	121.029	HMDB32918		3-(2-Furanyl)-2-propenal	0.000143982	C7H6O2	-H(-)
KO 0h:Ex2 WT 0h	57	49	0.0845215	0.100346	0.380831	0.190169	0.190169	121.029	HMDB34170	C06202	2-Hydroxybenzaldehyde	0.000143982	C7H6O2	-H(-)
KO 0h:Ex2 WT 0h	58	50	0.0152565	0.867599	0.940166	0.470585	0.469474	121.066	HMDB29306	C13637	4-Ethylphenol	0.000203353	C8H10O	-H(-)
KO 0h:Ex2 WT 0h	58	50	0.0152565	0.867599	0.940166	0.470585	0.469474	121.066	HMDB30540		2,5-Dimethylphenol	0.000203353	C8H10O	-H(-)
KO 0h:Ex2 WT 0h	58	50	0.0152565	0.867599	0.940166	0.470585	0.469474	121.066	HMDB32074		1-Methoxy-2-methylbenzene	0.000203353	C8H10O	-H(-)
KO 0h:Ex2 WT 0h	58	50	0.0152565	0.867599	0.940166	0.470585	0.469474	121.066	HMDB32076		1-Methoxy-4-methylbenzene	0.000203353	C8H10O	-H(-)
KO 0h:Ex2 WT 0h	58	50	0.0152565	0.867599	0.940166	0.470585	0.469474	121.066	HMDB32148		2,3-Dimethylphenol	0.000203353	C8H10O	-H(-)
KO 0h:Ex2 WT 0h	58	50	0.0152565	0.867599	0.940166	0.470585	0.469474	121.066	HMDB32150		2,6-Dimethylphenol	0.000203353	C8H10O	-H(-)
KO 0h:Ex2 WT 0h	58	50	0.0152565	0.867599	0.940166	0.470585	0.469474	121.066	HMDB32151		3,4-Dimethylphenol	0.000203353	C8H10O	-H(-)
KO 0h:Ex2 WT 0h	58	50	0.0152565	0.867599	0.940166	0.470585	0.469474	121.066	HMDB32619	C07112	1-Phenylethanol	0.000203353	C8H10O	-H(-)
KO 0h:Ex2 WT 0h	58	50	0.0152565	0.867599	0.940166	0.470585	0.469474	121.066	HMDB33944	C05853	2-Phenylethanol	0.000203353	C8H10O	-H(-)
KO 0h:Ex2 WT 0h	58	50	0.0152565	0.867599	0.940166	0.470585	0.469474	121.066	HMDB41609	C06757	4-Methylbenzyl alcohol	0.000203353	C8H10O	-H(-)
KO 0h:Ex2 WT 0h	58	50	0.0152565	0.867599	0.940166	0.470585	0.469474	121.066	HMDB59873	C14386	3-Ethylphenol	0.000203353	C8H10O	-H(-)
KO 0h:Ex2 WT 0h	60	51	0.493342	0.12372	0.424701	0.212298	0.212075	122.061	HMDB29300	C19326	p-Anisidine	0.000480998	C7H9NO	-H(-)
KO 0h:Ex2 WT 0h	60	51	0.493342	0.12372	0.424701	0.212298	0.212075	122.061	HMDB32492		2-Propionylpyrrole	0.000480998	C7H9NO	-H(-)
KO 0h:Ex2 WT 0h	60	51	0.493342	0.12372	0.424701	0.212298	0.212075	122.061	HMDB32578		4-Hydroxybenzylamine	0.000480998	C7H9NO	-H(-)
KO 0h:Ex2 WT 0h	60	51	0.493342	0.12372	0.424701	0.212298	0.212075	122.061	HMDB36058		1-Ethyl-1H-pyrrole-2-carboxaldehyde	0.000480998	C7H9NO	-H(-)
KO 0h:Ex2 WT 0h	60	51	0.493342	0.12372	0.424701	0.212298	0.212075	122.061	HMDB40360		2-Acetyl-1-methylpyrrole	0.000480998	C7H9NO	-H(-)
KO 0h:Ex2 WT 0h	61	52	-0.203612	0.0329761	0.222588	0.11115	0.11115	124.007	HMDB00251	C00245	Taurine	9.89265e-05	C2H7NO3S	-H(-)
KO 0h:Ex2 WT 0h	64	53	0.10482	0.303269	0.617649	0.308424	0.308424	125.06	HMDB29582		Methyl sorbate	0.000433775	C7H10O2	-H(-)
KO 0h:Ex2 WT 0h	64	53	0.10482	0.303269	0.617649	0.308424	0.308424	125.06	HMDB31222		3-Ethyl-1,2-cyclopentanedione	0.000433775	C7H10O2	-H(-)
KO 0h:Ex2 WT 0h	64	53	0.10482	0.303269	0.617649	0.308424	0.308424	125.06	HMDB31223		Enol-3-Ethyl-1,2-cyclopentanedione	0.000433775	C7H10O2	-H(-)
KO 0h:Ex2 WT 0h	64	53	0.10482	0.303269	0.617649	0.308424	0.308424	125.06	HMDB32067		Allyl crotonate	0.000433775	C7H10O2	-H(-)
KO 0h:Ex2 WT 0h	64	53	0.10482	0.303269	0.617649	0.308424	0.308424	125.06	HMDB32333		4-Hydroxy-4-methyl-5-hexenoic acid gamma lactone	0.000433775	C7H10O2	-H(-)
KO 0h:Ex2 WT 0h	64	53	0.10482	0.303269	0.617649	0.308424	0.308424	125.06	HMDB33629		xi-4-Hydroxy-4-methyl-2-cyclohexen-1-one	0.000433775	C7H10O2	-H(-)
KO 0h:Ex2 WT 0h	64	53	0.10482	0.303269	0.617649	0.308424	0.308424	125.06	HMDB34080		3-Methyl-1,2-cyclohexanedione	0.000433775	C7H10O2	-H(-)
KO 0h:Ex2 WT 0h	64	53	0.10482	0.303269	0.617649	0.308424	0.308424	125.06	HMDB34835		3-(3-Ethyloxiranyl)-2-propenal	0.000433775	C7H10O2	-H(-)
KO 0h:Ex2 WT 0h	64	53	0.10482	0.303269	0.617649	0.308424	0.308424	125.06	HMDB37026		3,4-Dimethyl-1,2-cyclopentanedione	0.000433775	C7H10O2	-H(-)
KO 0h:Ex2 WT 0h	64	53	0.10482	0.303269	0.617649	0.308424	0.308424	125.06	HMDB37027		3,5-Dimethyl-1,2-cyclopentanedione	0.000433775	C7H10O2	-H(-)
KO 0h:Ex2 WT 0h	64	53	0.10482	0.303269	0.617649	0.308424	0.308424	125.06	HMDB40445		2-(Ethoxymethyl)furan	0.000433775	C7H10O2	-H(-)
KO 0h:Ex2 WT 0h	64	53	0.10482	0.303269	0.617649	0.308424	0.308424	125.06	HMDB41474		xi-5-Isopropyl-2(5H)-furanone	0.000433775	C7H10O2	-H(-)
KO 0h:Ex2 WT 0h	65	54	0.0441659	0.715952	0.86408	0.43148	0.43148	125.097	HMDB13809		(E)-2-octenal	0.000251699	C8H14O	-H(-)
KO 0h:Ex2 WT 0h	65	54	0.0441659	0.715952	0.86408	0.43148	0.43148	125.097	HMDB30961		2-Octenal	0.000251699	C8H14O	-H(-)
KO 0h:Ex2 WT 0h	65	54	0.0441659	0.715952	0.86408	0.43148	0.43148	125.097	HMDB30966		(3xi,5Z)-1,5-Octadien-3-ol	0.000251699	C8H14O	-H(-)
KO 0h:Ex2 WT 0h	65	54	0.0441659	0.715952	0.86408	0.43148	0.43148	125.097	HMDB31197		2,4,4-Trimethylcyclopentanone	0.000251699	C8H14O	-H(-)
KO 0h:Ex2 WT 0h	65	54	0.0441659	0.715952	0.86408	0.43148	0.43148	125.097	HMDB31301		2-Octen-4-one	0.000251699	C8H14O	-H(-)
KO 0h:Ex2 WT 0h	65	54	0.0441659	0.715952	0.86408	0.43148	0.43148	125.097	HMDB31309		1-Octen-3-one	0.000251699	C8H14O	-H(-)
KO 0h:Ex2 WT 0h	65	54	0.0441659	0.715952	0.86408	0.43148	0.43148	125.097	HMDB31590		3-Methyl-3-hepten-2-one	0.000251699	C8H14O	-H(-)
KO 0h:Ex2 WT 0h	65	54	0.0441659	0.715952	0.86408	0.43148	0.43148	125.097	HMDB31591		5-Methyl-5-hepten-2-one	0.000251699	C8H14O	-H(-)
KO 0h:Ex2 WT 0h	65	54	0.0441659	0.715952	0.86408	0.43148	0.43148	125.097	HMDB32403		6-Methyl-3-hepten-2-one, trans-	0.000251699	C8H14O	-H(-)
KO 0h:Ex2 WT 0h	65	54	0.0441659	0.715952	0.86408	0.43148	0.43148	125.097	HMDB32451		4-Octen-3-one	0.000251699	C8H14O	-H(-)
KO 0h:Ex2 WT 0h	65	54	0.0441659	0.715952	0.86408	0.43148	0.43148	125.097	HMDB33547		3-Octen-2-one	0.000251699	C8H14O	-H(-)
KO 0h:Ex2 WT 0h	65	54	0.0441659	0.715952	0.86408	0.43148	0.43148	125.097	HMDB35242		(S,E)-Filbertone	0.000251699	C8H14O	-H(-)
KO 0h:Ex2 WT 0h	65	54	0.0441659	0.715952	0.86408	0.43148	0.43148	125.097	HMDB35390		5-Octen-2-one	0.000251699	C8H14O	-H(-)
KO 0h:Ex2 WT 0h	65	54	0.0441659	0.715952	0.86408	0.43148	0.43148	125.097	HMDB35915	C07287	Sulcatone	0.000251699	C8H14O	-H(-)
KO 0h:Ex2 WT 0h	65	54	0.0441659	0.715952	0.86408	0.43148	0.43148	125.097	HMDB37152		2-Ethylidenehexanal	0.000251699	C8H14O	-H(-)
KO 0h:Ex2 WT 0h	65	54	0.0441659	0.715952	0.86408	0.43148	0.43148	125.097	HMDB39769		6-Octenal	0.000251699	C8H14O	-H(-)
KO 0h:Ex2 WT 0h	65	54	0.0441659	0.715952	0.86408	0.43148	0.43148	125.097	HMDB39770		(Z)-5-Octenal	0.000251699	C8H14O	-H(-)
KO 0h:Ex2 WT 0h	65	54	0.0441659	0.715952	0.86408	0.43148	0.43148	125.097	HMDB40146		2,5-Octadien-1-ol	0.000251699	C8H14O	-H(-)
KO 0h:Ex2 WT 0h	65	54	0.0441659	0.715952	0.86408	0.43148	0.43148	125.097	HMDB40149		(3E,5Z)-3,5-Octadien-1-ol	0.000251699	C8H14O	-H(-)
KO 0h:Ex2 WT 0h	65	54	0.0441659	0.715952	0.86408	0.43148	0.43148	125.097	HMDB40151		(2E,4E)-2,4-Octadien-1-ol	0.000251699	C8H14O	-H(-)
KO 0h:Ex2 WT 0h	66	55	0.223444	0.0801292	0.342829	0.171873	0.171192	126.056	HMDB01084	C04092	D-1-Piperideine-2-carboxylic acid	7.24419e-05	C6H9NO2	-H(-)
KO 0h:Ex2 WT 0h	66	55	0.223444	0.0801292	0.342829	0.171873	0.171192	126.056	HMDB12130		(S)-2,3,4,5-Tetrahydropiperidine-2-carboxylate	7.24419e-05	C6H9NO2	-H(-)
KO 0h:Ex2 WT 0h	66	55	0.223444	0.0801292	0.342829	0.171873	0.171192	126.056	HMDB29434		(±)-4-Methylene-2-pyrrolidinecarboxylic acid	7.24419e-05	C6H9NO2	-H(-)
KO 0h:Ex2 WT 0h	66	55	0.223444	0.0801292	0.342829	0.171873	0.171192	126.056	HMDB59657	C00450	(S)-2,3,4,5-tetrahydropyridine-2-carboxylate	7.24419e-05	C6H9NO2	-H(-)
KO 0h:Ex2 WT 0h	67	56	-0.370541	0.0359458	0.233784	0.117794	0.11674	127.04	HMDB31303		Osmundalactone	0.00055492	C6H8O3	-H(-)
KO 0h:Ex2 WT 0h	67	56	-0.370541	0.0359458	0.233784	0.117794	0.11674	127.04	HMDB31306		3-Hydroxy-4,5-dimethyl-2(5H)-furanone	0.00055492	C6H8O3	-H(-)
KO 0h:Ex2 WT 0h	67	56	-0.370541	0.0359458	0.233784	0.117794	0.11674	127.04	HMDB31847		2-Ethyl-3,4-dihydroxyfuran	0.00055492	C6H8O3	-H(-)
KO 0h:Ex2 WT 0h	67	56	-0.370541	0.0359458	0.233784	0.117794	0.11674	127.04	HMDB33285		L-erythro-5-(1-Hydroxyethyl)-2(5H)-furanone	0.00055492	C6H8O3	-H(-)
KO 0h:Ex2 WT 0h	67	56	-0.370541	0.0359458	0.233784	0.117794	0.11674	127.04	HMDB33517		5,6-Dihydro-4-methoxy-2H-pyran-2-one	0.00055492	C6H8O3	-H(-)
KO 0h:Ex2 WT 0h	67	56	-0.370541	0.0359458	0.233784	0.117794	0.11674	127.04	HMDB38072		xi-5-Acetyltetrahydro-2(3H)-furanone	0.00055492	C6H8O3	-H(-)
KO 0h:Ex2 WT 0h	67	56	-0.370541	0.0359458	0.233784	0.117794	0.11674	127.04	HMDB40594		(±)-Furaneol	0.00055492	C6H8O3	-H(-)
KO 0h:Ex2 WT 0h	67	56	-0.370541	0.0359458	0.233784	0.117794	0.11674	127.04	HMDB40732		2,7-Oxepanedione	0.00055492	C6H8O3	-H(-)
KO 0h:Ex2 WT 0h	68	57	-0.425777	0.201292	0.524025	0.261673	0.261673	127.051	HMDB00079	C00906	Dihydrothymine	5.66681e-05	C5H8N2O2	-H(-)
KO 0h:Ex2 WT 0h	68	57	-0.425777	0.201292	0.524025	0.261673	0.261673	127.051	HMDB29874		Squamolone	5.66681e-05	C5H8N2O2	-H(-)
KO 0h:Ex2 WT 0h	68	57	-0.425777	0.201292	0.524025	0.261673	0.261673	127.051	HMDB31547		L-Cyclo(alanylglycyl)	5.66681e-05	C5H8N2O2	-H(-)
KO 0h:Ex2 WT 0h	69	58	-0.3414	0.010678	0.110108	0.0553715	0.0549827	127.076	HMDB29165		1,3-Diacetylpropane	0.000321733	C7H12O2	-H(-)
KO 0h:Ex2 WT 0h	69	58	-0.3414	0.010678	0.110108	0.0553715	0.0549827	127.076	HMDB29314		Isopentenyl acetate	0.000321733	C7H12O2	-H(-)
KO 0h:Ex2 WT 0h	69	58	-0.3414	0.010678	0.110108	0.0553715	0.0549827	127.076	HMDB30330		1-Methoxy-3-methylene-2-pentanone	0.000321733	C7H12O2	-H(-)
KO 0h:Ex2 WT 0h	69	58	-0.3414	0.010678	0.110108	0.0553715	0.0549827	127.076	HMDB31174		4-Methyl-5-hexanolide	0.000321733	C7H12O2	-H(-)
KO 0h:Ex2 WT 0h	69	58	-0.3414	0.010678	0.110108	0.0553715	0.0549827	127.076	HMDB31342	C09822	Cyclohexanecarboxylic acid	0.000321733	C7H12O2	-H(-)
KO 0h:Ex2 WT 0h	69	58	-0.3414	0.010678	0.110108	0.0553715	0.0549827	127.076	HMDB31351		Cyclohexyl formate	0.000321733	C7H12O2	-H(-)
KO 0h:Ex2 WT 0h	69	58	-0.3414	0.010678	0.110108	0.0553715	0.0549827	127.076	HMDB31476		2,3-Heptanedione	0.000321733	C7H12O2	-H(-)
KO 0h:Ex2 WT 0h	69	58	-0.3414	0.010678	0.110108	0.0553715	0.0549827	127.076	HMDB31477		3,4-Heptanedione	0.000321733	C7H12O2	-H(-)
KO 0h:Ex2 WT 0h	69	58	-0.3414	0.010678	0.110108	0.0553715	0.0549827	127.076	HMDB31484		2-Heptenoic acid	0.000321733	C7H12O2	-H(-)
KO 0h:Ex2 WT 0h	69	58	-0.3414	0.010678	0.110108	0.0553715	0.0549827	127.076	HMDB31500		Methyl 2E-hexenoate	0.000321733	C7H12O2	-H(-)
KO 0h:Ex2 WT 0h	69	58	-0.3414	0.010678	0.110108	0.0553715	0.0549827	127.076	HMDB31504		Methyl (Z)-3-hexenoate	0.000321733	C7H12O2	-H(-)
KO 0h:Ex2 WT 0h	69	58	-0.3414	0.010678	0.110108	0.0553715	0.0549827	127.076	HMDB31593		5-Methyl-2,3-hexanedione	0.000321733	C7H12O2	-H(-)
KO 0h:Ex2 WT 0h	69	58	-0.3414	0.010678	0.110108	0.0553715	0.0549827	127.076	HMDB31603		Ethyl 4-pentenoate	0.000321733	C7H12O2	-H(-)
KO 0h:Ex2 WT 0h	69	58	-0.3414	0.010678	0.110108	0.0553715	0.0549827	127.076	HMDB31681		Dihydro-5-propyl-2(3H)-furanone	0.000321733	C7H12O2	-H(-)
KO 0h:Ex2 WT 0h	69	58	-0.3414	0.010678	0.110108	0.0553715	0.0549827	127.076	HMDB32391		3-Methyl-3-butenyl acetate	0.000321733	C7H12O2	-H(-)
KO 0h:Ex2 WT 0h	69	58	-0.3414	0.010678	0.110108	0.0553715	0.0549827	127.076	HMDB32460		4-Pentenyl acetate	0.000321733	C7H12O2	-H(-)
KO 0h:Ex2 WT 0h	69	58	-0.3414	0.010678	0.110108	0.0553715	0.0549827	127.076	HMDB33793		4-Heptenoic acid	0.000321733	C7H12O2	-H(-)
KO 0h:Ex2 WT 0h	69	58	-0.3414	0.010678	0.110108	0.0553715	0.0549827	127.076	HMDB38271		2-Hexenyl formate	0.000321733	C7H12O2	-H(-)
KO 0h:Ex2 WT 0h	69	58	-0.3414	0.010678	0.110108	0.0553715	0.0549827	127.076	HMDB38962	C08487	Ethyl tiglate	0.000321733	C7H12O2	-H(-)
KO 0h:Ex2 WT 0h	69	58	-0.3414	0.010678	0.110108	0.0553715	0.0549827	127.076	HMDB39819		2,4-Dimethyl-2-pentenoic acid	0.000321733	C7H12O2	-H(-)
KO 0h:Ex2 WT 0h	69	58	-0.3414	0.010678	0.110108	0.0553715	0.0549827	127.076	HMDB40214		cis-3-Hexenyl formate	0.000321733	C7H12O2	-H(-)
KO 0h:Ex2 WT 0h	69	58	-0.3414	0.010678	0.110108	0.0553715	0.0549827	127.076	HMDB40591		Allyl butyrate	0.000321733	C7H12O2	-H(-)
KO 0h:Ex2 WT 0h	70	59	0.100884	0.613	0.810359	0.405136	0.404654	128.01	HMDB41861	C06554	Cyanuric acid	0.00028061	C3H3N3O3	-H(-)
KO 0h:Ex2 WT 0h	71	60	0.114121	0.479393	0.731868	0.365459	0.365459	128.035	HMDB00267	C01879	Pyroglutamic acid	0.000174197	C5H7NO3	-H(-)
KO 0h:Ex2 WT 0h	71	60	0.114121	0.479393	0.731868	0.365459	0.365459	128.035	HMDB00805	C02237	Pyrrolidonecarboxylic acid	0.000174197	C5H7NO3	-H(-)
KO 0h:Ex2 WT 0h	71	60	0.114121	0.479393	0.731868	0.365459	0.365459	128.035	HMDB01369	C04281	Pyrroline hydroxycarboxylic acid	0.000174197	C5H7NO3	-H(-)
KO 0h:Ex2 WT 0h	71	60	0.114121	0.479393	0.731868	0.365459	0.365459	128.035	HMDB01843		N-Acryloylglycine	0.000174197	C5H7NO3	-H(-)
KO 0h:Ex2 WT 0h	71	60	0.114121	0.479393	0.731868	0.365459	0.365459	128.035	HMDB02234	C04282	1-Pyrroline-4-hydroxy-2-carboxylate	0.000174197	C5H7NO3	-H(-)
KO 0h:Ex2 WT 0h	71	60	0.114121	0.479393	0.731868	0.365459	0.365459	128.035	HMDB60262		5-Oxoprolinate	0.000174197	C5H7NO3	-H(-)
KO 0h:Ex2 WT 0h	71	60	0.114121	0.479393	0.731868	0.365459	0.365459	128.035	HMDB61093		dimethadione	0.000174197	C5H7NO3	-H(-)
KO 0h:Ex2 WT 0h	72	61	0.0410868	0.747055	0.883563	0.441209	0.441209	129.019	HMDB00620	C02214	Glutaconic acid	0.000155711	C5H6O4	-H(-)
KO 0h:Ex2 WT 0h	72	61	0.0410868	0.747055	0.883563	0.441209	0.441209	129.019	HMDB00634	C02226	Citraconic acid	0.000155711	C5H6O4	-H(-)
KO 0h:Ex2 WT 0h	72	61	0.0410868	0.747055	0.883563	0.441209	0.441209	129.019	HMDB00749	C01732	Mesaconic acid	0.000155711	C5H6O4	-H(-)
KO 0h:Ex2 WT 0h	72	61	0.0410868	0.747055	0.883563	0.441209	0.441209	129.019	HMDB02092	C00490	Itaconic acid	0.000155711	C5H6O4	-H(-)
KO 0h:Ex2 WT 0h	72	61	0.0410868	0.747055	0.883563	0.441209	0.441209	129.019	HMDB13233	C02800	Gamma-delta-Dioxovaleric acid	0.000155711	C5H6O4	-H(-)
KO 0h:Ex2 WT 0h	72	61	0.0410868	0.747055	0.883563	0.441209	0.441209	129.019	HMDB33809		Methyl hydrogen fumarate	0.000155711	C5H6O4	-H(-)
KO 0h:Ex2 WT 0h	72	61	0.0410868	0.747055	0.883563	0.441209	0.441209	129.019	HMDB59743		2-Hydroxyglutaric acid lactone	0.000155711	C5H6O4	-H(-)
KO 0h:Ex2 WT 0h	72	61	0.0410868	0.747055	0.883563	0.441209	0.441209	129.019	HMDB60365		2,5-Dioxopentanoate	0.000155711	C5H6O4	-H(-)
KO 0h:Ex2 WT 0h	72	61	0.0410868	0.747055	0.883563	0.441209	0.441209	129.019	HMDB61185		2-Pentendioate	0.000155711	C5H6O4	-H(-)
KO 0h:Ex2 WT 0h	73	62	0.126191	0.388246	0.681957	0.340536	0.340536	129.038	HMDB31370		2-[(Methylthio)methyl]-2-butenal	-0.000545116	C6H10OS	-H(-)
KO 0h:Ex2 WT 0h	73	62	0.126191	0.388246	0.681957	0.340536	0.340536	129.038	HMDB37493		S-2-Propenyl propanethioate	-0.000545116	C6H10OS	-H(-)
KO 0h:Ex2 WT 0h	73	62	0.126191	0.388246	0.681957	0.340536	0.340536	129.038	HMDB40238		2-Ethyldihydro-3(2H)-thiophenone	-0.000545116	C6H10OS	-H(-)
KO 0h:Ex2 WT 0h	74	63	0.0178255	0.764985	0.891092	0.445663	0.444968	129.055	HMDB00408		2-Methyl-3-ketovaleric acid	0.000217791	C6H10O3	-H(-)
KO 0h:Ex2 WT 0h	74	63	0.0178255	0.764985	0.891092	0.445663	0.444968	129.055	HMDB00491	C03465	3-Methyl-2-oxovaleric acid	0.000217791	C6H10O3	-H(-)
KO 0h:Ex2 WT 0h	74	63	0.0178255	0.764985	0.891092	0.445663	0.444968	129.055	HMDB00695	C00233	Ketoleucine	0.000217791	C6H10O3	-H(-)
KO 0h:Ex2 WT 0h	74	63	0.0178255	0.764985	0.891092	0.445663	0.444968	129.055	HMDB01864	C00902	2-Ketohexanoic acid	0.000217791	C6H10O3	-H(-)
KO 0h:Ex2 WT 0h	74	63	0.0178255	0.764985	0.891092	0.445663	0.444968	129.055	HMDB06024		Mevalonolactone	0.000217791	C6H10O3	-H(-)
KO 0h:Ex2 WT 0h	74	63	0.0178255	0.764985	0.891092	0.445663	0.444968	129.055	HMDB10717	C02122	3-Oxohexanoic acid	0.000217791	C6H10O3	-H(-)
KO 0h:Ex2 WT 0h	74	63	0.0178255	0.764985	0.891092	0.445663	0.444968	129.055	HMDB12882	C06102	Adipate semialdehyde	0.000217791	C6H10O3	-H(-)
KO 0h:Ex2 WT 0h	74	63	0.0178255	0.764985	0.891092	0.445663	0.444968	129.055	HMDB31214		5-Ethoxy-4,5-dihydro-2(3H)furanone	0.000217791	C6H10O3	-H(-)
KO 0h:Ex2 WT 0h	74	63	0.0178255	0.764985	0.891092	0.445663	0.444968	129.055	HMDB31216		Ethyl acetoacetate	0.000217791	C6H10O3	-H(-)
KO 0h:Ex2 WT 0h	74	63	0.0178255	0.764985	0.891092	0.445663	0.444968	129.055	HMDB31218	C03500	Ethyl 3-oxobutanoate	0.000217791	C6H10O3	-H(-)
KO 0h:Ex2 WT 0h	74	63	0.0178255	0.764985	0.891092	0.445663	0.444968	129.055	HMDB33286		Sherry lactone	0.000217791	C6H10O3	-H(-)
KO 0h:Ex2 WT 0h	74	63	0.0178255	0.764985	0.891092	0.445663	0.444968	129.055	HMDB33302		(4S,6S)-3,4,5,6-Tetrahydro-4-hydroxy-6-methyl-2H-pyran-2-one	0.000217791	C6H10O3	-H(-)
KO 0h:Ex2 WT 0h	74	63	0.0178255	0.764985	0.891092	0.445663	0.444968	129.055	HMDB33698		Acetoin acetate	0.000217791	C6H10O3	-H(-)
KO 0h:Ex2 WT 0h	74	63	0.0178255	0.764985	0.891092	0.445663	0.444968	129.055	HMDB41602		Methyl levulinate	0.000217791	C6H10O3	-H(-)
KO 0h:Ex2 WT 0h	74	63	0.0178255	0.764985	0.891092	0.445663	0.444968	129.055	HMDB59876		Pantolactone	0.000217791	C6H10O3	-H(-)
KO 0h:Ex2 WT 0h	76	64	-0.0310485	0.766253	0.891092	0.445302	0.444968	130.051	HMDB00725	C01157	4-Hydroxyproline	0.000133171	C5H9NO3	-H(-)
KO 0h:Ex2 WT 0h	76	64	-0.0310485	0.766253	0.891092	0.445302	0.444968	130.051	HMDB00766		N-Acetyl-L-alanine	0.000133171	C5H9NO3	-H(-)
KO 0h:Ex2 WT 0h	76	64	-0.0310485	0.766253	0.891092	0.445302	0.444968	130.051	HMDB00783		Propionylglycine	0.000133171	C5H9NO3	-H(-)
KO 0h:Ex2 WT 0h	76	64	-0.0310485	0.766253	0.891092	0.445302	0.444968	130.051	HMDB01149	C00430	5-Aminolevulinic acid	0.000133171	C5H9NO3	-H(-)
KO 0h:Ex2 WT 0h	76	64	-0.0310485	0.766253	0.891092	0.445302	0.444968	130.051	HMDB02104	C01165	L-Glutamic gamma-semialdehyde	0.000133171	C5H9NO3	-H(-)
KO 0h:Ex2 WT 0h	76	64	-0.0310485	0.766253	0.891092	0.445302	0.444968	130.051	HMDB02113	C04397	3-Hydroxy-L-proline	0.000133171	C5H9NO3	-H(-)
KO 0h:Ex2 WT 0h	76	64	-0.0310485	0.766253	0.891092	0.445302	0.444968	130.051	HMDB06055	C01015	4-Hydroxy-L-proline	0.000133171	C5H9NO3	-H(-)
KO 0h:Ex2 WT 0h	76	64	-0.0310485	0.766253	0.891092	0.445302	0.444968	130.051	HMDB06272	C01110	5-Amino-2-oxopentanoic acid	0.000133171	C5H9NO3	-H(-)
KO 0h:Ex2 WT 0h	76	64	-0.0310485	0.766253	0.891092	0.445302	0.444968	130.051	HMDB36576		4-Hydroxy-2-pyrrolidinecarboxylic acid	0.000133171	C5H9NO3	-H(-)
KO 0h:Ex2 WT 0h	76	64	-0.0310485	0.766253	0.891092	0.445302	0.444968	130.051	HMDB59659	C05147	Trans-3-hydroxy-L-proline	0.000133171	C5H9NO3	-H(-)
KO 0h:Ex2 WT 0h	76	64	-0.0310485	0.766253	0.891092	0.445302	0.444968	130.051	HMDB60460	C03440	cis-4-Hydroxy-D-proline	0.000133171	C5H9NO3	-H(-)
KO 0h:Ex2 WT 0h	77	65	0.129585	0.440051	0.713021	0.356182	0.356048	130.087	HMDB00172	C00407	L-Isoleucine	0.000183661	C6H13NO2	-H(-)
KO 0h:Ex2 WT 0h	77	65	0.129585	0.440051	0.713021	0.356182	0.356048	130.087	HMDB00557		L-Alloisoleucine	0.000183661	C6H13NO2	-H(-)
KO 0h:Ex2 WT 0h	77	65	0.129585	0.440051	0.713021	0.356182	0.356048	130.087	HMDB00687	C00123	L-Leucine	0.000183661	C6H13NO2	-H(-)
KO 0h:Ex2 WT 0h	77	65	0.129585	0.440051	0.713021	0.356182	0.356048	130.087	HMDB01645	C01933	L-Norleucine	0.000183661	C6H13NO2	-H(-)
KO 0h:Ex2 WT 0h	77	65	0.129585	0.440051	0.713021	0.356182	0.356048	130.087	HMDB01901	C02378	Aminocaproic acid	0.000183661	C6H13NO2	-H(-)
KO 0h:Ex2 WT 0h	77	65	0.129585	0.440051	0.713021	0.356182	0.356048	130.087	HMDB03640	C02486	Beta-Leucine	0.000183661	C6H13NO2	-H(-)
KO 0h:Ex2 WT 0h	77	65	0.129585	0.440051	0.713021	0.356182	0.356048	130.087	HMDB13773	C01570	D-Leucine	0.000183661	C6H13NO2	-H(-)
KO 0h:Ex2 WT 0h	77	65	0.129585	0.440051	0.713021	0.356182	0.356048	130.087	HMDB29168		3-Aminocaproic acid	0.000183661	C6H13NO2	-H(-)
KO 0h:Ex2 WT 0h	77	65	0.129585	0.440051	0.713021	0.356182	0.356048	130.087	HMDB33923	C16434	(±)-erythro-Isoleucine	0.000183661	C6H13NO2	-H(-)
KO 0h:Ex2 WT 0h	77	65	0.129585	0.440051	0.713021	0.356182	0.356048	130.087	HMDB36382		6-Deoxyfagomine	0.000183661	C6H13NO2	-H(-)
KO 0h:Ex2 WT 0h	77	65	0.129585	0.440051	0.713021	0.356182	0.356048	130.087	HMDB60650		N-(2-Hydroxyethyl)-morpholine	0.000183661	C6H13NO2	-H(-)
KO 0h:Ex2 WT 0h	78	66	0.0921461	0.360927	0.657396	0.328797	0.328272	131.035	HMDB00576		Monoethyl malonic acid	0.000150782	C5H8O4	-H(-)
KO 0h:Ex2 WT 0h	78	66	0.0921461	0.360927	0.657396	0.328797	0.328272	131.035	HMDB00622		Ethylmalonic acid	0.000150782	C5H8O4	-H(-)
KO 0h:Ex2 WT 0h	78	66	0.0921461	0.360927	0.657396	0.328797	0.328272	131.035	HMDB00661	C00489	Glutaric acid	0.000150782	C5H8O4	-H(-)
KO 0h:Ex2 WT 0h	78	66	0.0921461	0.360927	0.657396	0.328797	0.328272	131.035	HMDB01844	C08645	Methylsuccinic acid	0.000150782	C5H8O4	-H(-)
KO 0h:Ex2 WT 0h	78	66	0.0921461	0.360927	0.657396	0.328797	0.328272	131.035	HMDB02001		Dimethylmalonic acid	0.000150782	C5H8O4	-H(-)
KO 0h:Ex2 WT 0h	78	66	0.0921461	0.360927	0.657396	0.328797	0.328272	131.035	HMDB06833	C00900	2-Acetolactate	0.000150782	C5H8O4	-H(-)
KO 0h:Ex2 WT 0h	78	66	0.0921461	0.360927	0.657396	0.328797	0.328272	131.035	HMDB06855	C06010	(S)-2-Acetolactate	0.000150782	C5H8O4	-H(-)
KO 0h:Ex2 WT 0h	78	66	0.0921461	0.360927	0.657396	0.328797	0.328272	131.035	HMDB29884		2-C-Methyl-1,4-erythrono-D-lactone	0.000150782	C5H8O4	-H(-)
KO 0h:Ex2 WT 0h	78	66	0.0921461	0.360927	0.657396	0.328797	0.328272	131.035	HMDB33958		2-Deoxy-L-ribono-1,4-lactone	0.000150782	C5H8O4	-H(-)
KO 0h:Ex2 WT 0h	78	66	0.0921461	0.360927	0.657396	0.328797	0.328272	131.035	HMDB40531		2-Hydroxy-4-oxopentanoic acid	0.000150782	C5H8O4	-H(-)
KO 0h:Ex2 WT 0h	79	67	-0.179808	0.144838	0.456241	0.227825	0.227825	131.046	HMDB00026	C02642	Ureidopropionic acid	-4.35548e-05	C4H8N2O3	-H(-)
KO 0h:Ex2 WT 0h	79	67	-0.179808	0.144838	0.456241	0.227825	0.227825	131.046	HMDB00168	C00152	L-Asparagine	-4.35548e-05	C4H8N2O3	-H(-)
KO 0h:Ex2 WT 0h	79	67	-0.179808	0.144838	0.456241	0.227825	0.227825	131.046	HMDB11733	C02037	Glycyl-glycine	-4.35548e-05	C4H8N2O3	-H(-)
KO 0h:Ex2 WT 0h	79	67	-0.179808	0.144838	0.456241	0.227825	0.227825	131.046	HMDB12265	C01043	N-Carbamoylsarcosine	-4.35548e-05	C4H8N2O3	-H(-)
KO 0h:Ex2 WT 0h	79	67	-0.179808	0.144838	0.456241	0.227825	0.227825	131.046	HMDB33780	C01905	D-Asparagine	-4.35548e-05	C4H8N2O3	-H(-)
KO 0h:Ex2 WT 0h	80	68	0.0715861	0.461672	0.719145	0.360095	0.359106	131.071	HMDB00317		2-Hydroxy-3-methylpentanoic acid	0.000327469	C6H12O3	-H(-)
KO 0h:Ex2 WT 0h	80	68	0.0715861	0.461672	0.719145	0.360095	0.359106	131.071	HMDB00409		(5R)-5-Hydroxyhexanoic acid	0.000327469	C6H12O3	-H(-)
KO 0h:Ex2 WT 0h	80	68	0.0715861	0.461672	0.719145	0.360095	0.359106	131.071	HMDB00525		5-Hydroxyhexanoic acid	0.000327469	C6H12O3	-H(-)
KO 0h:Ex2 WT 0h	80	68	0.0715861	0.461672	0.719145	0.360095	0.359106	131.071	HMDB00624	C03264	D-Leucic acid	0.000327469	C6H12O3	-H(-)
KO 0h:Ex2 WT 0h	80	68	0.0715861	0.461672	0.719145	0.360095	0.359106	131.071	HMDB00665		Leucinic acid	0.000327469	C6H12O3	-H(-)
KO 0h:Ex2 WT 0h	80	68	0.0715861	0.461672	0.719145	0.360095	0.359106	131.071	HMDB00746		Hydroxyisocaproic acid	0.000327469	C6H12O3	-H(-)
KO 0h:Ex2 WT 0h	80	68	0.0715861	0.461672	0.719145	0.360095	0.359106	131.071	HMDB01624		2-Hydroxycaproic acid	0.000327469	C6H12O3	-H(-)
KO 0h:Ex2 WT 0h	80	68	0.0715861	0.461672	0.719145	0.360095	0.359106	131.071	HMDB01975		2-Ethyl-2-Hydroxybutyric acid	0.000327469	C6H12O3	-H(-)
KO 0h:Ex2 WT 0h	80	68	0.0715861	0.461672	0.719145	0.360095	0.359106	131.071	HMDB10718		(R)-3-Hydroxyhexanoic acid	0.000327469	C6H12O3	-H(-)
KO 0h:Ex2 WT 0h	80	68	0.0715861	0.461672	0.719145	0.360095	0.359106	131.071	HMDB12843	C06103	6-Hydroxyhexanoic acid	0.000327469	C6H12O3	-H(-)
KO 0h:Ex2 WT 0h	80	68	0.0715861	0.461672	0.719145	0.360095	0.359106	131.071	HMDB29166		2-Methyl-3-hydroxyvaleric acid	0.000327469	C6H12O3	-H(-)
KO 0h:Ex2 WT 0h	80	68	0.0715861	0.461672	0.719145	0.360095	0.359106	131.071	HMDB32158		(+/-)-1-Acetoxy-1-ethoxyethane	0.000327469	C6H12O3	-H(-)
KO 0h:Ex2 WT 0h	80	68	0.0715861	0.461672	0.719145	0.360095	0.359106	131.071	HMDB32456	C07834	Paraldehyde	0.000327469	C6H12O3	-H(-)
KO 0h:Ex2 WT 0h	80	68	0.0715861	0.461672	0.719145	0.360095	0.359106	131.071	HMDB33851		4,4-Dimethoxy-2-butanone	0.000327469	C6H12O3	-H(-)
KO 0h:Ex2 WT 0h	80	68	0.0715861	0.461672	0.719145	0.360095	0.359106	131.071	HMDB40409		Ethyl (±)-3-hydroxybutyrate	0.000327469	C6H12O3	-H(-)
KO 0h:Ex2 WT 0h	80	68	0.0715861	0.461672	0.719145	0.360095	0.359106	131.071	HMDB41844		Butoxyacetic acid	0.000327469	C6H12O3	-H(-)
KO 0h:Ex2 WT 0h	80	68	0.0715861	0.461672	0.719145	0.360095	0.359106	131.071	HMDB59770		Threo-3-Hydroxy-2-methylbutyric acid	0.000327469	C6H12O3	-H(-)
KO 0h:Ex2 WT 0h	81	69	-0.0473319	0.693949	0.848359	0.42363	0.42363	131.082	HMDB00214	C00077	Ornithine	0.000196699	C5H12N2O2	-H(-)
KO 0h:Ex2 WT 0h	81	69	-0.0473319	0.693949	0.848359	0.42363	0.42363	131.082	HMDB03374	C00515	D-Ornithine	0.000196699	C5H12N2O2	-H(-)
KO 0h:Ex2 WT 0h	81	69	-0.0473319	0.693949	0.848359	0.42363	0.42363	131.082	HMDB32455	C01602	L-Ornithine monochlorohydrate/ornithine	0.000196699	C5H12N2O2	-H(-)
KO 0h:Ex2 WT 0h	82	70	-0.133978	0.0633525	0.315095	0.157343	0.157343	132.03	HMDB00191	C00049	L-Aspartic acid	7.22256e-05	C4H7NO4	-H(-)
KO 0h:Ex2 WT 0h	82	70	-0.133978	0.0633525	0.315095	0.157343	0.157343	132.03	HMDB06483	C00402	D-Aspartic acid	7.22256e-05	C4H7NO4	-H(-)
KO 0h:Ex2 WT 0h	82	70	-0.133978	0.0633525	0.315095	0.157343	0.157343	132.03	HMDB11753	C19911	Iminodiacetic acid	7.22256e-05	C4H7NO4	-H(-)
KO 0h:Ex2 WT 0h	83	71	0.241093	0.323942	0.636331	0.317805	0.317753	133.014	HMDB00156	C00149	L-Malic acid	2.45559e-05	C4H6O5	-H(-)
KO 0h:Ex2 WT 0h	83	71	0.241093	0.323942	0.636331	0.317805	0.317753	133.014	HMDB00744	C00711	Malic acid	2.45559e-05	C4H6O5	-H(-)
KO 0h:Ex2 WT 0h	83	71	0.241093	0.323942	0.636331	0.317805	0.317753	133.014	HMDB31518	C00497	D-Malic acid	2.45559e-05	C4H6O5	-H(-)
KO 0h:Ex2 WT 0h	83	71	0.241093	0.323942	0.636331	0.317805	0.317753	133.014	HMDB32872		Velcorin	2.45559e-05	C4H6O5	-H(-)
KO 0h:Ex2 WT 0h	84	72	0.0740099	0.339597	0.644416	0.32179	0.32179	134.061	HMDB01250	C07565	N-Acetylarylamine	0.00059001	C8H9NO	-H(-)
KO 0h:Ex2 WT 0h	84	72	0.0740099	0.339597	0.644416	0.32179	0.32179	134.061	HMDB10715	C02505	2-Phenylacetamide	0.00059001	C8H9NO	-H(-)
KO 0h:Ex2 WT 0h	84	72	0.0740099	0.339597	0.644416	0.32179	0.32179	134.061	HMDB32628		2-Aminoacetophenone	0.00059001	C8H9NO	-H(-)
KO 0h:Ex2 WT 0h	84	72	0.0740099	0.339597	0.644416	0.32179	0.32179	134.061	HMDB32630		2'-Aminoacetophenone	0.00059001	C8H9NO	-H(-)
KO 0h:Ex2 WT 0h	84	72	0.0740099	0.339597	0.644416	0.32179	0.32179	134.061	HMDB37071		2-Acetyl-4-methylpyridine	0.00059001	C8H9NO	-H(-)
KO 0h:Ex2 WT 0h	84	72	0.0740099	0.339597	0.644416	0.32179	0.32179	134.061	HMDB37072		2-Acetyl-6-methylpyridine	0.00059001	C8H9NO	-H(-)
KO 0h:Ex2 WT 0h	84	72	0.0740099	0.339597	0.644416	0.32179	0.32179	134.061	HMDB40008		2,3-Dihydro-1H-pyrrolizine-5-carboxaldehyde	0.00059001	C8H9NO	-H(-)
KO 0h:Ex2 WT 0h	84	72	0.0740099	0.339597	0.644416	0.32179	0.32179	134.061	HMDB40013		5-(2-Furanyl)-3,4-dihydro-2H-pyrrole	0.00059001	C8H9NO	-H(-)
KO 0h:Ex2 WT 0h	84	72	0.0740099	0.339597	0.644416	0.32179	0.32179	134.061	HMDB40222		2-Acetyl-5-methylpyridine	0.00059001	C8H9NO	-H(-)
KO 0h:Ex2 WT 0h	84	72	0.0740099	0.339597	0.644416	0.32179	0.32179	134.061	HMDB40223		4-Acetyl-2-methylpyridine	0.00059001	C8H9NO	-H(-)
KO 0h:Ex2 WT 0h	84	72	0.0740099	0.339597	0.644416	0.32179	0.32179	134.061	HMDB40224		4-Acetyl-3-methylpyridine	0.00059001	C8H9NO	-H(-)
KO 0h:Ex2 WT 0h	85	73	0.343481	0.0106644	0.110108	0.0559153	0.0549827	135.03	HMDB00613		Erythronic acid	0.000106169	C4H8O5	-H(-)
KO 0h:Ex2 WT 0h	85	73	0.343481	0.0106644	0.110108	0.0559153	0.0549827	135.03	HMDB00943	C01620	Threonic acid	0.000106169	C4H8O5	-H(-)
KO 0h:Ex2 WT 0h	86	74	-0.0463041	0.787712	0.898842	0.448927	0.448838	135.045	HMDB00209	C07086	Phenylacetic acid	0.00021661	C8H8O2	-H(-)
KO 0h:Ex2 WT 0h	86	74	-0.0463041	0.787712	0.898842	0.448927	0.448838	135.045	HMDB02340	C07215	2-Methylbenzoic acid	0.00021661	C8H8O2	-H(-)
KO 0h:Ex2 WT 0h	86	74	-0.0463041	0.787712	0.898842	0.448927	0.448838	135.045	HMDB03767	C03765	4-Hydroxyphenylacetaldehyde	0.00021661	C8H8O2	-H(-)
KO 0h:Ex2 WT 0h	86	74	-0.0463041	0.787712	0.898842	0.448927	0.448838	135.045	HMDB29635	C01454	4-Methylbenzoic acid	0.00021661	C8H8O2	-H(-)
KO 0h:Ex2 WT 0h	86	74	-0.0463041	0.787712	0.898842	0.448927	0.448838	135.045	HMDB29686	C10761	4-Methoxybenzaldehyde	0.00021661	C8H8O2	-H(-)
KO 0h:Ex2 WT 0h	86	74	-0.0463041	0.787712	0.898842	0.448927	0.448838	135.045	HMDB31459		3-Methoxybenzaldehyde	0.00021661	C8H8O2	-H(-)
KO 0h:Ex2 WT 0h	86	74	-0.0463041	0.787712	0.898842	0.448927	0.448838	135.045	HMDB32400		3-(5-Methyl-2-furyl)prop-2-enal	0.00021661	C8H8O2	-H(-)
KO 0h:Ex2 WT 0h	86	74	-0.0463041	0.787712	0.898842	0.448927	0.448838	135.045	HMDB32568		2'-Hydroxyacetophenone	0.00021661	C8H8O2	-H(-)
KO 0h:Ex2 WT 0h	86	74	-0.0463041	0.787712	0.898842	0.448927	0.448838	135.045	HMDB32603		2-Hydroxy-4-methylbenzaldehyde	0.00021661	C8H8O2	-H(-)
KO 0h:Ex2 WT 0h	86	74	-0.0463041	0.787712	0.898842	0.448927	0.448838	135.045	HMDB33128		4-(2-Furanyl)-3-buten-2-one	0.00021661	C8H8O2	-H(-)
KO 0h:Ex2 WT 0h	86	74	-0.0463041	0.787712	0.898842	0.448927	0.448838	135.045	HMDB33766		2-Methoxybenzaldehyde	0.00021661	C8H8O2	-H(-)
KO 0h:Ex2 WT 0h	86	74	-0.0463041	0.787712	0.898842	0.448927	0.448838	135.045	HMDB33968		Methyl benzoate	0.00021661	C8H8O2	-H(-)
KO 0h:Ex2 WT 0h	86	74	-0.0463041	0.787712	0.898842	0.448927	0.448838	135.045	HMDB38176		alpha-Methyl-2-furanacrolein	0.00021661	C8H8O2	-H(-)
KO 0h:Ex2 WT 0h	86	74	-0.0463041	0.787712	0.898842	0.448927	0.448838	135.045	HMDB40638		3-(3-Furanyl)-2-methyl-2-propenal	0.00021661	C8H8O2	-H(-)
KO 0h:Ex2 WT 0h	86	74	-0.0463041	0.787712	0.898842	0.448927	0.448838	135.045	HMDB40733	C00548	Phenyl acetate	0.00021661	C8H8O2	-H(-)
KO 0h:Ex2 WT 0h	86	74	-0.0463041	0.787712	0.898842	0.448927	0.448838	135.045	HMDB41485	C05613	Benzyl formate	0.00021661	C8H8O2	-H(-)
KO 0h:Ex2 WT 0h	87	75	0.072036	0.602455	0.810359	0.406711	0.404654	135.081	HMDB29667		2,3,6-Trimethylphenol	0.000261313	C9H12O	-H(-)
KO 0h:Ex2 WT 0h	87	75	0.072036	0.602455	0.810359	0.406711	0.404654	135.081	HMDB31312		Benzyl ethyl ether	0.000261313	C9H12O	-H(-)
KO 0h:Ex2 WT 0h	87	75	0.072036	0.602455	0.810359	0.406711	0.404654	135.081	HMDB31446		p-Isopropylphenol	0.000261313	C9H12O	-H(-)
KO 0h:Ex2 WT 0h	87	75	0.072036	0.602455	0.810359	0.406711	0.404654	135.081	HMDB31627		1-Phenyl-1-propanol	0.000261313	C9H12O	-H(-)
KO 0h:Ex2 WT 0h	87	75	0.072036	0.602455	0.810359	0.406711	0.404654	135.081	HMDB31628		2-Phenyl-1-propanol	0.000261313	C9H12O	-H(-)
KO 0h:Ex2 WT 0h	87	75	0.072036	0.602455	0.810359	0.406711	0.404654	135.081	HMDB32029		2-Isopropylphenol	0.000261313	C9H12O	-H(-)
KO 0h:Ex2 WT 0h	87	75	0.072036	0.602455	0.810359	0.406711	0.404654	135.081	HMDB32149		1-Methoxy-2,4-dimethylbenzene	0.000261313	C9H12O	-H(-)
KO 0h:Ex2 WT 0h	87	75	0.072036	0.602455	0.810359	0.406711	0.404654	135.081	HMDB32441		Nona-2,4,6-trienal	0.000261313	C9H12O	-H(-)
KO 0h:Ex2 WT 0h	87	75	0.072036	0.602455	0.810359	0.406711	0.404654	135.081	HMDB32544		2,4,6-Trimethylphenol	0.000261313	C9H12O	-H(-)
KO 0h:Ex2 WT 0h	87	75	0.072036	0.602455	0.810359	0.406711	0.404654	135.081	HMDB32621		(2-Methoxyethyl)benzene	0.000261313	C9H12O	-H(-)
KO 0h:Ex2 WT 0h	87	75	0.072036	0.602455	0.810359	0.406711	0.404654	135.081	HMDB32624		2-Propylphenol	0.000261313	C9H12O	-H(-)
KO 0h:Ex2 WT 0h	87	75	0.072036	0.602455	0.810359	0.406711	0.404654	135.081	HMDB32625	C14311	4-Propylphenol	0.000261313	C9H12O	-H(-)
KO 0h:Ex2 WT 0h	87	75	0.072036	0.602455	0.810359	0.406711	0.404654	135.081	HMDB33962		3-Phenyl-1-propanol	0.000261313	C9H12O	-H(-)
KO 0h:Ex2 WT 0h	87	75	0.072036	0.602455	0.810359	0.406711	0.404654	135.081	HMDB34378		(±)-1-(4-Methylphenyl)ethanol	0.000261313	C9H12O	-H(-)
KO 0h:Ex2 WT 0h	87	75	0.072036	0.602455	0.810359	0.406711	0.404654	135.081	HMDB38984		4-Ethyl-2-methylphenol	0.000261313	C9H12O	-H(-)
KO 0h:Ex2 WT 0h	87	75	0.072036	0.602455	0.810359	0.406711	0.404654	135.081	HMDB38985		3-Ethyl-5-methylphenol	0.000261313	C9H12O	-H(-)
KO 0h:Ex2 WT 0h	87	75	0.072036	0.602455	0.810359	0.406711	0.404654	135.081	HMDB38986		3-Ethyl-4-methylphenol	0.000261313	C9H12O	-H(-)
KO 0h:Ex2 WT 0h	87	75	0.072036	0.602455	0.810359	0.406711	0.404654	135.081	HMDB38987		2-Ethyl-5-methylphenol	0.000261313	C9H12O	-H(-)
KO 0h:Ex2 WT 0h	87	75	0.072036	0.602455	0.810359	0.406711	0.404654	135.081	HMDB38988		2-Ethyl-4-methylphenol	0.000261313	C9H12O	-H(-)
KO 0h:Ex2 WT 0h	87	75	0.072036	0.602455	0.810359	0.406711	0.404654	135.081	HMDB39782		2-(1-Pentenyl)furan	0.000261313	C9H12O	-H(-)
KO 0h:Ex2 WT 0h	87	75	0.072036	0.602455	0.810359	0.406711	0.404654	135.081	HMDB59896		6-Ethyl-o-cresol	0.000261313	C9H12O	-H(-)
KO 0h:Ex2 WT 0h	88	76	0.122037	0.405969	0.692527	0.34705	0.345815	136.077	HMDB00306	C00483	Tyramine	0.000271404	C8H11NO	-H(-)
KO 0h:Ex2 WT 0h	88	76	0.122037	0.405969	0.692527	0.34705	0.345815	136.077	HMDB01065	C02735	2-Hydroxyphenethylamine	0.000271404	C8H11NO	-H(-)
KO 0h:Ex2 WT 0h	88	76	0.122037	0.405969	0.692527	0.34705	0.345815	136.077	HMDB01466	C01183	Dimethylaniline-N-oxide	0.000271404	C8H11NO	-H(-)
KO 0h:Ex2 WT 0h	88	76	0.122037	0.405969	0.692527	0.34705	0.345815	136.077	HMDB04989		m-Tyramine	0.000271404	C8H11NO	-H(-)
KO 0h:Ex2 WT 0h	88	76	0.122037	0.405969	0.692527	0.34705	0.345815	136.077	HMDB29759		2-Acetyl-1-ethylpyrrole	0.000271404	C8H11NO	-H(-)
KO 0h:Ex2 WT 0h	88	76	0.122037	0.405969	0.692527	0.34705	0.345815	136.077	HMDB39657		1,2,3,4,5,6-Hexahydro-7H-cyclopenta[b]pyridin-7-one	0.000271404	C8H11NO	-H(-)
KO 0h:Ex2 WT 0h	88	76	0.122037	0.405969	0.692527	0.34705	0.345815	136.077	HMDB40059		(±)-2-(2-Furanyl)pyrrolidine	0.000271404	C8H11NO	-H(-)
KO 0h:Ex2 WT 0h	88	76	0.122037	0.405969	0.692527	0.34705	0.345815	136.077	HMDB60681	C16570	4-Hydroxy-2,6-dimethylaniline	0.000271404	C8H11NO	-H(-)
KO 0h:Ex2 WT 0h	89	77	0.0199515	0.738462	0.880114	0.440545	0.439487	137.098	HMDB13824		2-Pentylfuran	-0.000464105	C9H14O	-H(-)
KO 0h:Ex2 WT 0h	89	77	0.0199515	0.738462	0.880114	0.440545	0.439487	137.098	HMDB31084		2-Pentylfuran n	-0.000464105	C9H14O	-H(-)
KO 0h:Ex2 WT 0h	89	77	0.0199515	0.738462	0.880114	0.440545	0.439487	137.098	HMDB31152	C16323	(3Z,6Z)-3,6-Nonadienal	-0.000464105	C9H14O	-H(-)
KO 0h:Ex2 WT 0h	89	77	0.0199515	0.738462	0.880114	0.440545	0.439487	137.098	HMDB31195	C14743	3,5,5-Trimethyl-2-cyclohexen-1-one	-0.000464105	C9H14O	-H(-)
KO 0h:Ex2 WT 0h	89	77	0.0199515	0.738462	0.880114	0.440545	0.439487	137.098	HMDB31261		(2E,6E)-2,6-Nonadienal	-0.000464105	C9H14O	-H(-)
KO 0h:Ex2 WT 0h	89	77	0.0199515	0.738462	0.880114	0.440545	0.439487	137.098	HMDB31685		2,4-Nonadienal	-0.000464105	C9H14O	-H(-)
KO 0h:Ex2 WT 0h	89	77	0.0199515	0.738462	0.880114	0.440545	0.439487	137.098	HMDB33434		4-Acetyl-1-methylcyclohexene	-0.000464105	C9H14O	-H(-)
KO 0h:Ex2 WT 0h	89	77	0.0199515	0.738462	0.880114	0.440545	0.439487	137.098	HMDB33857	C08499	Violet-leaf aldehyde	-0.000464105	C9H14O	-H(-)
KO 0h:Ex2 WT 0h	89	77	0.0199515	0.738462	0.880114	0.440545	0.439487	137.098	HMDB35229		5-Isopropylbicyclo[3.1.0]hexan-2-one	-0.000464105	C9H14O	-H(-)
KO 0h:Ex2 WT 0h	89	77	0.0199515	0.738462	0.880114	0.440545	0.439487	137.098	HMDB35929		(R)-Cryptone	-0.000464105	C9H14O	-H(-)
KO 0h:Ex2 WT 0h	89	77	0.0199515	0.738462	0.880114	0.440545	0.439487	137.098	HMDB36069		Pulegenone	-0.000464105	C9H14O	-H(-)
KO 0h:Ex2 WT 0h	89	77	0.0199515	0.738462	0.880114	0.440545	0.439487	137.098	HMDB36091		exo-5,6-Dimethylbicyclo[2.2.1]hept-5-en-2-ol	-0.000464105	C9H14O	-H(-)
KO 0h:Ex2 WT 0h	89	77	0.0199515	0.738462	0.880114	0.440545	0.439487	137.098	HMDB36092		exo-2-Methyl-3-methylenebicyclo[2.2.1]heptan-2-ol	-0.000464105	C9H14O	-H(-)
KO 0h:Ex2 WT 0h	89	77	0.0199515	0.738462	0.880114	0.440545	0.439487	137.098	HMDB40338		3,5,5-Trimethyl-3-cyclohexen-1-one	-0.000464105	C9H14O	-H(-)
KO 0h:Ex2 WT 0h	91	78	0.170448	0.0847686	0.355456	0.177783	0.177497	139.976	HMDB01096	C00169	Carbamoyl phosphate	-0.000506481	CH4NO5P	-H(-)
KO 0h:Ex2 WT 0h	92	79	0.200655	0.00836724	0.0988381	0.049355	0.049355	139.993	HMDB31803	C18667	(±)-Methamidophos	0.000913435	C2H8NO2PS	-H(-)
KO 0h:Ex2 WT 0h	94	80	0.0561826	0.270251	0.591175	0.295204	0.295204	141.002	HMDB29719		Methyl thiophene-2-carboxylate	-0.000299083	C6H6O2S	-H(-)
KO 0h:Ex2 WT 0h	94	80	0.0561826	0.270251	0.591175	0.295204	0.295204	141.002	HMDB37731		S-(2-Furanylmethyl) methanethioate	-0.000299083	C6H6O2S	-H(-)
KO 0h:Ex2 WT 0h	94	80	0.0561826	0.270251	0.591175	0.295204	0.295204	141.002	HMDB37762		Methyl 2-thiofuroate	-0.000299083	C6H6O2S	-H(-)
KO 0h:Ex2 WT 0h	95	81	0.147906	0.0291574	0.216959	0.108339	0.108339	141.092	HMDB00392		2-Octenoic acid	0.000539942	C8H14O2	-H(-)
KO 0h:Ex2 WT 0h	95	81	0.147906	0.0291574	0.216959	0.108339	0.108339	141.092	HMDB01568		trans-2-Octenoic acid	0.000539942	C8H14O2	-H(-)
KO 0h:Ex2 WT 0h	95	81	0.147906	0.0291574	0.216959	0.108339	0.108339	141.092	HMDB13897	C16648	4-ene-Valproic acid	0.000539942	C8H14O2	-H(-)
KO 0h:Ex2 WT 0h	95	81	0.147906	0.0291574	0.216959	0.108339	0.108339	141.092	HMDB13902	C16653	2-ene-Valproic acid	0.000539942	C8H14O2	-H(-)
KO 0h:Ex2 WT 0h	95	81	0.147906	0.0291574	0.216959	0.108339	0.108339	141.092	HMDB13903	C16654	(3Z)-2-Propylpent-3-enoic acid	0.000539942	C8H14O2	-H(-)
KO 0h:Ex2 WT 0h	95	81	0.147906	0.0291574	0.216959	0.108339	0.108339	141.092	HMDB13904		(3E)-2-Propylpent-3-enoic acid	0.000539942	C8H14O2	-H(-)
KO 0h:Ex2 WT 0h	95	81	0.147906	0.0291574	0.216959	0.108339	0.108339	141.092	HMDB29761		Ethyl (±)-2-methyl-4-pentenoate	0.000539942	C8H14O2	-H(-)
KO 0h:Ex2 WT 0h	95	81	0.147906	0.0291574	0.216959	0.108339	0.108339	141.092	HMDB31293		2,3-Octanedione	0.000539942	C8H14O2	-H(-)
KO 0h:Ex2 WT 0h	95	81	0.147906	0.0291574	0.216959	0.108339	0.108339	141.092	HMDB31343		Methyl cyclohexanecarboxylate	0.000539942	C8H14O2	-H(-)
KO 0h:Ex2 WT 0h	95	81	0.147906	0.0291574	0.216959	0.108339	0.108339	141.092	HMDB31352	C12297	Cyclohexyl acetate	0.000539942	C8H14O2	-H(-)
KO 0h:Ex2 WT 0h	95	81	0.147906	0.0291574	0.216959	0.108339	0.108339	141.092	HMDB31403		Cyclohexaneacetic acid	0.000539942	C8H14O2	-H(-)
KO 0h:Ex2 WT 0h	95	81	0.147906	0.0291574	0.216959	0.108339	0.108339	141.092	HMDB32164		Allyl valerate	0.000539942	C8H14O2	-H(-)
KO 0h:Ex2 WT 0h	95	81	0.147906	0.0291574	0.216959	0.108339	0.108339	141.092	HMDB32207		cis-5-Octenoic acid	0.000539942	C8H14O2	-H(-)
KO 0h:Ex2 WT 0h	95	81	0.147906	0.0291574	0.216959	0.108339	0.108339	141.092	HMDB32266		Ethyl (E)-3-hexenoate	0.000539942	C8H14O2	-H(-)
KO 0h:Ex2 WT 0h	95	81	0.147906	0.0291574	0.216959	0.108339	0.108339	141.092	HMDB32267		Ethyl 5-hexenoate	0.000539942	C8H14O2	-H(-)
KO 0h:Ex2 WT 0h	95	81	0.147906	0.0291574	0.216959	0.108339	0.108339	141.092	HMDB32268		Ethyl 2E-hexenoate	0.000539942	C8H14O2	-H(-)
KO 0h:Ex2 WT 0h	95	81	0.147906	0.0291574	0.216959	0.108339	0.108339	141.092	HMDB32278		Ethyl trans-2-methyl-2-pentenoate	0.000539942	C8H14O2	-H(-)
KO 0h:Ex2 WT 0h	95	81	0.147906	0.0291574	0.216959	0.108339	0.108339	141.092	HMDB32533		trans-3-Hexenyl acetate	0.000539942	C8H14O2	-H(-)
KO 0h:Ex2 WT 0h	95	81	0.147906	0.0291574	0.216959	0.108339	0.108339	141.092	HMDB35422		4-Butyl-gamma-butyrolactone	0.000539942	C8H14O2	-H(-)
KO 0h:Ex2 WT 0h	95	81	0.147906	0.0291574	0.216959	0.108339	0.108339	141.092	HMDB36212		2-Methylpropyl (2E)-butenoate	0.000539942	C8H14O2	-H(-)
KO 0h:Ex2 WT 0h	95	81	0.147906	0.0291574	0.216959	0.108339	0.108339	141.092	HMDB36236		2-Methylallyl butyrate	0.000539942	C8H14O2	-H(-)
KO 0h:Ex2 WT 0h	95	81	0.147906	0.0291574	0.216959	0.108339	0.108339	141.092	HMDB37622		Ethyl 2-methyl-3-pentenoate	0.000539942	C8H14O2	-H(-)
KO 0h:Ex2 WT 0h	95	81	0.147906	0.0291574	0.216959	0.108339	0.108339	141.092	HMDB37624		Isopropyl tiglate	0.000539942	C8H14O2	-H(-)
KO 0h:Ex2 WT 0h	95	81	0.147906	0.0291574	0.216959	0.108339	0.108339	141.092	HMDB37630		xi-Tetrahydro-3-propyl-2H-pyran-2-one	0.000539942	C8H14O2	-H(-)
KO 0h:Ex2 WT 0h	95	81	0.147906	0.0291574	0.216959	0.108339	0.108339	141.092	HMDB38036	C19318	2-Propenyl 3-methylbutanoate	0.000539942	C8H14O2	-H(-)
KO 0h:Ex2 WT 0h	95	81	0.147906	0.0291574	0.216959	0.108339	0.108339	141.092	HMDB38310		xi-Tetrahydro-6-propyl-2H-pyran-2-one	0.000539942	C8H14O2	-H(-)
KO 0h:Ex2 WT 0h	95	81	0.147906	0.0291574	0.216959	0.108339	0.108339	141.092	HMDB39793		(E)-4-Octenoic acid	0.000539942	C8H14O2	-H(-)
KO 0h:Ex2 WT 0h	95	81	0.147906	0.0291574	0.216959	0.108339	0.108339	141.092	HMDB39872		Methyl 2-heptenoate	0.000539942	C8H14O2	-H(-)
KO 0h:Ex2 WT 0h	95	81	0.147906	0.0291574	0.216959	0.108339	0.108339	141.092	HMDB40212		2-Hexenyl acetate	0.000539942	C8H14O2	-H(-)
KO 0h:Ex2 WT 0h	95	81	0.147906	0.0291574	0.216959	0.108339	0.108339	141.092	HMDB40215	C19757	cis-3-Hexenyl acetate	0.000539942	C8H14O2	-H(-)
KO 0h:Ex2 WT 0h	95	81	0.147906	0.0291574	0.216959	0.108339	0.108339	141.092	HMDB59908		Ethyl-3-hexanoate	0.000539942	C8H14O2	-H(-)
KO 0h:Ex2 WT 0h	98	82	0.131564	0.115397	0.412442	0.206267	0.205954	143.035	HMDB00393		3-Hexenedioic acid	0.000262147	C6H8O4	-H(-)
KO 0h:Ex2 WT 0h	98	82	0.131564	0.115397	0.412442	0.206267	0.205954	143.035	HMDB00522		3-Methylglutaconic acid	0.000262147	C6H8O4	-H(-)
KO 0h:Ex2 WT 0h	98	82	0.131564	0.115397	0.412442	0.206267	0.205954	143.035	HMDB02266		(E)-2-Methylglutaconic acid	0.000262147	C6H8O4	-H(-)
KO 0h:Ex2 WT 0h	98	82	0.131564	0.115397	0.412442	0.206267	0.205954	143.035	HMDB13311		trans-2-Hexenedioic acid	0.000262147	C6H8O4	-H(-)
KO 0h:Ex2 WT 0h	98	82	0.131564	0.115397	0.412442	0.206267	0.205954	143.035	HMDB29171		3-Hydroxyadipic acid 3,6-lactone	0.000262147	C6H8O4	-H(-)
KO 0h:Ex2 WT 0h	98	82	0.131564	0.115397	0.412442	0.206267	0.205954	143.035	HMDB31257		Dimethyl fumarate	0.000262147	C6H8O4	-H(-)
KO 0h:Ex2 WT 0h	98	82	0.131564	0.115397	0.412442	0.206267	0.205954	143.035	HMDB36232	C00922	Maleic acid homopolymer	0.000262147	C6H8O4	-H(-)
KO 0h:Ex2 WT 0h	98	82	0.131564	0.115397	0.412442	0.206267	0.205954	143.035	HMDB40207		Ethyl hydrogen fumarate	0.000262147	C6H8O4	-H(-)
KO 0h:Ex2 WT 0h	99	83	0.219956	0.293833	0.612963	0.306084	0.306084	143.047	HMDB41946	C19485	N-Nitrosoproline	-0.000663738	C5H8N2O3	-H(-)
KO 0h:Ex2 WT 0h	100	84	0.131998	0.0822359	0.348489	0.174018	0.174018	143.071	HMDB01988		4-Hydroxycyclohexylcarboxylic acid	0.000319741	C7H12O3	-H(-)
KO 0h:Ex2 WT 0h	100	84	0.131998	0.0822359	0.348489	0.174018	0.174018	143.071	HMDB31176		Tetrahydrofurfuryl acetate	0.000319741	C7H12O3	-H(-)
KO 0h:Ex2 WT 0h	100	84	0.131998	0.0822359	0.348489	0.174018	0.174018	143.071	HMDB36594		Botryodiplodin	0.000319741	C7H12O3	-H(-)
KO 0h:Ex2 WT 0h	100	84	0.131998	0.0822359	0.348489	0.174018	0.174018	143.071	HMDB37114		Methyl (R)-3-methyl-2-oxopentanoate	0.000319741	C7H12O3	-H(-)
KO 0h:Ex2 WT 0h	100	84	0.131998	0.0822359	0.348489	0.174018	0.174018	143.071	HMDB40433		Ethyl levulinate	0.000319741	C7H12O3	-H(-)
KO 0h:Ex2 WT 0h	101	85	-0.0563767	0.189032	0.515381	0.257808	0.257356	143.107	HMDB00482	C06423	Caprylic acid	0.000266196	C8H16O2	-H(-)
KO 0h:Ex2 WT 0h	101	85	-0.0563767	0.189032	0.515381	0.257808	0.257356	143.107	HMDB01877	C07185	Valproic acid	0.000266196	C8H16O2	-H(-)
KO 0h:Ex2 WT 0h	101	85	-0.0563767	0.189032	0.515381	0.257808	0.257356	143.107	HMDB29980		Hexyl acetate	0.000266196	C8H16O2	-H(-)
KO 0h:Ex2 WT 0h	101	85	-0.0563767	0.189032	0.515381	0.257808	0.257356	143.107	HMDB30368		(3R,5Z)-5-Octene-1,3-diol	0.000266196	C8H16O2	-H(-)
KO 0h:Ex2 WT 0h	101	85	-0.0563767	0.189032	0.515381	0.257808	0.257356	143.107	HMDB31230		2-Ethylhexanoic acid	0.000266196	C8H16O2	-H(-)
KO 0h:Ex2 WT 0h	101	85	-0.0563767	0.189032	0.515381	0.257808	0.257356	143.107	HMDB31290		1-Hydroxy-3-octanone	0.000266196	C8H16O2	-H(-)
KO 0h:Ex2 WT 0h	101	85	-0.0563767	0.189032	0.515381	0.257808	0.257356	143.107	HMDB31478		Methyl heptanoate	0.000266196	C8H16O2	-H(-)
KO 0h:Ex2 WT 0h	101	85	-0.0563767	0.189032	0.515381	0.257808	0.257356	143.107	HMDB31579		Ethyl (±)-2-methylpentanoate	0.000266196	C8H16O2	-H(-)
KO 0h:Ex2 WT 0h	101	85	-0.0563767	0.189032	0.515381	0.257808	0.257356	143.107	HMDB31587		2-Methylheptanoic acid	0.000266196	C8H16O2	-H(-)
KO 0h:Ex2 WT 0h	101	85	-0.0563767	0.189032	0.515381	0.257808	0.257356	143.107	HMDB31588		6-Methylheptanoic acid	0.000266196	C8H16O2	-H(-)
KO 0h:Ex2 WT 0h	101	85	-0.0563767	0.189032	0.515381	0.257808	0.257356	143.107	HMDB31596		Methyl 5-methylhexanoate	0.000266196	C8H16O2	-H(-)
KO 0h:Ex2 WT 0h	101	85	-0.0563767	0.189032	0.515381	0.257808	0.257356	143.107	HMDB31638		Pentyl propanoate	0.000266196	C8H16O2	-H(-)
KO 0h:Ex2 WT 0h	101	85	-0.0563767	0.189032	0.515381	0.257808	0.257356	143.107	HMDB31703		2-Ethylbutyl acetate	0.000266196	C8H16O2	-H(-)
KO 0h:Ex2 WT 0h	101	85	-0.0563767	0.189032	0.515381	0.257808	0.257356	143.107	HMDB32046		Isopropyl 3-methylbutanoate	0.000266196	C8H16O2	-H(-)
KO 0h:Ex2 WT 0h	101	85	-0.0563767	0.189032	0.515381	0.257808	0.257356	143.107	HMDB32047		Propyl 3-methylbutanoate	0.000266196	C8H16O2	-H(-)
KO 0h:Ex2 WT 0h	101	85	-0.0563767	0.189032	0.515381	0.257808	0.257356	143.107	HMDB32203		cis- and trans-2-Isobutyl-4-methyl-1,3-dioxolane	0.000266196	C8H16O2	-H(-)
KO 0h:Ex2 WT 0h	101	85	-0.0563767	0.189032	0.515381	0.257808	0.257356	143.107	HMDB32225		1,1-Dimethoxy-trans-2-hexene	0.000266196	C8H16O2	-H(-)
KO 0h:Ex2 WT 0h	101	85	-0.0563767	0.189032	0.515381	0.257808	0.257356	143.107	HMDB32272		Ethyl 4-methylpentanoate	0.000266196	C8H16O2	-H(-)
KO 0h:Ex2 WT 0h	101	85	-0.0563767	0.189032	0.515381	0.257808	0.257356	143.107	HMDB32335		3-Hydroxy-2-octanone	0.000266196	C8H16O2	-H(-)
KO 0h:Ex2 WT 0h	101	85	-0.0563767	0.189032	0.515381	0.257808	0.257356	143.107	HMDB32551		Valeraldehyde propyleneglycol acetal	0.000266196	C8H16O2	-H(-)
KO 0h:Ex2 WT 0h	101	85	-0.0563767	0.189032	0.515381	0.257808	0.257356	143.107	HMDB34161		2-Methylpropyl butanoate	0.000266196	C8H16O2	-H(-)
KO 0h:Ex2 WT 0h	101	85	-0.0563767	0.189032	0.515381	0.257808	0.257356	143.107	HMDB34164		3-Methylbutyl propanoate	0.000266196	C8H16O2	-H(-)
KO 0h:Ex2 WT 0h	101	85	-0.0563767	0.189032	0.515381	0.257808	0.257356	143.107	HMDB34234		Ethyl (±)-3-methylpentanoate	0.000266196	C8H16O2	-H(-)
KO 0h:Ex2 WT 0h	101	85	-0.0563767	0.189032	0.515381	0.257808	0.257356	143.107	HMDB34459		Heptyl formate	0.000266196	C8H16O2	-H(-)
KO 0h:Ex2 WT 0h	101	85	-0.0563767	0.189032	0.515381	0.257808	0.257356	143.107	HMDB35457		(±)-5-Hydroxy-4-octanone	0.000266196	C8H16O2	-H(-)
KO 0h:Ex2 WT 0h	101	85	-0.0563767	0.189032	0.515381	0.257808	0.257356	143.107	HMDB36165		3-(Hydroxymethyl)-2-heptanone	0.000266196	C8H16O2	-H(-)
KO 0h:Ex2 WT 0h	101	85	-0.0563767	0.189032	0.515381	0.257808	0.257356	143.107	HMDB39217		Isopropyl 2-methylbutanoate	0.000266196	C8H16O2	-H(-)
KO 0h:Ex2 WT 0h	101	85	-0.0563767	0.189032	0.515381	0.257808	0.257356	143.107	HMDB39620		Butyl butyrate	0.000266196	C8H16O2	-H(-)
KO 0h:Ex2 WT 0h	101	85	-0.0563767	0.189032	0.515381	0.257808	0.257356	143.107	HMDB40209		Ethyl hexanoate	0.000266196	C8H16O2	-H(-)
KO 0h:Ex2 WT 0h	101	85	-0.0563767	0.189032	0.515381	0.257808	0.257356	143.107	HMDB40251		Butyl isobutyrate	0.000266196	C8H16O2	-H(-)
KO 0h:Ex2 WT 0h	101	85	-0.0563767	0.189032	0.515381	0.257808	0.257356	143.107	HMDB40252		Isobutyl isobutyrate	0.000266196	C8H16O2	-H(-)
KO 0h:Ex2 WT 0h	101	85	-0.0563767	0.189032	0.515381	0.257808	0.257356	143.107	HMDB40296		Propyl pentanoate	0.000266196	C8H16O2	-H(-)
KO 0h:Ex2 WT 0h	101	85	-0.0563767	0.189032	0.515381	0.257808	0.257356	143.107	HMDB40298		Ethyl 2-ethylbutanoate	0.000266196	C8H16O2	-H(-)
KO 0h:Ex2 WT 0h	102	86	0.304568	0.189791	0.515381	0.257356	0.257356	144.03	HMDB01552	C00940	2-Keto-glutaramic acid	-9.49264e-05	C5H7NO4	-H(-)
KO 0h:Ex2 WT 0h	104	87	0.0787082	0.675385	0.839788	0.41935	0.41935	144.066	HMDB00730		Isobutyrylglycine	0.000174904	C6H11NO3	-H(-)
KO 0h:Ex2 WT 0h	104	87	0.0787082	0.675385	0.839788	0.41935	0.41935	144.066	HMDB00808		N-Butyrylglycine	0.000174904	C6H11NO3	-H(-)
KO 0h:Ex2 WT 0h	104	87	0.0787082	0.675385	0.839788	0.41935	0.41935	144.066	HMDB01263	C01475	Allysine	0.000174904	C6H11NO3	-H(-)
KO 0h:Ex2 WT 0h	104	87	0.0787082	0.675385	0.839788	0.41935	0.41935	144.066	HMDB03681	C02946	4-Acetamidobutanoic acid	0.000174904	C6H11NO3	-H(-)
KO 0h:Ex2 WT 0h	104	87	0.0787082	0.675385	0.839788	0.41935	0.41935	144.066	HMDB12131	C03656	(S)-5-Amino-3-oxohexanoate	0.000174904	C6H11NO3	-H(-)
KO 0h:Ex2 WT 0h	104	87	0.0787082	0.675385	0.839788	0.41935	0.41935	144.066	HMDB12151	C03239	2-Keto-6-aminocaproate	0.000174904	C6H11NO3	-H(-)
KO 0h:Ex2 WT 0h	104	87	0.0787082	0.675385	0.839788	0.41935	0.41935	144.066	HMDB15127		Methyl aminolevulinate	0.000174904	C6H11NO3	-H(-)
KO 0h:Ex2 WT 0h	104	87	0.0787082	0.675385	0.839788	0.41935	0.41935	144.066	HMDB29425		L-cis-4-(Hydroxymethyl)-2-pyrrolidinecarboxylic acid	0.000174904	C6H11NO3	-H(-)
KO 0h:Ex2 WT 0h	104	87	0.0787082	0.675385	0.839788	0.41935	0.41935	144.066	HMDB29426		L-trans-5-Hydroxy-2-piperidinecarboxylic acid	0.000174904	C6H11NO3	-H(-)
KO 0h:Ex2 WT 0h	104	87	0.0787082	0.675385	0.839788	0.41935	0.41935	144.066	HMDB59595	C04076	(S)-2-amino-6-oxohexanoate	0.000174904	C6H11NO3	-H(-)
KO 0h:Ex2 WT 0h	104	87	0.0787082	0.675385	0.839788	0.41935	0.41935	144.066	HMDB60265		4-Acetamidobutanoate	0.000174904	C6H11NO3	-H(-)
KO 0h:Ex2 WT 0h	104	87	0.0787082	0.675385	0.839788	0.41935	0.41935	144.066	HMDB61156		N-(2-Carboxymethyl)-morpholine	0.000174904	C6H11NO3	-H(-)
KO 0h:Ex2 WT 0h	105	88	0.0280956	0.833125	0.921824	0.460892	0.460315	145.014	HMDB00208	C00026	Oxoglutaric acid	-0.00013014	C5H6O5	-H(-)
KO 0h:Ex2 WT 0h	105	88	0.0280956	0.833125	0.921824	0.460892	0.460315	145.014	HMDB13701		3-Oxoglutaric acid	-0.00013014	C5H6O5	-H(-)
KO 0h:Ex2 WT 0h	106	89	0.140323	0.303175	0.617649	0.308995	0.308424	145.029	HMDB01218	C05851	Coumarin	7.58939e-05	C9H6O2	-H(-)
KO 0h:Ex2 WT 0h	106	89	0.140323	0.303175	0.617649	0.308995	0.308424	145.029	HMDB02359		Phenylpropiolic acid	7.58939e-05	C9H6O2	-H(-)
KO 0h:Ex2 WT 0h	106	89	0.140323	0.303175	0.617649	0.308995	0.308424	145.029	HMDB32938		Chromone	7.58939e-05	C9H6O2	-H(-)
KO 0h:Ex2 WT 0h	106	89	0.140323	0.303175	0.617649	0.308995	0.308424	145.029	HMDB33183		2-Benzofurancarboxaldehyde	7.58939e-05	C9H6O2	-H(-)
KO 0h:Ex2 WT 0h	107	90	0.112112	0.637277	0.821163	0.411386	0.410049	145.05	HMDB00422		2-Methylglutaric acid	0.000175718	C6H10O4	-H(-)
KO 0h:Ex2 WT 0h	107	90	0.112112	0.637277	0.821163	0.411386	0.410049	145.05	HMDB00448	C06104	Adipic acid	0.000175718	C6H10O4	-H(-)
KO 0h:Ex2 WT 0h	107	90	0.112112	0.637277	0.821163	0.411386	0.410049	145.05	HMDB00752		Methylglutaric acid	0.000175718	C6H10O4	-H(-)
KO 0h:Ex2 WT 0h	107	90	0.112112	0.637277	0.821163	0.411386	0.410049	145.05	HMDB00858		Monomethyl glutaric acid	0.000175718	C6H10O4	-H(-)
KO 0h:Ex2 WT 0h	107	90	0.112112	0.637277	0.821163	0.411386	0.410049	145.05	HMDB02074		2,2-Dimethylsuccinic acid	0.000175718	C6H10O4	-H(-)
KO 0h:Ex2 WT 0h	107	90	0.112112	0.637277	0.821163	0.411386	0.410049	145.05	HMDB02173		Solerol	0.000175718	C6H10O4	-H(-)
KO 0h:Ex2 WT 0h	107	90	0.112112	0.637277	0.821163	0.411386	0.410049	145.05	HMDB06900	C06006	(S)-2-Aceto-2-hydroxybutanoic acid	0.000175718	C6H10O4	-H(-)
KO 0h:Ex2 WT 0h	107	90	0.112112	0.637277	0.821163	0.411386	0.410049	145.05	HMDB33837		Dimethyl succinate	0.000175718	C6H10O4	-H(-)
KO 0h:Ex2 WT 0h	108	91	0.836804	0.0689226	0.325659	0.162619	0.162619	145.062	HMDB00641	C00064	L-Glutamine	0.000152785	C5H10N2O3	-H(-)
KO 0h:Ex2 WT 0h	108	91	0.836804	0.0689226	0.325659	0.162619	0.162619	145.062	HMDB02031	C05100	Ureidoisobutyric acid	0.000152785	C5H10N2O3	-H(-)
KO 0h:Ex2 WT 0h	108	91	0.836804	0.0689226	0.325659	0.162619	0.162619	145.062	HMDB03423	C00819	D-Glutamine	0.000152785	C5H10N2O3	-H(-)
KO 0h:Ex2 WT 0h	108	91	0.836804	0.0689226	0.325659	0.162619	0.162619	145.062	HMDB06899		Alanylglycine	0.000152785	C5H10N2O3	-H(-)
KO 0h:Ex2 WT 0h	108	91	0.836804	0.0689226	0.325659	0.162619	0.162619	145.062	HMDB28687		Alanyl-Glycine	0.000152785	C5H10N2O3	-H(-)
KO 0h:Ex2 WT 0h	109	92	0.392782	0.196717	0.517667	0.259297	0.258498	145.098	HMDB00182	C00047	L-Lysine	0.0002629	C6H14N2O2	-H(-)
KO 0h:Ex2 WT 0h	109	92	0.392782	0.196717	0.517667	0.259297	0.258498	145.098	HMDB03405	C00739	D-Lysine	0.0002629	C6H14N2O2	-H(-)
KO 0h:Ex2 WT 0h	109	92	0.392782	0.196717	0.517667	0.259297	0.258498	145.098	HMDB12114	C01142	(3S)-3,6-Diaminohexanoate	0.0002629	C6H14N2O2	-H(-)
KO 0h:Ex2 WT 0h	109	92	0.392782	0.196717	0.517667	0.259297	0.258498	145.098	HMDB12115	C01186	(3S,5S)-3,5-Diaminohexanoate	0.0002629	C6H14N2O2	-H(-)
KO 0h:Ex2 WT 0h	111	93	0.421925	0.0347893	0.23152	0.11561	0.11561	146.046	HMDB00148	C00025	L-Glutamic acid	-3.66618e-05	C5H9NO4	-H(-)
KO 0h:Ex2 WT 0h	111	93	0.421925	0.0347893	0.23152	0.11561	0.11561	146.046	HMDB02393	C12269	N-Methyl-D-aspartic acid	-3.66618e-05	C5H9NO4	-H(-)
KO 0h:Ex2 WT 0h	111	93	0.421925	0.0347893	0.23152	0.11561	0.11561	146.046	HMDB02931		N-Acetylserine	-3.66618e-05	C5H9NO4	-H(-)
KO 0h:Ex2 WT 0h	111	93	0.421925	0.0347893	0.23152	0.11561	0.11561	146.046	HMDB03011	C00979	O-Acetylserine	-3.66618e-05	C5H9NO4	-H(-)
KO 0h:Ex2 WT 0h	111	93	0.421925	0.0347893	0.23152	0.11561	0.11561	146.046	HMDB03339	C00217	D-Glutamic acid	-3.66618e-05	C5H9NO4	-H(-)
KO 0h:Ex2 WT 0h	111	93	0.421925	0.0347893	0.23152	0.11561	0.11561	146.046	HMDB06556	C05938	L-4-Hydroxyglutamate semialdehyde	-3.66618e-05	C5H9NO4	-H(-)
KO 0h:Ex2 WT 0h	111	93	0.421925	0.0347893	0.23152	0.11561	0.11561	146.046	HMDB33550		3-(Carboxymethylamino)propanoic acid	-3.66618e-05	C5H9NO4	-H(-)
KO 0h:Ex2 WT 0h	111	93	0.421925	0.0347893	0.23152	0.11561	0.11561	146.046	HMDB60475		DL-Glutamate	-3.66618e-05	C5H9NO4	-H(-)
KO 0h:Ex2 WT 0h	112	94	0.0890423	0.418003	0.699007	0.349116	0.349051	147.03	HMDB00426	C00815	Citramalic acid	0.000133464	C5H8O5	-H(-)
KO 0h:Ex2 WT 0h	112	94	0.0890423	0.418003	0.699007	0.349116	0.349051	147.03	HMDB00428		3-Hydroxyglutaric acid	0.000133464	C5H8O5	-H(-)
KO 0h:Ex2 WT 0h	112	94	0.0890423	0.418003	0.699007	0.349116	0.349051	147.03	HMDB00606	C01087	D-2-Hydroxyglutaric acid	0.000133464	C5H8O5	-H(-)
KO 0h:Ex2 WT 0h	112	94	0.0890423	0.418003	0.699007	0.349116	0.349051	147.03	HMDB00694	C03196	L-2-Hydroxyglutaric acid	0.000133464	C5H8O5	-H(-)
KO 0h:Ex2 WT 0h	112	94	0.0890423	0.418003	0.699007	0.349116	0.349051	147.03	HMDB01900	C02674	Ribonolactone	0.000133464	C5H8O5	-H(-)
KO 0h:Ex2 WT 0h	112	94	0.0890423	0.418003	0.699007	0.349116	0.349051	147.03	HMDB11676	C02266	D-Xylono-1,5-lactone	0.000133464	C5H8O5	-H(-)
KO 0h:Ex2 WT 0h	112	94	0.0890423	0.418003	0.699007	0.349116	0.349051	147.03	HMDB59655	C02630	2-Hydroxyglutarate	0.000133464	C5H8O5	-H(-)
KO 0h:Ex2 WT 0h	113	95	0.449667	0.0155662	0.136444	0.0686496	0.0681336	147.049	HMDB31717		3-(Methylthio)propyl acetate	-0.000276487	C6H12O2S	-H(-)
KO 0h:Ex2 WT 0h	113	95	0.449667	0.0155662	0.136444	0.0686496	0.0681336	147.049	HMDB32271		Ethyl 3-mercaptobutyrate	-0.000276487	C6H12O2S	-H(-)
KO 0h:Ex2 WT 0h	113	95	0.449667	0.0155662	0.136444	0.0686496	0.0681336	147.049	HMDB32410		Methyl 3-(methylthio)butanoate	-0.000276487	C6H12O2S	-H(-)
KO 0h:Ex2 WT 0h	113	95	0.449667	0.0155662	0.136444	0.0686496	0.0681336	147.049	HMDB32495		Propyl 2-mercaptopropionate	-0.000276487	C6H12O2S	-H(-)
KO 0h:Ex2 WT 0h	113	95	0.449667	0.0155662	0.136444	0.0686496	0.0681336	147.049	HMDB36193		3-Mercapto-3-methylbutyl formate	-0.000276487	C6H12O2S	-H(-)
KO 0h:Ex2 WT 0h	113	95	0.449667	0.0155662	0.136444	0.0686496	0.0681336	147.049	HMDB37619		Methyl 4-(methylthio)butyrate	-0.000276487	C6H12O2S	-H(-)
KO 0h:Ex2 WT 0h	113	95	0.449667	0.0155662	0.136444	0.0686496	0.0681336	147.049	HMDB38299		Methylthiomethyl butyrate	-0.000276487	C6H12O2S	-H(-)
KO 0h:Ex2 WT 0h	113	95	0.449667	0.0155662	0.136444	0.0686496	0.0681336	147.049	HMDB39653		2,4,6-Trimethyl-1,3,5-dioxathiane	-0.000276487	C6H12O2S	-H(-)
KO 0h:Ex2 WT 0h	113	95	0.449667	0.0155662	0.136444	0.0686496	0.0681336	147.049	HMDB40413		Ethyl 3-(methylthio)propanoate	-0.000276487	C6H12O2S	-H(-)
KO 0h:Ex2 WT 0h	113	95	0.449667	0.0155662	0.136444	0.0686496	0.0681336	147.049	HMDB41306		Methyl 2-(methylthio)butyrate	-0.000276487	C6H12O2S	-H(-)
KO 0h:Ex2 WT 0h	114	96	0.148591	0.10576	0.395859	0.198042	0.197673	147.066	HMDB00227	C00418	Mevalonic acid	1.89186e-05	C6H12O4	-H(-)
KO 0h:Ex2 WT 0h	114	96	0.148591	0.10576	0.395859	0.198042	0.197673	147.066	HMDB12140	C06007	(R) 2,3-Dihydroxy-3-methylvalerate	1.89186e-05	C6H12O4	-H(-)
KO 0h:Ex2 WT 0h	114	96	0.148591	0.10576	0.395859	0.198042	0.197673	147.066	HMDB31639		Glycerol 1-propanoate	1.89186e-05	C6H12O4	-H(-)
KO 0h:Ex2 WT 0h	114	96	0.148591	0.10576	0.395859	0.198042	0.197673	147.066	HMDB59629	C00418	(R)-mevalonate	1.89186e-05	C6H12O4	-H(-)
KO 0h:Ex2 WT 0h	114	96	0.148591	0.10576	0.395859	0.198042	0.197673	147.066	HMDB59705		(2-Methoxyethoxy)propanoic acid	1.89186e-05	C6H12O4	-H(-)
KO 0h:Ex2 WT 0h	115	97	0.201703	0.246194	0.568937	0.286147	0.2841	147.082	HMDB02214	C06577	Cuminaldehyde	-0.000333016	C10H12O	-H(-)
KO 0h:Ex2 WT 0h	115	97	0.201703	0.246194	0.568937	0.286147	0.2841	147.082	HMDB30837		Anethole	-0.000333016	C10H12O	-H(-)
KO 0h:Ex2 WT 0h	115	97	0.201703	0.246194	0.568937	0.286147	0.2841	147.082	HMDB31616		4-Phenyl-3-buten-2-ol	-0.000333016	C10H12O	-H(-)
KO 0h:Ex2 WT 0h	115	97	0.201703	0.246194	0.568937	0.286147	0.2841	147.082	HMDB32014		2,3,6-Trimethylbenzaldehyde	-0.000333016	C10H12O	-H(-)
KO 0h:Ex2 WT 0h	115	97	0.201703	0.246194	0.568937	0.286147	0.2841	147.082	HMDB32015		Duryl aldehyde	-0.000333016	C10H12O	-H(-)
KO 0h:Ex2 WT 0h	115	97	0.201703	0.246194	0.568937	0.286147	0.2841	147.082	HMDB32016		2,4,6-Trimethylbenzaldehyde	-0.000333016	C10H12O	-H(-)
KO 0h:Ex2 WT 0h	115	97	0.201703	0.246194	0.568937	0.286147	0.2841	147.082	HMDB32017		3,4,5-Trimethylbenzaldehyde	-0.000333016	C10H12O	-H(-)
KO 0h:Ex2 WT 0h	115	97	0.201703	0.246194	0.568937	0.286147	0.2841	147.082	HMDB32140		2',4'-Dimethylacetophenone	-0.000333016	C10H12O	-H(-)
KO 0h:Ex2 WT 0h	115	97	0.201703	0.246194	0.568937	0.286147	0.2841	147.082	HMDB33382		2-(4-Methylphenyl)propanal	-0.000333016	C10H12O	-H(-)
KO 0h:Ex2 WT 0h	115	97	0.201703	0.246194	0.568937	0.286147	0.2841	147.082	HMDB34121	C10452	1-Methoxy-4-(2-propenyl)benzene	-0.000333016	C10H12O	-H(-)
KO 0h:Ex2 WT 0h	115	97	0.201703	0.246194	0.568937	0.286147	0.2841	147.082	HMDB59845		p-Ethylacetophenone	-0.000333016	C10H12O	-H(-)
KO 0h:Ex2 WT 0h	116	98	-0.112309	0.405469	0.692527	0.347252	0.345815	148.044	HMDB00696	C00073	L-Methionine	0.000146921	C5H11NO2S	-H(-)
KO 0h:Ex2 WT 0h	116	98	-0.112309	0.405469	0.692527	0.347252	0.345815	148.044	HMDB14997	C07418	Penicillamine	0.000146921	C5H11NO2S	-H(-)
KO 0h:Ex2 WT 0h	116	98	-0.112309	0.405469	0.692527	0.347252	0.345815	148.044	HMDB33951	C01733	Racemethionine	0.000146921	C5H11NO2S	-H(-)
KO 0h:Ex2 WT 0h	117	99	0.185303	0.256355	0.576967	0.289404	0.28811	148.077	HMDB30175		Venoterpine	0.000210142	C9H11NO	-H(-)
KO 0h:Ex2 WT 0h	117	99	0.185303	0.256355	0.576967	0.289404	0.28811	148.077	HMDB39662		2,3,6,7-Tetrahydrocyclopent[b]azepin-8(1H)-one	0.000210142	C9H11NO	-H(-)
KO 0h:Ex2 WT 0h	117	99	0.185303	0.256355	0.576967	0.289404	0.28811	148.077	HMDB40016		2-(2-Furanyl)-3,4,5,6-tetrahydropyridine	0.000210142	C9H11NO	-H(-)
KO 0h:Ex2 WT 0h	117	99	0.185303	0.256355	0.576967	0.289404	0.28811	148.077	HMDB40029		2,3-Dihydro-5-methyl-1H-pyrrolizine-7-carboxaldehyde	0.000210142	C9H11NO	-H(-)
KO 0h:Ex2 WT 0h	117	99	0.185303	0.256355	0.576967	0.289404	0.28811	148.077	HMDB40043		3-(2-Furanylmethylene)pyrrolidine	0.000210142	C9H11NO	-H(-)
KO 0h:Ex2 WT 0h	117	99	0.185303	0.256355	0.576967	0.289404	0.28811	148.077	HMDB40047		2,3-Dihydro-6-methyl-1H-pyrrolizine-5-carboxaldehyde	0.000210142	C9H11NO	-H(-)
KO 0h:Ex2 WT 0h	117	99	0.185303	0.256355	0.576967	0.289404	0.28811	148.077	HMDB40050		3,4-Dihydro-5-(5-methyl-2-furanyl)-2H-pyrrole	0.000210142	C9H11NO	-H(-)
KO 0h:Ex2 WT 0h	117	99	0.185303	0.256355	0.576967	0.289404	0.28811	148.077	HMDB40051		5-Acetyl-2,3-dihydro-1H-pyrrolizine	0.000210142	C9H11NO	-H(-)
KO 0h:Ex2 WT 0h	118	100	-0.0726501	0.566012	0.78891	0.393944	0.393944	148.991	HMDB42032	C14872	Thiodiacetic acid	0.000341662	C4H6O4S	-H(-)
KO 0h:Ex2 WT 0h	119	101	0.0077193	0.935906	0.970836	0.484788	0.484788	149.024	HMDB01587	C02137	Phenylglyoxylic acid	5.99777e-05	C8H6O3	-H(-)
KO 0h:Ex2 WT 0h	119	101	0.0077193	0.935906	0.970836	0.484788	0.484788	149.024	HMDB31515		(E)-8-Hydroxy-2-octene-4,6-diynoic acid	5.99777e-05	C8H6O3	-H(-)
KO 0h:Ex2 WT 0h	119	101	0.0077193	0.935906	0.970836	0.484788	0.484788	149.024	HMDB32598		4-Hydroxyphthalide	5.99777e-05	C8H6O3	-H(-)
KO 0h:Ex2 WT 0h	119	101	0.0077193	0.935906	0.970836	0.484788	0.484788	149.024	HMDB32612	C10812	3,4-Methylenedioxybenzaldehyde	5.99777e-05	C8H6O3	-H(-)
KO 0h:Ex2 WT 0h	119	101	0.0077193	0.935906	0.970836	0.484788	0.484788	149.024	HMDB40528		1,4-Benzodioxin-2(3H)-one	5.99777e-05	C8H6O3	-H(-)
KO 0h:Ex2 WT 0h	120	102	0.0202154	0.867428	0.940166	0.471034	0.469474	149.061	HMDB00764	C05629	Hydrocinnamic acid	0.000163788	C9H10O2	-H(-)
KO 0h:Ex2 WT 0h	120	102	0.0202154	0.867428	0.940166	0.471034	0.469474	149.061	HMDB02097		4-Ethylbenzoic acid	0.000163788	C9H10O2	-H(-)
KO 0h:Ex2 WT 0h	120	102	0.0202154	0.867428	0.940166	0.471034	0.469474	149.061	HMDB02222		3-Methylphenylacetic acid	0.000163788	C9H10O2	-H(-)
KO 0h:Ex2 WT 0h	120	102	0.0202154	0.867428	0.940166	0.471034	0.469474	149.061	HMDB02237		3,4-Dimethylbenzoic acid	0.000163788	C9H10O2	-H(-)
KO 0h:Ex2 WT 0h	120	102	0.0202154	0.867428	0.940166	0.471034	0.469474	149.061	HMDB03654	C02646	4-Coumaryl alcohol	0.000163788	C9H10O2	-H(-)
KO 0h:Ex2 WT 0h	120	102	0.0202154	0.867428	0.940166	0.471034	0.469474	149.061	HMDB11743		2-Phenylpropionate	0.000163788	C9H10O2	-H(-)
KO 0h:Ex2 WT 0h	120	102	0.0202154	0.867428	0.940166	0.471034	0.469474	149.061	HMDB13744	C17883	2-Methoxy-4-vinylphenol	0.000163788	C9H10O2	-H(-)
KO 0h:Ex2 WT 0h	120	102	0.0202154	0.867428	0.940166	0.471034	0.469474	149.061	HMDB31310	C15513	Benzyl acetate	0.000163788	C9H10O2	-H(-)
KO 0h:Ex2 WT 0h	120	102	0.0202154	0.867428	0.940166	0.471034	0.469474	149.061	HMDB32073		o-Tolyl acetate	0.000163788	C9H10O2	-H(-)
KO 0h:Ex2 WT 0h	120	102	0.0202154	0.867428	0.940166	0.471034	0.469474	149.061	HMDB32075	C01963	p-Tolyl acetate	0.000163788	C9H10O2	-H(-)
KO 0h:Ex2 WT 0h	120	102	0.0202154	0.867428	0.940166	0.471034	0.469474	149.061	HMDB32569		2'-Methoxyacetophenone	0.000163788	C9H10O2	-H(-)
KO 0h:Ex2 WT 0h	120	102	0.0202154	0.867428	0.940166	0.471034	0.469474	149.061	HMDB32570		4'-Methoxyacetophenone	0.000163788	C9H10O2	-H(-)
KO 0h:Ex2 WT 0h	120	102	0.0202154	0.867428	0.940166	0.471034	0.469474	149.061	HMDB32592		2'-Hydroxy-5'-methylacetophenone	0.000163788	C9H10O2	-H(-)
KO 0h:Ex2 WT 0h	120	102	0.0202154	0.867428	0.940166	0.471034	0.469474	149.061	HMDB32617		Methyl phenylacetate	0.000163788	C9H10O2	-H(-)
KO 0h:Ex2 WT 0h	120	102	0.0202154	0.867428	0.940166	0.471034	0.469474	149.061	HMDB33967	C01839	Ethyl benzoate	0.000163788	C9H10O2	-H(-)
KO 0h:Ex2 WT 0h	120	102	0.0202154	0.867428	0.940166	0.471034	0.469474	149.061	HMDB33970		4-Ethoxybenzaldehyde	0.000163788	C9H10O2	-H(-)
KO 0h:Ex2 WT 0h	120	102	0.0202154	0.867428	0.940166	0.471034	0.469474	149.061	HMDB37715		1-Phenylethyl formate	0.000163788	C9H10O2	-H(-)
KO 0h:Ex2 WT 0h	120	102	0.0202154	0.867428	0.940166	0.471034	0.469474	149.061	HMDB38355		2-Ethyl-4-(2-furanyl)-2-propenal	0.000163788	C9H10O2	-H(-)
KO 0h:Ex2 WT 0h	120	102	0.0202154	0.867428	0.940166	0.471034	0.469474	149.061	HMDB40428		2-Phenylethyl formate	0.000163788	C9H10O2	-H(-)
KO 0h:Ex2 WT 0h	120	102	0.0202154	0.867428	0.940166	0.471034	0.469474	149.061	HMDB40925		2-(2-Furanyl)-3-methyl-2-butenal	0.000163788	C9H10O2	-H(-)
KO 0h:Ex2 WT 0h	120	102	0.0202154	0.867428	0.940166	0.471034	0.469474	149.061	HMDB59824		4-Hydroxy-3-methylacetophenone	0.000163788	C9H10O2	-H(-)
KO 0h:Ex2 WT 0h	121	103	-0.0341384	0.7025	0.855493	0.427192	0.427192	149.097	HMDB01878	C09908	Thymol	0.000305621	C10H14O	-H(-)
KO 0h:Ex2 WT 0h	121	103	-0.0341384	0.7025	0.855493	0.427192	0.427192	149.097	HMDB03647	C02576	Perillyl aldehyde	0.000305621	C10H14O	-H(-)
KO 0h:Ex2 WT 0h	121	103	-0.0341384	0.7025	0.855493	0.427192	0.427192	149.097	HMDB04487	C11383	(+)-(S)-Carvone	0.000305621	C10H14O	-H(-)
KO 0h:Ex2 WT 0h	121	103	-0.0341384	0.7025	0.855493	0.427192	0.427192	149.097	HMDB29652		2-(4-Methylphenyl)-2-propanol	0.000305621	C10H14O	-H(-)
KO 0h:Ex2 WT 0h	121	103	-0.0341384	0.7025	0.855493	0.427192	0.427192	149.097	HMDB31570		2-Methyl-1-phenyl-2-propanol	0.000305621	C10H14O	-H(-)
KO 0h:Ex2 WT 0h	121	103	-0.0341384	0.7025	0.855493	0.427192	0.427192	149.097	HMDB31613		4-Phenyl-2-butanol	0.000305621	C10H14O	-H(-)
KO 0h:Ex2 WT 0h	121	103	-0.0341384	0.7025	0.855493	0.427192	0.427192	149.097	HMDB31817	C06576	Cuminyl alcohol	0.000305621	C10H14O	-H(-)
KO 0h:Ex2 WT 0h	121	103	-0.0341384	0.7025	0.855493	0.427192	0.427192	149.097	HMDB32063	C14200	4-tert-Butylphenol	0.000305621	C10H14O	-H(-)
KO 0h:Ex2 WT 0h	121	103	-0.0341384	0.7025	0.855493	0.427192	0.427192	149.097	HMDB32213		2-trans-4-trans-7-cis-Decatrienal	0.000305621	C10H14O	-H(-)
KO 0h:Ex2 WT 0h	121	103	-0.0341384	0.7025	0.855493	0.427192	0.427192	149.097	HMDB32626		1-Methoxy-4-propylbenzene	0.000305621	C10H14O	-H(-)
KO 0h:Ex2 WT 0h	121	103	-0.0341384	0.7025	0.855493	0.427192	0.427192	149.097	HMDB33544		(2E,4Z,7Z)-2,4,7-Decatrienal	0.000305621	C10H14O	-H(-)
KO 0h:Ex2 WT 0h	121	103	-0.0341384	0.7025	0.855493	0.427192	0.427192	149.097	HMDB34846		2-(4-Methylphenyl)-1-propanol	0.000305621	C10H14O	-H(-)
KO 0h:Ex2 WT 0h	121	103	-0.0341384	0.7025	0.855493	0.427192	0.427192	149.097	HMDB34921		Teresantalal	0.000305621	C10H14O	-H(-)
KO 0h:Ex2 WT 0h	121	103	-0.0341384	0.7025	0.855493	0.427192	0.427192	149.097	HMDB35089	C01767	(R)-Carvone	0.000305621	C10H14O	-H(-)
KO 0h:Ex2 WT 0h	121	103	-0.0341384	0.7025	0.855493	0.427192	0.427192	149.097	HMDB35172		2,6,6-Trimethyl-1,4-cyclohexadiene-1-carboxaldehyde	0.000305621	C10H14O	-H(-)
KO 0h:Ex2 WT 0h	121	103	-0.0341384	0.7025	0.855493	0.427192	0.427192	149.097	HMDB35250	C11939	Myrtenal	0.000305621	C10H14O	-H(-)
KO 0h:Ex2 WT 0h	121	103	-0.0341384	0.7025	0.855493	0.427192	0.427192	149.097	HMDB35591		3-Caren-5-one	0.000305621	C10H14O	-H(-)
KO 0h:Ex2 WT 0h	121	103	-0.0341384	0.7025	0.855493	0.427192	0.427192	149.097	HMDB35761	C09884	(-)-Pinocarvone	0.000305621	C10H14O	-H(-)
KO 0h:Ex2 WT 0h	121	103	-0.0341384	0.7025	0.855493	0.427192	0.427192	149.097	HMDB35770	C09840	5-Isopropyl-2-methylphenol	0.000305621	C10H14O	-H(-)
KO 0h:Ex2 WT 0h	121	103	-0.0341384	0.7025	0.855493	0.427192	0.427192	149.097	HMDB35824		Carvone	0.000305621	C10H14O	-H(-)
KO 0h:Ex2 WT 0h	121	103	-0.0341384	0.7025	0.855493	0.427192	0.427192	149.097	HMDB36061	C17062	Safranal	0.000305621	C10H14O	-H(-)
KO 0h:Ex2 WT 0h	121	103	-0.0341384	0.7025	0.855493	0.427192	0.427192	149.097	HMDB36070		1-Acetyl-4-isopropenylcyclopentene	0.000305621	C10H14O	-H(-)
KO 0h:Ex2 WT 0h	121	103	-0.0341384	0.7025	0.855493	0.427192	0.427192	149.097	HMDB36089	C09868	(R)-Menthofuran	0.000305621	C10H14O	-H(-)
KO 0h:Ex2 WT 0h	121	103	-0.0341384	0.7025	0.855493	0.427192	0.427192	149.097	HMDB36999	C01951	Piperitenone	0.000305621	C10H14O	-H(-)
KO 0h:Ex2 WT 0h	121	103	-0.0341384	0.7025	0.855493	0.427192	0.427192	149.097	HMDB37561		Linden ether	0.000305621	C10H14O	-H(-)
KO 0h:Ex2 WT 0h	121	103	-0.0341384	0.7025	0.855493	0.427192	0.427192	149.097	HMDB38913		4,6-Decadiyn-1-ol	0.000305621	C10H14O	-H(-)
KO 0h:Ex2 WT 0h	122	104	-0.111329	0.554127	0.78088	0.390277	0.389934	150.002	HMDB34413		1,2-Benzisothiazol-3(2H)-one	-0.000153465	C7H5NOS	-H(-)
KO 0h:Ex2 WT 0h	122	104	-0.111329	0.554127	0.78088	0.390277	0.389934	150.002	HMDB40578		4-Thiocyanatophenol	-0.000153465	C7H5NOS	-H(-)
KO 0h:Ex2 WT 0h	123	105	0.199873	0.185726	0.513864	0.257014	0.256599	150.042	HMDB00132	C00242	Guanine	0.000402542	C5H5N5O	-H(-)
KO 0h:Ex2 WT 0h	123	105	0.199873	0.185726	0.513864	0.257014	0.256599	150.042	HMDB00403		2-Hydroxyadenine	0.000402542	C5H5N5O	-H(-)
KO 0h:Ex2 WT 0h	123	105	0.199873	0.185726	0.513864	0.257014	0.256599	150.042	HMDB00542		8-Hydroxyadenine	0.000402542	C5H5N5O	-H(-)
KO 0h:Ex2 WT 0h	124	106	0.21804	0.283108	0.609169	0.305011	0.30419	150.056	HMDB01859		Acetaminophen	0.000220012	C8H9NO2	-H(-)
KO 0h:Ex2 WT 0h	124	106	0.21804	0.283108	0.609169	0.305011	0.30419	150.056	HMDB02210		2-Phenylglycine	0.000220012	C8H9NO2	-H(-)
KO 0h:Ex2 WT 0h	124	106	0.21804	0.283108	0.609169	0.305011	0.30419	150.056	HMDB12219		Dopamine quinone	0.000220012	C8H9NO2	-H(-)
KO 0h:Ex2 WT 0h	124	106	0.21804	0.283108	0.609169	0.305011	0.30419	150.056	HMDB12992	C17756	Leukoaminochrome	0.000220012	C8H9NO2	-H(-)
KO 0h:Ex2 WT 0h	124	106	0.21804	0.283108	0.609169	0.305011	0.30419	150.056	HMDB29703		Methyl 2-aminobenzoate	0.000220012	C8H9NO2	-H(-)
KO 0h:Ex2 WT 0h	124	106	0.21804	0.283108	0.609169	0.305011	0.30419	150.056	HMDB32609	C03005	2-(Methylamino)benzoic acid	0.000220012	C8H9NO2	-H(-)
KO 0h:Ex2 WT 0h	124	106	0.21804	0.283108	0.609169	0.305011	0.30419	150.056	HMDB33903		3alpha,4,7,7alpha-Tetrahydro-1H-isoindole-1,3(2H)-dione	0.000220012	C8H9NO2	-H(-)
KO 0h:Ex2 WT 0h	124	106	0.21804	0.283108	0.609169	0.305011	0.30419	150.056	HMDB59846		Ethyl nicotinate	0.000220012	C8H9NO2	-H(-)
KO 0h:Ex2 WT 0h	124	106	0.21804	0.283108	0.609169	0.305011	0.30419	150.056	HMDB60680	C16571	2-Amino-3-methylbenzoate	0.000220012	C8H9NO2	-H(-)
KO 0h:Ex2 WT 0h	125	107	0.0852091	0.409269	0.692527	0.346109	0.345815	151.026	HMDB00292	C00385	Xanthine	0.000228874	C5H4N4O2	-H(-)
KO 0h:Ex2 WT 0h	125	107	0.0852091	0.409269	0.692527	0.346109	0.345815	151.026	HMDB00786	C07599	Oxypurinol	0.000228874	C5H4N4O2	-H(-)
KO 0h:Ex2 WT 0h	125	107	0.0852091	0.409269	0.692527	0.346109	0.345815	151.026	HMDB01182		6,8-Dihydroxypurine	0.000228874	C5H4N4O2	-H(-)
KO 0h:Ex2 WT 0h	126	108	0.0803166	0.242754	0.567829	0.283546	0.283546	151.041	HMDB00020	C00642	p-Hydroxyphenylacetic acid	-0.000623503	C8H8O3	-H(-)
KO 0h:Ex2 WT 0h	126	108	0.0803166	0.242754	0.567829	0.283546	0.283546	151.041	HMDB00440	C05593	3-Hydroxyphenylacetic acid	-0.000623503	C8H8O3	-H(-)
KO 0h:Ex2 WT 0h	126	108	0.0803166	0.242754	0.567829	0.283546	0.283546	151.041	HMDB00669	C05852	Ortho-Hydroxyphenylacetic acid	-0.000623503	C8H8O3	-H(-)
KO 0h:Ex2 WT 0h	126	108	0.0803166	0.242754	0.567829	0.283546	0.283546	151.041	HMDB00703	C01984	Mandelic acid	-0.000623503	C8H8O3	-H(-)
KO 0h:Ex2 WT 0h	126	108	0.0803166	0.242754	0.567829	0.283546	0.283546	151.041	HMDB01101	C02519	p-Anisic acid	-0.000623503	C8H8O3	-H(-)
KO 0h:Ex2 WT 0h	126	108	0.0803166	0.242754	0.567829	0.283546	0.283546	151.041	HMDB02390	C14088	3-Cresotinic acid	-0.000623503	C8H8O3	-H(-)
KO 0h:Ex2 WT 0h	126	108	0.0803166	0.242754	0.567829	0.283546	0.283546	151.041	HMDB03791	C04043	3,4-Dihydroxyphenylacetaldehyde	-0.000623503	C8H8O3	-H(-)
KO 0h:Ex2 WT 0h	126	108	0.0803166	0.242754	0.567829	0.283546	0.283546	151.041	HMDB04815		4-Hydroxy-3-methylbenzoic acid	-0.000623503	C8H8O3	-H(-)
KO 0h:Ex2 WT 0h	126	108	0.0803166	0.242754	0.567829	0.283546	0.283546	151.041	HMDB12308	C00755	Vanillin	-0.000623503	C8H8O3	-H(-)
KO 0h:Ex2 WT 0h	126	108	0.0803166	0.242754	0.567829	0.283546	0.283546	151.041	HMDB29657	C13635	2,4'-Dihydroxyacetophenone	-0.000623503	C8H8O3	-H(-)
KO 0h:Ex2 WT 0h	126	108	0.0803166	0.242754	0.567829	0.283546	0.283546	151.041	HMDB29658		2',3'-Dihydroxyacetophenone	-0.000623503	C8H8O3	-H(-)
KO 0h:Ex2 WT 0h	126	108	0.0803166	0.242754	0.567829	0.283546	0.283546	151.041	HMDB29659	C03663	2',4'-Dihydroxyacetophenone	-0.000623503	C8H8O3	-H(-)
KO 0h:Ex2 WT 0h	126	108	0.0803166	0.242754	0.567829	0.283546	0.283546	151.041	HMDB29660		2',6'-Dihydroxyacetophenone	-0.000623503	C8H8O3	-H(-)
KO 0h:Ex2 WT 0h	126	108	0.0803166	0.242754	0.567829	0.283546	0.283546	151.041	HMDB29661	C10675	3',4'-Dihydroxyacetophenone	-0.000623503	C8H8O3	-H(-)
KO 0h:Ex2 WT 0h	126	108	0.0803166	0.242754	0.567829	0.283546	0.283546	151.041	HMDB29662		3',5'-Dihydroxyacetophenone	-0.000623503	C8H8O3	-H(-)
KO 0h:Ex2 WT 0h	126	108	0.0803166	0.242754	0.567829	0.283546	0.283546	151.041	HMDB31609	C02181	Phenoxyacetic acid	-0.000623503	C8H8O3	-H(-)
KO 0h:Ex2 WT 0h	126	108	0.0803166	0.242754	0.567829	0.283546	0.283546	151.041	HMDB32399		Methyl furfuracrylate	-0.000623503	C8H8O3	-H(-)
KO 0h:Ex2 WT 0h	126	108	0.0803166	0.242754	0.567829	0.283546	0.283546	151.041	HMDB32572		Methylparaben	-0.000623503	C8H8O3	-H(-)
KO 0h:Ex2 WT 0h	126	108	0.0803166	0.242754	0.567829	0.283546	0.283546	151.041	HMDB32594	C10804	2-(Hydroxymethyl)benzoic acid	-0.000623503	C8H8O3	-H(-)
KO 0h:Ex2 WT 0h	126	108	0.0803166	0.242754	0.567829	0.283546	0.283546	151.041	HMDB32604		2-Methoxybenzoic acid	-0.000623503	C8H8O3	-H(-)
KO 0h:Ex2 WT 0h	126	108	0.0803166	0.242754	0.567829	0.283546	0.283546	151.041	HMDB32606		3-Methoxybenzoic acid	-0.000623503	C8H8O3	-H(-)
KO 0h:Ex2 WT 0h	126	108	0.0803166	0.242754	0.567829	0.283546	0.283546	151.041	HMDB32629		2',5'-Dihydroxyacetophenone	-0.000623503	C8H8O3	-H(-)
KO 0h:Ex2 WT 0h	126	108	0.0803166	0.242754	0.567829	0.283546	0.283546	151.041	HMDB32919		Ethyl 2-furanyl diketone	-0.000623503	C8H8O3	-H(-)
KO 0h:Ex2 WT 0h	126	108	0.0803166	0.242754	0.567829	0.283546	0.283546	151.041	HMDB33003		1-(5-Methyl-2-furanyl)-1,2-propanedione	-0.000623503	C8H8O3	-H(-)
KO 0h:Ex2 WT 0h	126	108	0.0803166	0.242754	0.567829	0.283546	0.283546	151.041	HMDB34172	C12305	Methyl 2-hydroxybenzoate	-0.000623503	C8H8O3	-H(-)
KO 0h:Ex2 WT 0h	126	108	0.0803166	0.242754	0.567829	0.283546	0.283546	151.041	HMDB36907		2-Propenyl 2-furancarboxylate	-0.000623503	C8H8O3	-H(-)
KO 0h:Ex2 WT 0h	126	108	0.0803166	0.242754	0.567829	0.283546	0.283546	151.041	HMDB41283		1-(2-Furanyl)-1,3-butanedione	-0.000623503	C8H8O3	-H(-)
KO 0h:Ex2 WT 0h	126	108	0.0803166	0.242754	0.567829	0.283546	0.283546	151.041	HMDB60390		4-Hydroxyphenyl acetate	-0.000623503	C8H8O3	-H(-)
KO 0h:Ex2 WT 0h	129	109	0.196784	0.00957991	0.104549	0.0525655	0.052207	151.113	HMDB03450	C00964	(-)-trans-Carveol	8.4362e-06	C10H16O	-H(-)
KO 0h:Ex2 WT 0h	129	109	0.196784	0.00957991	0.104549	0.0525655	0.052207	151.113	HMDB03634	C02452	Perillyl alcohol	8.4362e-06	C10H16O	-H(-)
KO 0h:Ex2 WT 0h	129	109	0.196784	0.00957991	0.104549	0.0525655	0.052207	151.113	HMDB03667	C02759	Alpha-Pinene-oxide	8.4362e-06	C10H16O	-H(-)
KO 0h:Ex2 WT 0h	129	109	0.196784	0.00957991	0.104549	0.0525655	0.052207	151.113	HMDB30892		p-Menth-3-en-9-al	8.4362e-06	C10H16O	-H(-)
KO 0h:Ex2 WT 0h	129	109	0.196784	0.00957991	0.104549	0.0525655	0.052207	151.113	HMDB30893		Isocitral	8.4362e-06	C10H16O	-H(-)
KO 0h:Ex2 WT 0h	129	109	0.196784	0.00957991	0.104549	0.0525655	0.052207	151.113	HMDB31854		3-Methyl-5-propyl-2-cyclohexen-1-one	8.4362e-06	C10H16O	-H(-)
KO 0h:Ex2 WT 0h	129	109	0.196784	0.00957991	0.104549	0.0525655	0.052207	151.113	HMDB32120		2,6-Dimethyl-1,7-octadien-3-one	8.4362e-06	C10H16O	-H(-)
KO 0h:Ex2 WT 0h	129	109	0.196784	0.00957991	0.104549	0.0525655	0.052207	151.113	HMDB32242		(E)-3,7-Dimethyl-1,5,7-octatrien-3-ol	8.4362e-06	C10H16O	-H(-)
KO 0h:Ex2 WT 0h	129	109	0.196784	0.00957991	0.104549	0.0525655	0.052207	151.113	HMDB32536		2-(trans-2-Pentenyl)cyclopentanone	8.4362e-06	C10H16O	-H(-)
KO 0h:Ex2 WT 0h	129	109	0.196784	0.00957991	0.104549	0.0525655	0.052207	151.113	HMDB34715		p-Mentha-1(6),8-dien-3-ol	8.4362e-06	C10H16O	-H(-)
KO 0h:Ex2 WT 0h	129	109	0.196784	0.00957991	0.104549	0.0525655	0.052207	151.113	HMDB34916		cis-2-Thujen-4-ol	8.4362e-06	C10H16O	-H(-)
KO 0h:Ex2 WT 0h	129	109	0.196784	0.00957991	0.104549	0.0525655	0.052207	151.113	HMDB34973		(R)-Campholenic aldehyde	8.4362e-06	C10H16O	-H(-)
KO 0h:Ex2 WT 0h	129	109	0.196784	0.00957991	0.104549	0.0525655	0.052207	151.113	HMDB34974		(R)-Carvotanacetone	8.4362e-06	C10H16O	-H(-)
KO 0h:Ex2 WT 0h	129	109	0.196784	0.00957991	0.104549	0.0525655	0.052207	151.113	HMDB34975		Piperitone	8.4362e-06	C10H16O	-H(-)
KO 0h:Ex2 WT 0h	129	109	0.196784	0.00957991	0.104549	0.0525655	0.052207	151.113	HMDB34985	C09859	(+)-Fenchone	8.4362e-06	C10H16O	-H(-)
KO 0h:Ex2 WT 0h	129	109	0.196784	0.00957991	0.104549	0.0525655	0.052207	151.113	HMDB35054		(1S,4R)-p-Mentha-2,8-dien-1-ol	8.4362e-06	C10H16O	-H(-)
KO 0h:Ex2 WT 0h	129	109	0.196784	0.00957991	0.104549	0.0525655	0.052207	151.113	HMDB35077		(1R,4R)-p-Mentha-2,8-dien-1-ol	8.4362e-06	C10H16O	-H(-)
KO 0h:Ex2 WT 0h	129	109	0.196784	0.00957991	0.104549	0.0525655	0.052207	151.113	HMDB35078	C01499	Geranial	8.4362e-06	C10H16O	-H(-)
KO 0h:Ex2 WT 0h	129	109	0.196784	0.00957991	0.104549	0.0525655	0.052207	151.113	HMDB35092	C09847	cis-Citral	8.4362e-06	C10H16O	-H(-)
KO 0h:Ex2 WT 0h	129	109	0.196784	0.00957991	0.104549	0.0525655	0.052207	151.113	HMDB35100	C11938	2-Pinen-10-ol	8.4362e-06	C10H16O	-H(-)
KO 0h:Ex2 WT 0h	129	109	0.196784	0.00957991	0.104549	0.0525655	0.052207	151.113	HMDB35120		Dehydrolinalool	8.4362e-06	C10H16O	-H(-)
KO 0h:Ex2 WT 0h	129	109	0.196784	0.00957991	0.104549	0.0525655	0.052207	151.113	HMDB35125		Darwinol	8.4362e-06	C10H16O	-H(-)
KO 0h:Ex2 WT 0h	129	109	0.196784	0.00957991	0.104549	0.0525655	0.052207	151.113	HMDB35158	C07271	1,2-Epoxy-p-menth-8-ene	8.4362e-06	C10H16O	-H(-)
KO 0h:Ex2 WT 0h	129	109	0.196784	0.00957991	0.104549	0.0525655	0.052207	151.113	HMDB35203		(S)-9,10-Cyclo-p-menth-1-en-4-ol	8.4362e-06	C10H16O	-H(-)
KO 0h:Ex2 WT 0h	129	109	0.196784	0.00957991	0.104549	0.0525655	0.052207	151.113	HMDB35241		(Z)-2-Methyl-6-methylene-2,7-octadien-1-ol	8.4362e-06	C10H16O	-H(-)
KO 0h:Ex2 WT 0h	129	109	0.196784	0.00957991	0.104549	0.0525655	0.052207	151.113	HMDB35277		(2S,4R)-p-Mentha-1(7),5-dien-2-ol	8.4362e-06	C10H16O	-H(-)
KO 0h:Ex2 WT 0h	129	109	0.196784	0.00957991	0.104549	0.0525655	0.052207	151.113	HMDB35280		Teresantalol	8.4362e-06	C10H16O	-H(-)
KO 0h:Ex2 WT 0h	129	109	0.196784	0.00957991	0.104549	0.0525655	0.052207	151.113	HMDB35600		(S)-Phellandral	8.4362e-06	C10H16O	-H(-)
KO 0h:Ex2 WT 0h	129	109	0.196784	0.00957991	0.104549	0.0525655	0.052207	151.113	HMDB35604	C09893	(R)-p-Menth-4(8)-en-3-one	8.4362e-06	C10H16O	-H(-)
KO 0h:Ex2 WT 0h	129	109	0.196784	0.00957991	0.104549	0.0525655	0.052207	151.113	HMDB35622	C11408	(+)-cis-Carveol	8.4362e-06	C10H16O	-H(-)
KO 0h:Ex2 WT 0h	129	109	0.196784	0.00957991	0.104549	0.0525655	0.052207	151.113	HMDB35656		3-Pinanone	8.4362e-06	C10H16O	-H(-)
KO 0h:Ex2 WT 0h	129	109	0.196784	0.00957991	0.104549	0.0525655	0.052207	151.113	HMDB35706		alpha-Cyclocitral	8.4362e-06	C10H16O	-H(-)
KO 0h:Ex2 WT 0h	129	109	0.196784	0.00957991	0.104549	0.0525655	0.052207	151.113	HMDB35737		(R)-Piperitone	8.4362e-06	C10H16O	-H(-)
KO 0h:Ex2 WT 0h	129	109	0.196784	0.00957991	0.104549	0.0525655	0.052207	151.113	HMDB35738	C09885	(S)-Piperitone	8.4362e-06	C10H16O	-H(-)
KO 0h:Ex2 WT 0h	129	109	0.196784	0.00957991	0.104549	0.0525655	0.052207	151.113	HMDB35741		(-)-trans-Isopulegone	8.4362e-06	C10H16O	-H(-)
KO 0h:Ex2 WT 0h	129	109	0.196784	0.00957991	0.104549	0.0525655	0.052207	151.113	HMDB35743	C11941	Pinocarveol	8.4362e-06	C10H16O	-H(-)
KO 0h:Ex2 WT 0h	129	109	0.196784	0.00957991	0.104549	0.0525655	0.052207	151.113	HMDB35744		(-)-Isopinocamphone	8.4362e-06	C10H16O	-H(-)
KO 0h:Ex2 WT 0h	129	109	0.196784	0.00957991	0.104549	0.0525655	0.052207	151.113	HMDB36044		Marmelo oxide A	8.4362e-06	C10H16O	-H(-)
KO 0h:Ex2 WT 0h	129	109	0.196784	0.00957991	0.104549	0.0525655	0.052207	151.113	HMDB36079	C18018	Dihydrocarvone	8.4362e-06	C10H16O	-H(-)
KO 0h:Ex2 WT 0h	129	109	0.196784	0.00957991	0.104549	0.0525655	0.052207	151.113	HMDB36080	C11415	(1S,4S)-Dihydrocarvone	8.4362e-06	C10H16O	-H(-)
KO 0h:Ex2 WT 0h	129	109	0.196784	0.00957991	0.104549	0.0525655	0.052207	151.113	HMDB36082	C11395	(-)-cis-Carveol	8.4362e-06	C10H16O	-H(-)
KO 0h:Ex2 WT 0h	129	109	0.196784	0.00957991	0.104549	0.0525655	0.052207	151.113	HMDB36083		Carveol	8.4362e-06	C10H16O	-H(-)
KO 0h:Ex2 WT 0h	129	109	0.196784	0.00957991	0.104549	0.0525655	0.052207	151.113	HMDB36085		Dehydro-1,8-cineole	8.4362e-06	C10H16O	-H(-)
KO 0h:Ex2 WT 0h	129	109	0.196784	0.00957991	0.104549	0.0525655	0.052207	151.113	HMDB36087		(R)-p-Mentha-1,8-dien-7-ol	8.4362e-06	C10H16O	-H(-)
KO 0h:Ex2 WT 0h	129	109	0.196784	0.00957991	0.104549	0.0525655	0.052207	151.113	HMDB36088	C02452	(S)-p-Mentha-1,8-dien-7-ol	8.4362e-06	C10H16O	-H(-)
KO 0h:Ex2 WT 0h	129	109	0.196784	0.00957991	0.104549	0.0525655	0.052207	151.113	HMDB36113	C20260	(+)-3-Thujone	8.4362e-06	C10H16O	-H(-)
KO 0h:Ex2 WT 0h	129	109	0.196784	0.00957991	0.104549	0.0525655	0.052207	151.113	HMDB36114		(-)-3-Thujone	8.4362e-06	C10H16O	-H(-)
KO 0h:Ex2 WT 0h	129	109	0.196784	0.00957991	0.104549	0.0525655	0.052207	151.113	HMDB36115	C09906	(-)-3-Isothujone	8.4362e-06	C10H16O	-H(-)
KO 0h:Ex2 WT 0h	129	109	0.196784	0.00957991	0.104549	0.0525655	0.052207	151.113	HMDB36127		(-)-Pinocamphone	8.4362e-06	C10H16O	-H(-)
KO 0h:Ex2 WT 0h	129	109	0.196784	0.00957991	0.104549	0.0525655	0.052207	151.113	HMDB36128		(-)-trans-Pinocarveol	8.4362e-06	C10H16O	-H(-)
KO 0h:Ex2 WT 0h	129	109	0.196784	0.00957991	0.104549	0.0525655	0.052207	151.113	HMDB36129		Verbenol	8.4362e-06	C10H16O	-H(-)
KO 0h:Ex2 WT 0h	129	109	0.196784	0.00957991	0.104549	0.0525655	0.052207	151.113	HMDB36598		(E,E)-2,4-Decadienal	8.4362e-06	C10H16O	-H(-)
KO 0h:Ex2 WT 0h	129	109	0.196784	0.00957991	0.104549	0.0525655	0.052207	151.113	HMDB37008		6,8-Epoxy-p-menth-2-ene	8.4362e-06	C10H16O	-H(-)
KO 0h:Ex2 WT 0h	129	109	0.196784	0.00957991	0.104549	0.0525655	0.052207	151.113	HMDB37009		Terpinolene oxide	8.4362e-06	C10H16O	-H(-)
KO 0h:Ex2 WT 0h	129	109	0.196784	0.00957991	0.104549	0.0525655	0.052207	151.113	HMDB37010		(2S,4R)-p-Mentha-1(7),8-dien-2-ol	8.4362e-06	C10H16O	-H(-)
KO 0h:Ex2 WT 0h	129	109	0.196784	0.00957991	0.104549	0.0525655	0.052207	151.113	HMDB37015		p-Mentha-1,8-dien-4-ol	8.4362e-06	C10H16O	-H(-)
KO 0h:Ex2 WT 0h	129	109	0.196784	0.00957991	0.104549	0.0525655	0.052207	151.113	HMDB37017		(R)-p-Mentha-1,8-dien-10-ol	8.4362e-06	C10H16O	-H(-)
KO 0h:Ex2 WT 0h	129	109	0.196784	0.00957991	0.104549	0.0525655	0.052207	151.113	HMDB37024		4-Acetyl-1,4-dimethyl-1-cyclohexene	8.4362e-06	C10H16O	-H(-)
KO 0h:Ex2 WT 0h	129	109	0.196784	0.00957991	0.104549	0.0525655	0.052207	151.113	HMDB37025		Hop ether	8.4362e-06	C10H16O	-H(-)
KO 0h:Ex2 WT 0h	129	109	0.196784	0.00957991	0.104549	0.0525655	0.052207	151.113	HMDB37172		Tetrahydro-5-isopropenyl-2-methyl-2-vinylfuran	8.4362e-06	C10H16O	-H(-)
KO 0h:Ex2 WT 0h	129	109	0.196784	0.00957991	0.104549	0.0525655	0.052207	151.113	HMDB37280		Junionone	8.4362e-06	C10H16O	-H(-)
KO 0h:Ex2 WT 0h	129	109	0.196784	0.00957991	0.104549	0.0525655	0.052207	151.113	HMDB37302		xi-p-Mentha-3,8-dien-1-ol	8.4362e-06	C10H16O	-H(-)
KO 0h:Ex2 WT 0h	129	109	0.196784	0.00957991	0.104549	0.0525655	0.052207	151.113	HMDB37303		xi-p-Mentha-1(7),2-dien-4-ol	8.4362e-06	C10H16O	-H(-)
KO 0h:Ex2 WT 0h	129	109	0.196784	0.00957991	0.104549	0.0525655	0.052207	151.113	HMDB38251		xi-Pinol	8.4362e-06	C10H16O	-H(-)
KO 0h:Ex2 WT 0h	129	109	0.196784	0.00957991	0.104549	0.0525655	0.052207	151.113	HMDB38290		Photocitral A	8.4362e-06	C10H16O	-H(-)
KO 0h:Ex2 WT 0h	129	109	0.196784	0.00957991	0.104549	0.0525655	0.052207	151.113	HMDB38557		xi-3,6-Dihydro-4-methyl-2-(2-methyl-1-propenyl)-2H-pyran	8.4362e-06	C10H16O	-H(-)
KO 0h:Ex2 WT 0h	129	109	0.196784	0.00957991	0.104549	0.0525655	0.052207	151.113	HMDB39008		3,4-Epoxy-p-menth-1(7)-ene	8.4362e-06	C10H16O	-H(-)
KO 0h:Ex2 WT 0h	129	109	0.196784	0.00957991	0.104549	0.0525655	0.052207	151.113	HMDB39816		2-Hexylfuran	8.4362e-06	C10H16O	-H(-)
KO 0h:Ex2 WT 0h	129	109	0.196784	0.00957991	0.104549	0.0525655	0.052207	151.113	HMDB40766		Anethofuran	8.4362e-06	C10H16O	-H(-)
KO 0h:Ex2 WT 0h	129	109	0.196784	0.00957991	0.104549	0.0525655	0.052207	151.113	HMDB41011		beta-Cyclocitral	8.4362e-06	C10H16O	-H(-)
KO 0h:Ex2 WT 0h	129	109	0.196784	0.00957991	0.104549	0.0525655	0.052207	151.113	HMDB41013		Isocyclocitral	8.4362e-06	C10H16O	-H(-)
KO 0h:Ex2 WT 0h	129	109	0.196784	0.00957991	0.104549	0.0525655	0.052207	151.113	HMDB41631		3-Thujanone	8.4362e-06	C10H16O	-H(-)
KO 0h:Ex2 WT 0h	129	109	0.196784	0.00957991	0.104549	0.0525655	0.052207	151.113	HMDB59608	C11409	(+)-trans-Carveol	8.4362e-06	C10H16O	-H(-)
KO 0h:Ex2 WT 0h	129	109	0.196784	0.00957991	0.104549	0.0525655	0.052207	151.113	HMDB59761		4-(1-Methylethyl)-1-cyclohexene-4-carboxaldehyde	8.4362e-06	C10H16O	-H(-)
KO 0h:Ex2 WT 0h	129	109	0.196784	0.00957991	0.104549	0.0525655	0.052207	151.113	HMDB59827		3-Cyclohexene-1-carboxaldehyde, 1,3,4-trimethyl-	8.4362e-06	C10H16O	-H(-)
KO 0h:Ex2 WT 0h	129	109	0.196784	0.00957991	0.104549	0.0525655	0.052207	151.113	HMDB59838		Camphor	8.4362e-06	C10H16O	-H(-)
KO 0h:Ex2 WT 0h	129	109	0.196784	0.00957991	0.104549	0.0525655	0.052207	151.113	HMDB59875		Carvotanacetone	8.4362e-06	C10H16O	-H(-)
KO 0h:Ex2 WT 0h	129	109	0.196784	0.00957991	0.104549	0.0525655	0.052207	151.113	HMDB59885		p-Menth-1-en-9-al	8.4362e-06	C10H16O	-H(-)
KO 0h:Ex2 WT 0h	130	110	0.562655	0.046673	0.270589	0.135119	0.135119	152.002	HMDB00996	C00606	3-Sulfinoalanine	-5.16166e-05	C3H7NO4S	-H(-)
KO 0h:Ex2 WT 0h	130	110	0.562655	0.046673	0.270589	0.135119	0.135119	152.002	HMDB60179	C00606	3-Sulfinato-L-alaninate	-5.16166e-05	C3H7NO4S	-H(-)
KO 0h:Ex2 WT 0h	131	111	0.098461	0.173663	0.502177	0.252152	0.250763	152.035	HMDB01476	C00632	3-Hydroxyanthranilic acid	0.000236244	C7H7NO3	-H(-)
KO 0h:Ex2 WT 0h	131	111	0.098461	0.173663	0.502177	0.252152	0.250763	152.035	HMDB01972		3-Aminosalicylic acid	0.000236244	C7H7NO3	-H(-)
KO 0h:Ex2 WT 0h	131	111	0.098461	0.173663	0.502177	0.252152	0.250763	152.035	HMDB14378	C02518	Aminosalicylic Acid	0.000236244	C7H7NO3	-H(-)
KO 0h:Ex2 WT 0h	131	111	0.098461	0.173663	0.502177	0.252152	0.250763	152.035	HMDB14389		Mesalazine	0.000236244	C7H7NO3	-H(-)
KO 0h:Ex2 WT 0h	131	111	0.098461	0.173663	0.502177	0.252152	0.250763	152.035	HMDB59749		6-Methoxy-pyridine-3-carboxylic acid	0.000236244	C7H7NO3	-H(-)
KO 0h:Ex2 WT 0h	131	111	0.098461	0.173663	0.502177	0.252152	0.250763	152.035	HMDB59811		2-Nitro-p-cresol	0.000236244	C7H7NO3	-H(-)
KO 0h:Ex2 WT 0h	132	112	-0.00392097	0.976942	0.989628	0.494642	0.494172	153.001	HMDB40002		1-(2-Thienyl)-1,2-propanedione	0.00104614	C7H6O2S	-H(-)
KO 0h:Ex2 WT 0h	133	113	0.0137427	0.82174	0.921168	0.459987	0.459987	153.019	HMDB00152	C00628	Gentisic acid	0.000124153	C7H6O4	-H(-)
KO 0h:Ex2 WT 0h	133	113	0.0137427	0.82174	0.921168	0.459987	0.459987	153.019	HMDB00397	C00196	2-Pyrocatechuic acid	0.000124153	C7H6O4	-H(-)
KO 0h:Ex2 WT 0h	133	113	0.0137427	0.82174	0.921168	0.459987	0.459987	153.019	HMDB01856	C00230	Protocatechuic acid	0.000124153	C7H6O4	-H(-)
KO 0h:Ex2 WT 0h	133	113	0.0137427	0.82174	0.921168	0.459987	0.459987	153.019	HMDB13676		2,6-Dihydroxybenzoic acid	0.000124153	C7H6O4	-H(-)
KO 0h:Ex2 WT 0h	133	113	0.0137427	0.82174	0.921168	0.459987	0.459987	153.019	HMDB13677		3,5-Dihydroxybenzoic acid	0.000124153	C7H6O4	-H(-)
KO 0h:Ex2 WT 0h	133	113	0.0137427	0.82174	0.921168	0.459987	0.459987	153.019	HMDB29666		2,4-Dihydroxybenzoic acid	0.000124153	C7H6O4	-H(-)
KO 0h:Ex2 WT 0h	133	113	0.0137427	0.82174	0.921168	0.459987	0.459987	153.019	HMDB34299	C16748	Patulin	0.000124153	C7H6O4	-H(-)
KO 0h:Ex2 WT 0h	134	114	0.0672692	0.425403	0.701339	0.350336	0.350215	153.055	HMDB05784		Hydroxytyrosol	0.000305366	C8H10O3	-H(-)
KO 0h:Ex2 WT 0h	134	114	0.0672692	0.425403	0.701339	0.350336	0.350215	153.055	HMDB30570		Sylvopinol	0.000305366	C8H10O3	-H(-)
KO 0h:Ex2 WT 0h	134	114	0.0672692	0.425403	0.701339	0.350336	0.350215	153.055	HMDB32012	C06317	4-Hydroxy-3-methoxybenzenemethanol	0.000305366	C8H10O3	-H(-)
KO 0h:Ex2 WT 0h	134	114	0.0672692	0.425403	0.701339	0.350336	0.350215	153.055	HMDB34158	C10787	2,6-Dimethoxyphenol	0.000305366	C8H10O3	-H(-)
KO 0h:Ex2 WT 0h	134	114	0.0672692	0.425403	0.701339	0.350336	0.350215	153.055	HMDB37724		Propyl 2-furoate	0.000305366	C8H10O3	-H(-)
KO 0h:Ex2 WT 0h	134	114	0.0672692	0.425403	0.701339	0.350336	0.350215	153.055	HMDB37728		2-Furanylmethyl propanoate	0.000305366	C8H10O3	-H(-)
KO 0h:Ex2 WT 0h	134	114	0.0672692	0.425403	0.701339	0.350336	0.350215	153.055	HMDB59966		3,5-Dimethoxyphenol	0.000305366	C8H10O3	-H(-)
KO 0h:Ex2 WT 0h	135	115	0.111046	0.0909784	0.362762	0.181146	0.181146	153.092	HMDB31302		Methyl 2-octynoate	0.000125516	C9H14O2	-H(-)
KO 0h:Ex2 WT 0h	135	115	0.111046	0.0909784	0.362762	0.181146	0.181146	153.092	HMDB32314		2,4-Hexadienyl propionate	0.000125516	C9H14O2	-H(-)
KO 0h:Ex2 WT 0h	135	115	0.111046	0.0909784	0.362762	0.181146	0.181146	153.092	HMDB32442		2-Nonenoic acid gamma-lactone	0.000125516	C9H14O2	-H(-)
KO 0h:Ex2 WT 0h	135	115	0.111046	0.0909784	0.362762	0.181146	0.181146	153.092	HMDB35135		(E)-2,6-Dimethyl-2,5-heptadienoic acid	0.000125516	C9H14O2	-H(-)
KO 0h:Ex2 WT 0h	135	115	0.111046	0.0909784	0.362762	0.181146	0.181146	153.092	HMDB36177		3,5,5-Trimethyl-1,2-cyclohexanedione	0.000125516	C9H14O2	-H(-)
KO 0h:Ex2 WT 0h	135	115	0.111046	0.0909784	0.362762	0.181146	0.181146	153.092	HMDB36239		Enol-3,5,5-Trimethyl-1,2-cyclohexanedione	0.000125516	C9H14O2	-H(-)
KO 0h:Ex2 WT 0h	135	115	0.111046	0.0909784	0.362762	0.181146	0.181146	153.092	HMDB37276		Octahydro-2H-1-benzopyran-2-one	0.000125516	C9H14O2	-H(-)
KO 0h:Ex2 WT 0h	135	115	0.111046	0.0909784	0.362762	0.181146	0.181146	153.092	HMDB38268		Allyl hexenoate	0.000125516	C9H14O2	-H(-)
KO 0h:Ex2 WT 0h	135	115	0.111046	0.0909784	0.362762	0.181146	0.181146	153.092	HMDB38697		xi-2,2,6-Trimethyl-1,4-cyclohexanedione	0.000125516	C9H14O2	-H(-)
KO 0h:Ex2 WT 0h	135	115	0.111046	0.0909784	0.362762	0.181146	0.181146	153.092	HMDB40285		Anapear	0.000125516	C9H14O2	-H(-)
KO 0h:Ex2 WT 0h	135	115	0.111046	0.0909784	0.362762	0.181146	0.181146	153.092	HMDB60285		4-Oxo-2-nonenal	0.000125516	C9H14O2	-H(-)
KO 0h:Ex2 WT 0h	136	116	-0.0633962	0.757291	0.886513	0.443921	0.442682	153.128	HMDB04043	C09902	Alpha-Terpineol	0.000305128	C10H18O	-H(-)
KO 0h:Ex2 WT 0h	136	116	-0.0633962	0.757291	0.886513	0.443921	0.442682	153.128	HMDB04472	C09844	Eucalyptol	0.000305128	C10H18O	-H(-)
KO 0h:Ex2 WT 0h	136	116	-0.0633962	0.757291	0.886513	0.443921	0.442682	153.128	HMDB05812	C09871	Geraniol	0.000305128	C10H18O	-H(-)
KO 0h:Ex2 WT 0h	136	116	-0.0633962	0.757291	0.886513	0.443921	0.442682	153.128	HMDB30999		2-Decenal	0.000305128	C10H18O	-H(-)
KO 0h:Ex2 WT 0h	136	116	-0.0633962	0.757291	0.886513	0.443921	0.442682	153.128	HMDB31410		3-Decen-2-one	0.000305128	C10H18O	-H(-)
KO 0h:Ex2 WT 0h	136	116	-0.0633962	0.757291	0.886513	0.443921	0.442682	153.128	HMDB32118		2,6-Dimethyl-7-octen-3-one	0.000305128	C10H18O	-H(-)
KO 0h:Ex2 WT 0h	136	116	-0.0633962	0.757291	0.886513	0.443921	0.442682	153.128	HMDB32530		Thujyl alcohol	0.000305128	C10H18O	-H(-)
KO 0h:Ex2 WT 0h	136	116	-0.0633962	0.757291	0.886513	0.443921	0.442682	153.128	HMDB34848		9-Decenal	0.000305128	C10H18O	-H(-)
KO 0h:Ex2 WT 0h	136	116	-0.0633962	0.757291	0.886513	0.443921	0.442682	153.128	HMDB34932	C02344	Fenchol	0.000305128	C10H18O	-H(-)
KO 0h:Ex2 WT 0h	136	116	-0.0633962	0.757291	0.886513	0.443921	0.442682	153.128	HMDB34969		(-)-Carvomenthone	0.000305128	C10H18O	-H(-)
KO 0h:Ex2 WT 0h	136	116	-0.0633962	0.757291	0.886513	0.443921	0.442682	153.128	HMDB34972	C17125	(+)-Isomenthone	0.000305128	C10H18O	-H(-)
KO 0h:Ex2 WT 0h	136	116	-0.0633962	0.757291	0.886513	0.443921	0.442682	153.128	HMDB34976	C01411	(-)-Borneol	0.000305128	C10H18O	-H(-)
KO 0h:Ex2 WT 0h	136	116	-0.0633962	0.757291	0.886513	0.443921	0.442682	153.128	HMDB35155	C01500	beta-Geraniol	0.000305128	C10H18O	-H(-)
KO 0h:Ex2 WT 0h	136	116	-0.0633962	0.757291	0.886513	0.443921	0.442682	153.128	HMDB35162	C00843	(-)-Menthone	0.000305128	C10H18O	-H(-)
KO 0h:Ex2 WT 0h	136	116	-0.0633962	0.757291	0.886513	0.443921	0.442682	153.128	HMDB35272		p-Menthan-2-one	0.000305128	C10H18O	-H(-)
KO 0h:Ex2 WT 0h	136	116	-0.0633962	0.757291	0.886513	0.443921	0.442682	153.128	HMDB35783	C11390	(+)-Menthone	0.000305128	C10H18O	-H(-)
KO 0h:Ex2 WT 0h	136	116	-0.0633962	0.757291	0.886513	0.443921	0.442682	153.128	HMDB35815		(+)-Isoborneol	0.000305128	C10H18O	-H(-)
KO 0h:Ex2 WT 0h	136	116	-0.0633962	0.757291	0.886513	0.443921	0.442682	153.128	HMDB35818	C01765	(+)-Borneol	0.000305128	C10H18O	-H(-)
KO 0h:Ex2 WT 0h	136	116	-0.0633962	0.757291	0.886513	0.443921	0.442682	153.128	HMDB35819		(-)-Isoborneol	0.000305128	C10H18O	-H(-)
KO 0h:Ex2 WT 0h	136	116	-0.0633962	0.757291	0.886513	0.443921	0.442682	153.128	HMDB35820	C09848	(R)-Citronellal	0.000305128	C10H18O	-H(-)
KO 0h:Ex2 WT 0h	136	116	-0.0633962	0.757291	0.886513	0.443921	0.442682	153.128	HMDB35823		(S)-p-Menth-1-en-4-ol	0.000305128	C10H18O	-H(-)
KO 0h:Ex2 WT 0h	136	116	-0.0633962	0.757291	0.886513	0.443921	0.442682	153.128	HMDB35825	C11396	(-)-Dihydrocarveol	0.000305128	C10H18O	-H(-)
KO 0h:Ex2 WT 0h	136	116	-0.0633962	0.757291	0.886513	0.443921	0.442682	153.128	HMDB35833	C17073	p-Menth-1-en-4-ol	0.000305128	C10H18O	-H(-)
KO 0h:Ex2 WT 0h	136	116	-0.0633962	0.757291	0.886513	0.443921	0.442682	153.128	HMDB35838		Piperitol	0.000305128	C10H18O	-H(-)
KO 0h:Ex2 WT 0h	136	116	-0.0633962	0.757291	0.886513	0.443921	0.442682	153.128	HMDB35841	C17384	Citronellal	0.000305128	C10H18O	-H(-)
KO 0h:Ex2 WT 0h	136	116	-0.0633962	0.757291	0.886513	0.443921	0.442682	153.128	HMDB35842	C11384	(S)-Citronellal	0.000305128	C10H18O	-H(-)
KO 0h:Ex2 WT 0h	136	116	-0.0633962	0.757291	0.886513	0.443921	0.442682	153.128	HMDB35861		trans-(-)-p-Menth-1-en-3-ol	0.000305128	C10H18O	-H(-)
KO 0h:Ex2 WT 0h	136	116	-0.0633962	0.757291	0.886513	0.443921	0.442682	153.128	HMDB35954		(1R*,3R*,6S*)-3-Caranol	0.000305128	C10H18O	-H(-)
KO 0h:Ex2 WT 0h	136	116	-0.0633962	0.757291	0.886513	0.443921	0.442682	153.128	HMDB35955		(1R*,2S*,3S*,6S*)-2-Caranol	0.000305128	C10H18O	-H(-)
KO 0h:Ex2 WT 0h	136	116	-0.0633962	0.757291	0.886513	0.443921	0.442682	153.128	HMDB36041		(R)-Lavandulol	0.000305128	C10H18O	-H(-)
KO 0h:Ex2 WT 0h	136	116	-0.0633962	0.757291	0.886513	0.443921	0.442682	153.128	HMDB36068		Campholenic alcohol	0.000305128	C10H18O	-H(-)
KO 0h:Ex2 WT 0h	136	116	-0.0633962	0.757291	0.886513	0.443921	0.442682	153.128	HMDB36077		p-Menth-8-en-3-ol	0.000305128	C10H18O	-H(-)
KO 0h:Ex2 WT 0h	136	116	-0.0633962	0.757291	0.886513	0.443921	0.442682	153.128	HMDB36078		(-)-Isopulegol	0.000305128	C10H18O	-H(-)
KO 0h:Ex2 WT 0h	136	116	-0.0633962	0.757291	0.886513	0.443921	0.442682	153.128	HMDB36086	C11393	(S)-alpha-Terpineol	0.000305128	C10H18O	-H(-)
KO 0h:Ex2 WT 0h	136	116	-0.0633962	0.757291	0.886513	0.443921	0.442682	153.128	HMDB36096	C16909	1,4-Cineole	0.000305128	C10H18O	-H(-)
KO 0h:Ex2 WT 0h	136	116	-0.0633962	0.757291	0.886513	0.443921	0.442682	153.128	HMDB36097		Rose oxide	0.000305128	C10H18O	-H(-)
KO 0h:Ex2 WT 0h	136	116	-0.0633962	0.757291	0.886513	0.443921	0.442682	153.128	HMDB36100	C03985	3,7-Dimethyl-1,6-octadien-3-ol	0.000305128	C10H18O	-H(-)
KO 0h:Ex2 WT 0h	136	116	-0.0633962	0.757291	0.886513	0.443921	0.442682	153.128	HMDB36101	C11388	(R)-3,7-Dimethyl-1,6-octadien-3-ol	0.000305128	C10H18O	-H(-)
KO 0h:Ex2 WT 0h	136	116	-0.0633962	0.757291	0.886513	0.443921	0.442682	153.128	HMDB36102	C11389	D-Linalool	0.000305128	C10H18O	-H(-)
KO 0h:Ex2 WT 0h	136	116	-0.0633962	0.757291	0.886513	0.443921	0.442682	153.128	HMDB36107		Myrcenol	0.000305128	C10H18O	-H(-)
KO 0h:Ex2 WT 0h	136	116	-0.0633962	0.757291	0.886513	0.443921	0.442682	153.128	HMDB36112		(1R,4S,5R)-4-Thujanol	0.000305128	C10H18O	-H(-)
KO 0h:Ex2 WT 0h	136	116	-0.0633962	0.757291	0.886513	0.443921	0.442682	153.128	HMDB36126		(-)-Pinocampheol	0.000305128	C10H18O	-H(-)
KO 0h:Ex2 WT 0h	136	116	-0.0633962	0.757291	0.886513	0.443921	0.442682	153.128	HMDB36196		(2E,4E)-2,4-Decadien-1-ol	0.000305128	C10H18O	-H(-)
KO 0h:Ex2 WT 0h	136	116	-0.0633962	0.757291	0.886513	0.443921	0.442682	153.128	HMDB36991		delta-Terpineol	0.000305128	C10H18O	-H(-)
KO 0h:Ex2 WT 0h	136	116	-0.0633962	0.757291	0.886513	0.443921	0.442682	153.128	HMDB36993	C17518	gamma-Terpineol	0.000305128	C10H18O	-H(-)
KO 0h:Ex2 WT 0h	136	116	-0.0633962	0.757291	0.886513	0.443921	0.442682	153.128	HMDB36996	C17517	beta-Terpineol	0.000305128	C10H18O	-H(-)
KO 0h:Ex2 WT 0h	136	116	-0.0633962	0.757291	0.886513	0.443921	0.442682	153.128	HMDB37006		cis-Isopulegone	0.000305128	C10H18O	-H(-)
KO 0h:Ex2 WT 0h	136	116	-0.0633962	0.757291	0.886513	0.443921	0.442682	153.128	HMDB37007		p-Menth-1-en-9-ol	0.000305128	C10H18O	-H(-)
KO 0h:Ex2 WT 0h	136	116	-0.0633962	0.757291	0.886513	0.443921	0.442682	153.128	HMDB37016		p-Menth-1-en-5-ol	0.000305128	C10H18O	-H(-)
KO 0h:Ex2 WT 0h	136	116	-0.0633962	0.757291	0.886513	0.443921	0.442682	153.128	HMDB37019		6,8-Epoxy-p-menthane	0.000305128	C10H18O	-H(-)
KO 0h:Ex2 WT 0h	136	116	-0.0633962	0.757291	0.886513	0.443921	0.442682	153.128	HMDB37047		(-)-trans-m-Menth-8-en-1-ol	0.000305128	C10H18O	-H(-)
KO 0h:Ex2 WT 0h	136	116	-0.0633962	0.757291	0.886513	0.443921	0.442682	153.128	HMDB37048		m-Menth-1-en-8-ol	0.000305128	C10H18O	-H(-)
KO 0h:Ex2 WT 0h	136	116	-0.0633962	0.757291	0.886513	0.443921	0.442682	153.128	HMDB37049		(R)-m-Menth-1(6)-en-8-ol	0.000305128	C10H18O	-H(-)
KO 0h:Ex2 WT 0h	136	116	-0.0633962	0.757291	0.886513	0.443921	0.442682	153.128	HMDB37133		Linaloyl oxide	0.000305128	C10H18O	-H(-)
KO 0h:Ex2 WT 0h	136	116	-0.0633962	0.757291	0.886513	0.443921	0.442682	153.128	HMDB37161		2-Isopropyl-5-methyl-2-hexenal	0.000305128	C10H18O	-H(-)
KO 0h:Ex2 WT 0h	136	116	-0.0633962	0.757291	0.886513	0.443921	0.442682	153.128	HMDB37214		cis-beta-Terpineol	0.000305128	C10H18O	-H(-)
KO 0h:Ex2 WT 0h	136	116	-0.0633962	0.757291	0.886513	0.443921	0.442682	153.128	HMDB37215		trans-beta-Terpineol	0.000305128	C10H18O	-H(-)
KO 0h:Ex2 WT 0h	136	116	-0.0633962	0.757291	0.886513	0.443921	0.442682	153.128	HMDB38025		xi-p-Menth-3-en-1-ol	0.000305128	C10H18O	-H(-)
KO 0h:Ex2 WT 0h	136	116	-0.0633962	0.757291	0.886513	0.443921	0.442682	153.128	HMDB38185		Ocimen quintoxide	0.000305128	C10H18O	-H(-)
KO 0h:Ex2 WT 0h	136	116	-0.0633962	0.757291	0.886513	0.443921	0.442682	153.128	HMDB40448		2-(1-Methylpropyl)cyclohexanone	0.000305128	C10H18O	-H(-)
KO 0h:Ex2 WT 0h	136	116	-0.0633962	0.757291	0.886513	0.443921	0.442682	153.128	HMDB41014		4-Decenal	0.000305128	C10H18O	-H(-)
KO 0h:Ex2 WT 0h	136	116	-0.0633962	0.757291	0.886513	0.443921	0.442682	153.128	HMDB41034		(4Z,7Z)-4,7-Decadien-1-ol	0.000305128	C10H18O	-H(-)
KO 0h:Ex2 WT 0h	136	116	-0.0633962	0.757291	0.886513	0.443921	0.442682	153.128	HMDB59864		Isomenthone	0.000305128	C10H18O	-H(-)
KO 0h:Ex2 WT 0h	136	116	-0.0633962	0.757291	0.886513	0.443921	0.442682	153.128	HMDB59869		p-tert-Butylcyclohexanone	0.000305128	C10H18O	-H(-)
KO 0h:Ex2 WT 0h	136	116	-0.0633962	0.757291	0.886513	0.443921	0.442682	153.128	HMDB59881		Ocimenol	0.000305128	C10H18O	-H(-)
KO 0h:Ex2 WT 0h	137	117	-0.114808	0.293558	0.612963	0.306475	0.306084	154.062	HMDB00177	C00135	L-Histidine	3.75919e-05	C6H9N3O2	-H(-)
KO 0h:Ex2 WT 0h	137	117	-0.114808	0.293558	0.612963	0.306475	0.306084	154.062	HMDB34267		L-2-Amino-3-(1-pyrazolyl)propanoic acid	3.75919e-05	C6H9N3O2	-H(-)
KO 0h:Ex2 WT 0h	138	118	0.0139232	0.88945	0.941617	0.470538	0.470198	154.997	HMDB04812		2,5-Furandicarboxylic acid	0.00126129	C6H4O5	-H(-)
KO 0h:Ex2 WT 0h	139	119	-0.0838466	0.460966	0.719145	0.360736	0.359106	155.016	HMDB32160		3-(Acetylthio)-2-methylfuran	0.000922276	C7H8O2S	-H(-)
KO 0h:Ex2 WT 0h	139	119	-0.0838466	0.460966	0.719145	0.360736	0.359106	155.016	HMDB32334		1-(3-Hydroxy-5-methyl-2-thienyl)ethanone	0.000922276	C7H8O2S	-H(-)
KO 0h:Ex2 WT 0h	139	119	-0.0838466	0.460966	0.719145	0.360736	0.359106	155.016	HMDB35088		Furfuryl thioacetate	0.000922276	C7H8O2S	-H(-)
KO 0h:Ex2 WT 0h	140	120	-0.131804	0.220949	0.538428	0.269414	0.268865	155.034	HMDB29610		Ascladiol	0.000543491	C7H8O4	-H(-)
KO 0h:Ex2 WT 0h	140	120	-0.131804	0.220949	0.538428	0.269414	0.268865	155.034	HMDB59731		2,3-Methyleneglutaric acid	0.000543491	C7H8O4	-H(-)
KO 0h:Ex2 WT 0h	141	121	-0.00720808	0.957174	0.977911	0.488829	0.488322	155.047	HMDB00544		5-Hydroxymethyl-4-methyluracil	-0.000637068	C6H8N2O3	-H(-)
KO 0h:Ex2 WT 0h	141	121	-0.00720808	0.957174	0.977911	0.488829	0.488322	155.047	HMDB01014	C03680	4-Imidazolone-5-propionic acid	-0.000637068	C6H8N2O3	-H(-)
KO 0h:Ex2 WT 0h	141	121	-0.00720808	0.957174	0.977911	0.488829	0.488322	155.047	HMDB02320	C05132	Imidazolelactic acid	-0.000637068	C6H8N2O3	-H(-)
KO 0h:Ex2 WT 0h	142	122	0.0411966	0.46391	0.71986	0.359463	0.359463	155.108	HMDB04362		4-Hydroxynonenal	0.000229553	C9H16O2	-H(-)
KO 0h:Ex2 WT 0h	142	122	0.0411966	0.46391	0.71986	0.359463	0.359463	155.108	HMDB31263		2,4-Nonanedione	0.000229553	C9H16O2	-H(-)
KO 0h:Ex2 WT 0h	142	122	0.0411966	0.46391	0.71986	0.359463	0.359463	155.108	HMDB31271		2-Nonenoic acid	0.000229553	C9H16O2	-H(-)
KO 0h:Ex2 WT 0h	142	122	0.0411966	0.46391	0.71986	0.359463	0.359463	155.108	HMDB31514		6-Butyltetrahydro-2H-pyran-2-one	0.000229553	C9H16O2	-H(-)
KO 0h:Ex2 WT 0h	142	122	0.0411966	0.46391	0.71986	0.359463	0.359463	155.108	HMDB31531		Dihydro-5-pentyl-2(3H)-furanone	0.000229553	C9H16O2	-H(-)
KO 0h:Ex2 WT 0h	142	122	0.0411966	0.46391	0.71986	0.359463	0.359463	155.108	HMDB32265		cis-Ethyl 4-heptenoate	0.000229553	C9H16O2	-H(-)
KO 0h:Ex2 WT 0h	142	122	0.0411966	0.46391	0.71986	0.359463	0.359463	155.108	HMDB32307		Hept-trans-2-en-1-yl acetate	0.000229553	C9H16O2	-H(-)
KO 0h:Ex2 WT 0h	142	122	0.0411966	0.46391	0.71986	0.359463	0.359463	155.108	HMDB32413		Methyl 2-octenoate	0.000229553	C9H16O2	-H(-)
KO 0h:Ex2 WT 0h	142	122	0.0411966	0.46391	0.71986	0.359463	0.359463	155.108	HMDB32491		Prenyl isobutyrate	0.000229553	C9H16O2	-H(-)
KO 0h:Ex2 WT 0h	142	122	0.0411966	0.46391	0.71986	0.359463	0.359463	155.108	HMDB33167		Ethyl cyclohexanecarboxylate	0.000229553	C9H16O2	-H(-)
KO 0h:Ex2 WT 0h	142	122	0.0411966	0.46391	0.71986	0.359463	0.359463	155.108	HMDB34716		4-Oxononanal	0.000229553	C9H16O2	-H(-)
KO 0h:Ex2 WT 0h	142	122	0.0411966	0.46391	0.71986	0.359463	0.359463	155.108	HMDB35307		Quercuslactone a	0.000229553	C9H16O2	-H(-)
KO 0h:Ex2 WT 0h	142	122	0.0411966	0.46391	0.71986	0.359463	0.359463	155.108	HMDB36208		2-Propenyl 2-ethylbutanoate	0.000229553	C9H16O2	-H(-)
KO 0h:Ex2 WT 0h	142	122	0.0411966	0.46391	0.71986	0.359463	0.359463	155.108	HMDB36222		Cyclohexyl propionate	0.000229553	C9H16O2	-H(-)
KO 0h:Ex2 WT 0h	142	122	0.0411966	0.46391	0.71986	0.359463	0.359463	155.108	HMDB37023		2-Hydroxy-2,6,6-trimethylcyclohexanone	0.000229553	C9H16O2	-H(-)
KO 0h:Ex2 WT 0h	142	122	0.0411966	0.46391	0.71986	0.359463	0.359463	155.108	HMDB37496		Methyl (E)-2-octenoate	0.000229553	C9H16O2	-H(-)
KO 0h:Ex2 WT 0h	142	122	0.0411966	0.46391	0.71986	0.359463	0.359463	155.108	HMDB37618		(E)-3-Heptenyl acetate	0.000229553	C9H16O2	-H(-)
KO 0h:Ex2 WT 0h	142	122	0.0411966	0.46391	0.71986	0.359463	0.359463	155.108	HMDB37629		Isobutyl angelate	0.000229553	C9H16O2	-H(-)
KO 0h:Ex2 WT 0h	142	122	0.0411966	0.46391	0.71986	0.359463	0.359463	155.108	HMDB38272		2-Hexenyl propionate	0.000229553	C9H16O2	-H(-)
KO 0h:Ex2 WT 0h	142	122	0.0411966	0.46391	0.71986	0.359463	0.359463	155.108	HMDB38275		cis-3-Hexenyl propanoate	0.000229553	C9H16O2	-H(-)
KO 0h:Ex2 WT 0h	142	122	0.0411966	0.46391	0.71986	0.359463	0.359463	155.108	HMDB39736		6-Hydroxy-4,6-dimethyl-3-hepten-2-one	0.000229553	C9H16O2	-H(-)
KO 0h:Ex2 WT 0h	142	122	0.0411966	0.46391	0.71986	0.359463	0.359463	155.108	HMDB39794		Methyl 4Z-octenoate	0.000229553	C9H16O2	-H(-)
KO 0h:Ex2 WT 0h	142	122	0.0411966	0.46391	0.71986	0.359463	0.359463	155.108	HMDB40210		2-Propenyl hexanoate	0.000229553	C9H16O2	-H(-)
KO 0h:Ex2 WT 0h	142	122	0.0411966	0.46391	0.71986	0.359463	0.359463	155.108	HMDB59728		Methyl 3-Octenoate	0.000229553	C9H16O2	-H(-)
KO 0h:Ex2 WT 0h	142	122	0.0411966	0.46391	0.71986	0.359463	0.359463	155.108	HMDB59817		(Z)-Oak lactone	0.000229553	C9H16O2	-H(-)
KO 0h:Ex2 WT 0h	142	122	0.0411966	0.46391	0.71986	0.359463	0.359463	155.108	HMDB59840		(E)-2-Ethyl heptenoate	0.000229553	C9H16O2	-H(-)
KO 0h:Ex2 WT 0h	142	122	0.0411966	0.46391	0.71986	0.359463	0.359463	155.108	HMDB59894		(E)-Oak lactone	0.000229553	C9H16O2	-H(-)
KO 0h:Ex2 WT 0h	142	122	0.0411966	0.46391	0.71986	0.359463	0.359463	155.108	HMDB60286		3,4-Epoxynonanal	0.000229553	C9H16O2	-H(-)
KO 0h:Ex2 WT 0h	143	123	0.113658	0.356654	0.657396	0.329355	0.328272	155.144	HMDB03352	C00400	Menthol	0.000230711	C10H20O	-H(-)
KO 0h:Ex2 WT 0h	143	123	0.113658	0.356654	0.657396	0.329355	0.328272	155.144	HMDB11623	C12307	Decanal	0.000230711	C10H20O	-H(-)
KO 0h:Ex2 WT 0h	143	123	0.113658	0.356654	0.657396	0.329355	0.328272	155.144	HMDB13810		(E)-3-decen-1-ol	0.000230711	C10H20O	-H(-)
KO 0h:Ex2 WT 0h	143	123	0.113658	0.356654	0.657396	0.329355	0.328272	155.144	HMDB31409		2-Decanone	0.000230711	C10H20O	-H(-)
KO 0h:Ex2 WT 0h	143	123	0.113658	0.356654	0.657396	0.329355	0.328272	155.144	HMDB32206		cis-4-Decenol	0.000230711	C10H20O	-H(-)
KO 0h:Ex2 WT 0h	143	123	0.113658	0.356654	0.657396	0.329355	0.328272	155.144	HMDB32212		3-Decanone	0.000230711	C10H20O	-H(-)
KO 0h:Ex2 WT 0h	143	123	0.113658	0.356654	0.657396	0.329355	0.328272	155.144	HMDB32241		3,7-Dimethyloctanal	0.000230711	C10H20O	-H(-)
KO 0h:Ex2 WT 0h	143	123	0.113658	0.356654	0.657396	0.329355	0.328272	155.144	HMDB32274		(+/-)-4-Ethyloctanal	0.000230711	C10H20O	-H(-)
KO 0h:Ex2 WT 0h	143	123	0.113658	0.356654	0.657396	0.329355	0.328272	155.144	HMDB32532		2-DECENOL	0.000230711	C10H20O	-H(-)
KO 0h:Ex2 WT 0h	143	123	0.113658	0.356654	0.657396	0.329355	0.328272	155.144	HMDB34717		Menthanol	0.000230711	C10H20O	-H(-)
KO 0h:Ex2 WT 0h	143	123	0.113658	0.356654	0.657396	0.329355	0.328272	155.144	HMDB35093	C09849	D-Citronellol	0.000230711	C10H20O	-H(-)
KO 0h:Ex2 WT 0h	143	123	0.113658	0.356654	0.657396	0.329355	0.328272	155.144	HMDB35094	C11386	L-Citronellol	0.000230711	C10H20O	-H(-)
KO 0h:Ex2 WT 0h	143	123	0.113658	0.356654	0.657396	0.329355	0.328272	155.144	HMDB35726		p-Menthan-4-ol	0.000230711	C10H20O	-H(-)
KO 0h:Ex2 WT 0h	143	123	0.113658	0.356654	0.657396	0.329355	0.328272	155.144	HMDB35763	C00553	(+)-Neomenthol	0.000230711	C10H20O	-H(-)
KO 0h:Ex2 WT 0h	143	123	0.113658	0.356654	0.657396	0.329355	0.328272	155.144	HMDB35764		(-)-Neoisomenthol	0.000230711	C10H20O	-H(-)
KO 0h:Ex2 WT 0h	143	123	0.113658	0.356654	0.657396	0.329355	0.328272	155.144	HMDB35765		p-Menthan-3-ol	0.000230711	C10H20O	-H(-)
KO 0h:Ex2 WT 0h	143	123	0.113658	0.356654	0.657396	0.329355	0.328272	155.144	HMDB37020		p-Menthan-1-ol	0.000230711	C10H20O	-H(-)
KO 0h:Ex2 WT 0h	143	123	0.113658	0.356654	0.657396	0.329355	0.328272	155.144	HMDB37171		alpha-Citronellol	0.000230711	C10H20O	-H(-)
KO 0h:Ex2 WT 0h	143	123	0.113658	0.356654	0.657396	0.329355	0.328272	155.144	HMDB37223		(±)-Carvomenthol	0.000230711	C10H20O	-H(-)
KO 0h:Ex2 WT 0h	143	123	0.113658	0.356654	0.657396	0.329355	0.328272	155.144	HMDB37806		Dihydrocitronellal	0.000230711	C10H20O	-H(-)
KO 0h:Ex2 WT 0h	143	123	0.113658	0.356654	0.657396	0.329355	0.328272	155.144	HMDB39854		1-Decen-3-ol	0.000230711	C10H20O	-H(-)
KO 0h:Ex2 WT 0h	143	123	0.113658	0.356654	0.657396	0.329355	0.328272	155.144	HMDB41628		(+)-Neoisomenthol	0.000230711	C10H20O	-H(-)
KO 0h:Ex2 WT 0h	143	123	0.113658	0.356654	0.657396	0.329355	0.328272	155.144	HMDB59861		9-Decenol	0.000230711	C10H20O	-H(-)
KO 0h:Ex2 WT 0h	144	124	-0.0853285	0.654791	0.823347	0.411435	0.41114	156.03	HMDB01241	C02220	2-Aminomuconic acid	0.000520252	C6H7NO4	-H(-)
KO 0h:Ex2 WT 0h	145	125	-0.076223	0.384204	0.679911	0.339515	0.339515	156.067	HMDB00459		3-Methylcrotonylglycine	-1.27405e-05	C7H11NO3	-H(-)
KO 0h:Ex2 WT 0h	145	125	-0.076223	0.384204	0.679911	0.339515	0.339515	156.067	HMDB00959		Tiglylglycine	-1.27405e-05	C7H11NO3	-H(-)
KO 0h:Ex2 WT 0h	145	125	-0.076223	0.384204	0.679911	0.339515	0.339515	156.067	HMDB14755	C07411	Paramethadione	-1.27405e-05	C7H11NO3	-H(-)
KO 0h:Ex2 WT 0h	147	126	-0.0672265	0.594175	0.806746	0.40285	0.40285	157.037	HMDB00462	C01551	Allantoin	0.000201693	C4H6N4O3	-H(-)
KO 0h:Ex2 WT 0h	148	127	0.143142	0.0658908	0.317688	0.158638	0.158638	157.05	HMDB00635		Succinylacetone	0.000249287	C7H10O4	-H(-)
KO 0h:Ex2 WT 0h	148	127	0.143142	0.0658908	0.317688	0.158638	0.158638	157.05	HMDB12241	C02631	Isopropylmaleate	0.000249287	C7H10O4	-H(-)
KO 0h:Ex2 WT 0h	148	127	0.143142	0.0658908	0.317688	0.158638	0.158638	157.05	HMDB36380		xi-2,3-Dihydro-3,5-dihydroxy-6-methyl-4H-pyran-4-one	0.000249287	C7H10O4	-H(-)
KO 0h:Ex2 WT 0h	148	127	0.143142	0.0658908	0.317688	0.158638	0.158638	157.05	HMDB59815		Ethyl 5-oxotetrahydro-2-furancarboxylate	0.000249287	C7H10O4	-H(-)
KO 0h:Ex2 WT 0h	149	128	0.0858928	0.552728	0.78088	0.390457	0.389934	157.065	HMDB32861		2-Methoxynaphthalene	0.000658567	C11H10O	-H(-)
KO 0h:Ex2 WT 0h	149	128	0.0858928	0.552728	0.78088	0.390457	0.389934	157.065	HMDB60303		(2-Naphthyl)methanol	0.000658567	C11H10O	-H(-)
KO 0h:Ex2 WT 0h	149	128	0.0858928	0.552728	0.78088	0.390457	0.389934	157.065	HMDB60322		1-Hydroxymethylnaphthalene	0.000658567	C11H10O	-H(-)
KO 0h:Ex2 WT 0h	150	129	0.0174273	0.880421	0.940686	0.470509	0.469733	157.087	HMDB00451		cis-4-Hydroxycyclohexylacetic acid	0.000101044	C8H14O3	-H(-)
KO 0h:Ex2 WT 0h	150	129	0.0174273	0.880421	0.940686	0.470509	0.469733	157.087	HMDB00909		trans-4-Hydroxycyclohexylacetic acid	0.000101044	C8H14O3	-H(-)
KO 0h:Ex2 WT 0h	150	129	0.0174273	0.880421	0.940686	0.470509	0.469733	157.087	HMDB10721		3-Oxooctanoic acid	0.000101044	C8H14O3	-H(-)
KO 0h:Ex2 WT 0h	150	129	0.0174273	0.880421	0.940686	0.470509	0.469733	157.087	HMDB13211		Alpha-Ketooctanoic acid	0.000101044	C8H14O3	-H(-)
KO 0h:Ex2 WT 0h	150	129	0.0174273	0.880421	0.940686	0.470509	0.469733	157.087	HMDB30303		6-Ethyl-1-methyl-2,7,8-trioxabicyclo[3.2.1]octane	0.000101044	C8H14O3	-H(-)
KO 0h:Ex2 WT 0h	150	129	0.0174273	0.880421	0.940686	0.470509	0.469733	157.087	HMDB31177		Tetrahydrofurfuryl propionate	0.000101044	C8H14O3	-H(-)
KO 0h:Ex2 WT 0h	150	129	0.0174273	0.880421	0.940686	0.470509	0.469733	157.087	HMDB31307	C02975	Ethyl 3-oxohexanoate	0.000101044	C8H14O3	-H(-)
KO 0h:Ex2 WT 0h	150	129	0.0174273	0.880421	0.940686	0.470509	0.469733	157.087	HMDB36230		1-Methyl-2-oxopropyl butyrate	0.000101044	C8H14O3	-H(-)
KO 0h:Ex2 WT 0h	150	129	0.0174273	0.880421	0.940686	0.470509	0.469733	157.087	HMDB36395		2-Methylpropyl 3-oxobutanoate	0.000101044	C8H14O3	-H(-)
KO 0h:Ex2 WT 0h	150	129	0.0174273	0.880421	0.940686	0.470509	0.469733	157.087	HMDB38305		3-Methylbutyl 2-oxopropanoate	0.000101044	C8H14O3	-H(-)
KO 0h:Ex2 WT 0h	150	129	0.0174273	0.880421	0.940686	0.470509	0.469733	157.087	HMDB40447		Butyl acetoacetate	0.000101044	C8H14O3	-H(-)
KO 0h:Ex2 WT 0h	150	129	0.0174273	0.880421	0.940686	0.470509	0.469733	157.087	HMDB41616		Propyl levulinate	0.000101044	C8H14O3	-H(-)
KO 0h:Ex2 WT 0h	150	129	0.0174273	0.880421	0.940686	0.470509	0.469733	157.087	HMDB59938		5-Butyl-1,4-dioxan-2-one	0.000101044	C8H14O3	-H(-)
KO 0h:Ex2 WT 0h	150	129	0.0174273	0.880421	0.940686	0.470509	0.469733	157.087	HMDB59939		6-Butyl-1,4-dioxan-2-one	0.000101044	C8H14O3	-H(-)
KO 0h:Ex2 WT 0h	150	129	0.0174273	0.880421	0.940686	0.470509	0.469733	157.087	HMDB60683	C16655	2-n-Propyl-4-oxopentanoic acid	0.000101044	C8H14O3	-H(-)
KO 0h:Ex2 WT 0h	150	129	0.0174273	0.880421	0.940686	0.470509	0.469733	157.087	HMDB60685	C16652	3-Oxovalproic acid	0.000101044	C8H14O3	-H(-)
KO 0h:Ex2 WT 0h	151	130	-0.103449	0.074792	0.336564	0.168064	0.168064	157.123	HMDB00798		Oenanthic ether	0.00024415	C9H18O2	-H(-)
KO 0h:Ex2 WT 0h	151	130	-0.103449	0.074792	0.336564	0.168064	0.168064	157.123	HMDB00847	C01601	Pelargonic acid	0.00024415	C9H18O2	-H(-)
KO 0h:Ex2 WT 0h	151	130	-0.103449	0.074792	0.336564	0.168064	0.168064	157.123	HMDB30331		xi-2-Ethylheptanoic acid	0.00024415	C9H18O2	-H(-)
KO 0h:Ex2 WT 0h	151	130	-0.103449	0.074792	0.336564	0.168064	0.168064	157.123	HMDB31291		Methyl caprylate	0.00024415	C9H18O2	-H(-)
KO 0h:Ex2 WT 0h	151	130	-0.103449	0.074792	0.336564	0.168064	0.168064	157.123	HMDB31480		Heptyl acetate	0.00024415	C9H18O2	-H(-)
KO 0h:Ex2 WT 0h	151	130	-0.103449	0.074792	0.336564	0.168064	0.168064	157.123	HMDB31557		4-Methyloctanoic acid	0.00024415	C9H18O2	-H(-)
KO 0h:Ex2 WT 0h	151	130	-0.103449	0.074792	0.336564	0.168064	0.168064	157.123	HMDB32042		Butyl 3-methylbutanoate	0.00024415	C9H18O2	-H(-)
KO 0h:Ex2 WT 0h	151	130	-0.103449	0.074792	0.336564	0.168064	0.168064	157.123	HMDB32309		3-Heptyl acetate	0.00024415	C9H18O2	-H(-)
KO 0h:Ex2 WT 0h	151	130	-0.103449	0.074792	0.336564	0.168064	0.168064	157.123	HMDB32406		5-Methylhexyl acetate	0.00024415	C9H18O2	-H(-)
KO 0h:Ex2 WT 0h	151	130	-0.103449	0.074792	0.336564	0.168064	0.168064	157.123	HMDB32454		3-Octyl formate	0.00024415	C9H18O2	-H(-)
KO 0h:Ex2 WT 0h	151	130	-0.103449	0.074792	0.336564	0.168064	0.168064	157.123	HMDB34162		Pentyl butanoate	0.00024415	C9H18O2	-H(-)
KO 0h:Ex2 WT 0h	151	130	-0.103449	0.074792	0.336564	0.168064	0.168064	157.123	HMDB34165		Propyl hexanoate	0.00024415	C9H18O2	-H(-)
KO 0h:Ex2 WT 0h	151	130	-0.103449	0.074792	0.336564	0.168064	0.168064	157.123	HMDB34606		Hexyl propionate	0.00024415	C9H18O2	-H(-)
KO 0h:Ex2 WT 0h	151	130	-0.103449	0.074792	0.336564	0.168064	0.168064	157.123	HMDB36234		3-Methylbutyl 2-methylpropanoate	0.00024415	C9H18O2	-H(-)
KO 0h:Ex2 WT 0h	151	130	-0.103449	0.074792	0.336564	0.168064	0.168064	157.123	HMDB37143		1-Hydroxy-3-nonanone	0.00024415	C9H18O2	-H(-)
KO 0h:Ex2 WT 0h	151	130	-0.103449	0.074792	0.336564	0.168064	0.168064	157.123	HMDB37164		3-(Hydroxymethyl)-2-octanone	0.00024415	C9H18O2	-H(-)
KO 0h:Ex2 WT 0h	151	130	-0.103449	0.074792	0.336564	0.168064	0.168064	157.123	HMDB37288		4-Methyl-2-pentyl-1,3-dioxolane	0.00024415	C9H18O2	-H(-)
KO 0h:Ex2 WT 0h	151	130	-0.103449	0.074792	0.336564	0.168064	0.168064	157.123	HMDB38040		2-Methylpropyl 3-methylbutanoate	0.00024415	C9H18O2	-H(-)
KO 0h:Ex2 WT 0h	151	130	-0.103449	0.074792	0.336564	0.168064	0.168064	157.123	HMDB38603		Octyl formate	0.00024415	C9H18O2	-H(-)
KO 0h:Ex2 WT 0h	151	130	-0.103449	0.074792	0.336564	0.168064	0.168064	157.123	HMDB39216		Butyl 2-methylbutanoate	0.00024415	C9H18O2	-H(-)
KO 0h:Ex2 WT 0h	151	130	-0.103449	0.074792	0.336564	0.168064	0.168064	157.123	HMDB39219		1-Methylbutyl butanoate	0.00024415	C9H18O2	-H(-)
KO 0h:Ex2 WT 0h	151	130	-0.103449	0.074792	0.336564	0.168064	0.168064	157.123	HMDB40221		Isoamyl butyrate	0.00024415	C9H18O2	-H(-)
KO 0h:Ex2 WT 0h	151	130	-0.103449	0.074792	0.336564	0.168064	0.168064	157.123	HMDB40295		Butyl pentanoate	0.00024415	C9H18O2	-H(-)
KO 0h:Ex2 WT 0h	151	130	-0.103449	0.074792	0.336564	0.168064	0.168064	157.123	HMDB40430		Isopropyl hexanoate	0.00024415	C9H18O2	-H(-)
KO 0h:Ex2 WT 0h	151	130	-0.103449	0.074792	0.336564	0.168064	0.168064	157.123	HMDB59822		Ethyl 5-methylhexanoate	0.00024415	C9H18O2	-H(-)
KO 0h:Ex2 WT 0h	152	131	0.104535	0.300402	0.614458	0.306831	0.306831	158.082	HMDB00339		2-Methylbutyrylglycine	0.000256789	C7H13NO3	-H(-)
KO 0h:Ex2 WT 0h	152	131	0.104535	0.300402	0.614458	0.306831	0.306831	158.082	HMDB00678		Isovalerylglycine	0.000256789	C7H13NO3	-H(-)
KO 0h:Ex2 WT 0h	152	131	0.104535	0.300402	0.614458	0.306831	0.306831	158.082	HMDB00927		Valerylglycine	0.000256789	C7H13NO3	-H(-)
KO 0h:Ex2 WT 0h	152	131	0.104535	0.300402	0.614458	0.306831	0.306831	158.082	HMDB11757		N-Acetylvaline	0.000256789	C7H13NO3	-H(-)
KO 0h:Ex2 WT 0h	152	131	0.104535	0.300402	0.614458	0.306831	0.306831	158.082	HMDB12154	C02636	3-Dehydrocarnitine	0.000256789	C7H13NO3	-H(-)
KO 0h:Ex2 WT 0h	152	131	0.104535	0.300402	0.614458	0.306831	0.306831	158.082	HMDB12175	C03087	5-Acetamidovalerate	0.000256789	C7H13NO3	-H(-)
KO 0h:Ex2 WT 0h	152	131	0.104535	0.300402	0.614458	0.306831	0.306831	158.082	HMDB29230		4-Hydroxystachydrine	0.000256789	C7H13NO3	-H(-)
KO 0h:Ex2 WT 0h	152	131	0.104535	0.300402	0.614458	0.306831	0.306831	158.082	HMDB29409		Turicine	0.000256789	C7H13NO3	-H(-)
KO 0h:Ex2 WT 0h	152	131	0.104535	0.300402	0.614458	0.306831	0.306831	158.082	HMDB29412	C08269	Betonicine	0.000256789	C7H13NO3	-H(-)
KO 0h:Ex2 WT 0h	152	131	0.104535	0.300402	0.614458	0.306831	0.306831	158.082	HMDB31345		Calystegine A6	0.000256789	C7H13NO3	-H(-)
KO 0h:Ex2 WT 0h	152	131	0.104535	0.300402	0.614458	0.306831	0.306831	158.082	HMDB36384		Calystegine A7	0.000256789	C7H13NO3	-H(-)
KO 0h:Ex2 WT 0h	152	131	0.104535	0.300402	0.614458	0.306831	0.306831	158.082	HMDB38593		Calystegin A3	0.000256789	C7H13NO3	-H(-)
KO 0h:Ex2 WT 0h	152	131	0.104535	0.300402	0.614458	0.306831	0.306831	158.082	HMDB38625		Medicanine	0.000256789	C7H13NO3	-H(-)
KO 0h:Ex2 WT 0h	153	132	0.0842605	0.359071	0.657396	0.329012	0.328272	159.03	HMDB00225	C00322	Oxoadipic acid	-1.62969e-05	C6H8O5	-H(-)
KO 0h:Ex2 WT 0h	153	132	0.0842605	0.359071	0.657396	0.329012	0.328272	159.03	HMDB00398	C00846	3-Oxoadipic acid	-1.62969e-05	C6H8O5	-H(-)
KO 0h:Ex2 WT 0h	153	132	0.0842605	0.359071	0.657396	0.329012	0.328272	159.03	HMDB39447		2-Methyl-4-oxopentanedioic acid	-1.62969e-05	C6H8O5	-H(-)
KO 0h:Ex2 WT 0h	153	132	0.0842605	0.359071	0.657396	0.329012	0.328272	159.03	HMDB59737		3-Methyl-3-hydroxypentanedioate	-1.62969e-05	C6H8O5	-H(-)
KO 0h:Ex2 WT 0h	154	133	0.0974396	0.274012	0.596639	0.297933	0.297933	159.045	HMDB32394		6-Methylcoumarin	0.000565111	C10H8O2	-H(-)
KO 0h:Ex2 WT 0h	154	133	0.0974396	0.274012	0.596639	0.297933	0.297933	159.045	HMDB36073		Viburtinal	0.000565111	C10H8O2	-H(-)
KO 0h:Ex2 WT 0h	154	133	0.0974396	0.274012	0.596639	0.297933	0.297933	159.045	HMDB41009		7-Methyl-2-benzofurancarboxaldehyde	0.000565111	C10H8O2	-H(-)
KO 0h:Ex2 WT 0h	154	133	0.0974396	0.274012	0.596639	0.297933	0.297933	159.045	HMDB60497		Naphthalene-1,2-diol	0.000565111	C10H8O2	-H(-)
KO 0h:Ex2 WT 0h	155	134	-0.0166448	0.886581	0.94121	0.470075	0.469995	159.066	HMDB00555		3-Methyladipic acid	9.63337e-05	C7H12O4	-H(-)
KO 0h:Ex2 WT 0h	155	134	-0.0166448	0.886581	0.94121	0.470075	0.469995	159.066	HMDB00857	C02656	Pimelic acid	9.63337e-05	C7H12O4	-H(-)
KO 0h:Ex2 WT 0h	155	134	-0.0166448	0.886581	0.94121	0.470075	0.469995	159.066	HMDB02441		3,3-Dimethylglutaric acid	9.63337e-05	C7H12O4	-H(-)
KO 0h:Ex2 WT 0h	155	134	-0.0166448	0.886581	0.94121	0.470075	0.469995	159.066	HMDB29167		2-Methyladipic acid	9.63337e-05	C7H12O4	-H(-)
KO 0h:Ex2 WT 0h	155	134	-0.0166448	0.886581	0.94121	0.470075	0.469995	159.066	HMDB29573		Diethyl malonate	9.63337e-05	C7H12O4	-H(-)
KO 0h:Ex2 WT 0h	155	134	-0.0166448	0.886581	0.94121	0.470075	0.469995	159.066	HMDB41605		Propyleneglycol diacetate	9.63337e-05	C7H12O4	-H(-)
KO 0h:Ex2 WT 0h	155	134	-0.0166448	0.886581	0.94121	0.470075	0.469995	159.066	HMDB59722		Mono-methyl-adipate	9.63337e-05	C7H12O4	-H(-)
KO 0h:Ex2 WT 0h	155	134	-0.0166448	0.886581	0.94121	0.470075	0.469995	159.066	HMDB59738		2-Ethylglutaric acid	9.63337e-05	C7H12O4	-H(-)
KO 0h:Ex2 WT 0h	155	134	-0.0166448	0.886581	0.94121	0.470075	0.469995	159.066	HMDB59893		Ethyl methyl_succinate	9.63337e-05	C7H12O4	-H(-)
KO 0h:Ex2 WT 0h	156	135	0.183912	0.277567	0.601607	0.300414	0.300414	159.081	HMDB31567		3-Methyl-4-phenyl-3-buten-2-one	0.000213291	C11H12O	-H(-)
KO 0h:Ex2 WT 0h	156	135	0.183912	0.277567	0.601607	0.300414	0.300414	159.081	HMDB35207		2-Phenyl-4-pentenal	0.000213291	C11H12O	-H(-)
KO 0h:Ex2 WT 0h	156	135	0.183912	0.277567	0.601607	0.300414	0.300414	159.081	HMDB38790		3-Phenyl-4-pentenal	0.000213291	C11H12O	-H(-)
KO 0h:Ex2 WT 0h	157	136	0.117677	0.256362	0.576967	0.288721	0.28811	159.102	HMDB00486		7-Hydroxyoctanoic acid	0.000230707	C8H16O3	-H(-)
KO 0h:Ex2 WT 0h	157	136	0.117677	0.256362	0.576967	0.288721	0.28811	159.102	HMDB00711		Hydroxyoctanoic acid	0.000230707	C8H16O3	-H(-)
KO 0h:Ex2 WT 0h	157	136	0.117677	0.256362	0.576967	0.288721	0.28811	159.102	HMDB01954		3-Hydroxyoctanoic acid	0.000230707	C8H16O3	-H(-)
KO 0h:Ex2 WT 0h	157	136	0.117677	0.256362	0.576967	0.288721	0.28811	159.102	HMDB02264		(R)-2-Hydroxycaprylic acid	0.000230707	C8H16O3	-H(-)
KO 0h:Ex2 WT 0h	157	136	0.117677	0.256362	0.576967	0.288721	0.28811	159.102	HMDB10722		(R)-3-Hydroxyoctanoic acid	0.000230707	C8H16O3	-H(-)
KO 0h:Ex2 WT 0h	157	136	0.117677	0.256362	0.576967	0.288721	0.28811	159.102	HMDB13898	C16650	5-Hydroxyvalproic acid	0.000230707	C8H16O3	-H(-)
KO 0h:Ex2 WT 0h	157	136	0.117677	0.256362	0.576967	0.288721	0.28811	159.102	HMDB13899	C16651	3-Hydroxyvalproic acid	0.000230707	C8H16O3	-H(-)
KO 0h:Ex2 WT 0h	157	136	0.117677	0.256362	0.576967	0.288721	0.28811	159.102	HMDB13900	C16649	4-Hydroxyvalproic acid	0.000230707	C8H16O3	-H(-)
KO 0h:Ex2 WT 0h	157	136	0.117677	0.256362	0.576967	0.288721	0.28811	159.102	HMDB31509		Ethyl (±)-3-hydroxyhexanoate	0.000230707	C8H16O3	-H(-)
KO 0h:Ex2 WT 0h	157	136	0.117677	0.256362	0.576967	0.288721	0.28811	159.102	HMDB32270		(+/-)-Ethyl 2-hydroxy-3-methylvalerate	0.000230707	C8H16O3	-H(-)
KO 0h:Ex2 WT 0h	157	136	0.117677	0.256362	0.576967	0.288721	0.28811	159.102	HMDB32827		Peroxyoctanoic acid	0.000230707	C8H16O3	-H(-)
KO 0h:Ex2 WT 0h	157	136	0.117677	0.256362	0.576967	0.288721	0.28811	159.102	HMDB59825		Isoamyl lactate	0.000230707	C8H16O3	-H(-)
KO 0h:Ex2 WT 0h	157	136	0.117677	0.256362	0.576967	0.288721	0.28811	159.102	HMDB59867		Ethyl 2-hydroxy-4-methylpentanoate	0.000230707	C8H16O3	-H(-)
KO 0h:Ex2 WT 0h	158	137	0.262266	0.00640755	0.0829471	0.0414198	0.0414198	160.04	HMDB02285		2-Indolecarboxylic acid	0.000683823	C9H7NO2	-H(-)
KO 0h:Ex2 WT 0h	158	137	0.262266	0.00640755	0.0829471	0.0414198	0.0414198	160.04	HMDB03320	C19837	Indole-3-carboxylic acid	0.000683823	C9H7NO2	-H(-)
KO 0h:Ex2 WT 0h	158	137	0.262266	0.00640755	0.0829471	0.0414198	0.0414198	160.04	HMDB04077	C05639	4,6-Dihydroxyquinoline	0.000683823	C9H7NO2	-H(-)
KO 0h:Ex2 WT 0h	158	137	0.262266	0.00640755	0.0829471	0.0414198	0.0414198	160.04	HMDB31172		3-Formyl-6-hydroxyindole	0.000683823	C9H7NO2	-H(-)
KO 0h:Ex2 WT 0h	158	137	0.262266	0.00640755	0.0829471	0.0414198	0.0414198	160.04	HMDB60289		Quinoline-4,8-diol	0.000683823	C9H7NO2	-H(-)
KO 0h:Ex2 WT 0h	159	138	-0.153873	0.211585	0.531777	0.265544	0.265544	160.062	HMDB00510	C00956	Aminoadipic acid	1.70227e-05	C6H11NO4	-H(-)
KO 0h:Ex2 WT 0h	159	138	-0.153873	0.211585	0.531777	0.265544	0.265544	160.062	HMDB29423		Acetylhomoserine	1.70227e-05	C6H11NO4	-H(-)
KO 0h:Ex2 WT 0h	159	138	-0.153873	0.211585	0.531777	0.265544	0.265544	160.062	HMDB33747	C03210	(±)-2,2'-Iminobispropanoic acid	1.70227e-05	C6H11NO4	-H(-)
KO 0h:Ex2 WT 0h	160	139	-0.133698	0.140095	0.448779	0.224098	0.224098	161.024	HMDB02149		3 Hydroxycoumarin	0.000300287	C9H6O3	-H(-)
KO 0h:Ex2 WT 0h	160	139	-0.133698	0.140095	0.448779	0.224098	0.224098	161.024	HMDB29865	C09315	Umbelliferone	0.000300287	C9H6O3	-H(-)
KO 0h:Ex2 WT 0h	161	140	0.1927	0.0851593	0.355456	0.177812	0.177497	161.046	HMDB00321	C02360	2-Hydroxyadipic acid	-0.000122684	C6H10O5	-H(-)
KO 0h:Ex2 WT 0h	161	140	0.1927	0.0851593	0.355456	0.177812	0.177497	161.046	HMDB00345		3-Hydroxyadipic acid	-0.000122684	C6H10O5	-H(-)
KO 0h:Ex2 WT 0h	161	140	0.1927	0.0851593	0.355456	0.177812	0.177497	161.046	HMDB00355	C03761	3-Hydroxymethylglutaric acid	-0.000122684	C6H10O5	-H(-)
KO 0h:Ex2 WT 0h	161	140	0.1927	0.0851593	0.355456	0.177812	0.177497	161.046	HMDB00368		2(R)-Hydroxyadipic acid	-0.000122684	C6H10O5	-H(-)
KO 0h:Ex2 WT 0h	161	140	0.1927	0.0851593	0.355456	0.177812	0.177497	161.046	HMDB00640		Levoglucosan	-0.000122684	C6H10O5	-H(-)
KO 0h:Ex2 WT 0h	161	140	0.1927	0.0851593	0.355456	0.177812	0.177497	161.046	HMDB29934		D-1-Deoxy-erythro-hexo-2,3-diulose	-0.000122684	C6H10O5	-H(-)
KO 0h:Ex2 WT 0h	161	140	0.1927	0.0851593	0.355456	0.177812	0.177497	161.046	HMDB32873	C11592	Diethyl dicarbonate	-0.000122684	C6H10O5	-H(-)
KO 0h:Ex2 WT 0h	161	140	0.1927	0.0851593	0.355456	0.177812	0.177497	161.046	HMDB41561		D-1,5-Anhydrofructose	-0.000122684	C6H10O5	-H(-)
KO 0h:Ex2 WT 0h	161	140	0.1927	0.0851593	0.355456	0.177812	0.177497	161.046	HMDB59758	C02488	2-Hydroxy-2-ethylsuccinic acid	-0.000122684	C6H10O5	-H(-)
KO 0h:Ex2 WT 0h	162	141	0.10435	0.244828	0.568937	0.285262	0.2841	161.081	HMDB59918		2-(1-Ethoxyethoxy)propanoic acid	0.000700783	C7H14O4	-H(-)
KO 0h:Ex2 WT 0h	163	142	0.020819	0.842718	0.929251	0.464023	0.464023	161.097	HMDB31208		1-Phenyl-1-pentanone	0.000470396	C11H14O	-H(-)
KO 0h:Ex2 WT 0h	163	142	0.020819	0.842718	0.929251	0.464023	0.464023	161.097	HMDB31856		(±)-2-Methyl-3-(4-methylphenyl)propanal	0.000470396	C11H14O	-H(-)
KO 0h:Ex2 WT 0h	163	142	0.020819	0.842718	0.929251	0.464023	0.464023	161.097	HMDB32025		4'-Isopropylacetophenone	0.000470396	C11H14O	-H(-)
KO 0h:Ex2 WT 0h	163	142	0.020819	0.842718	0.929251	0.464023	0.464023	161.097	HMDB32415		2-Methyl-4-phenylbutyraldehyde	0.000470396	C11H14O	-H(-)
KO 0h:Ex2 WT 0h	163	142	0.020819	0.842718	0.929251	0.464023	0.464023	161.097	HMDB33562		3-Methyl-2-phenylbutanal	0.000470396	C11H14O	-H(-)
KO 0h:Ex2 WT 0h	163	142	0.020819	0.842718	0.929251	0.464023	0.464023	161.097	HMDB36183		4-(4-Methylphenyl)-2-butanone	0.000470396	C11H14O	-H(-)
KO 0h:Ex2 WT 0h	163	142	0.020819	0.842718	0.929251	0.464023	0.464023	161.097	HMDB39803		4,4alpha,5,6-Tetrahydro-7-methyl-2(3H)-naphthalenone	0.000470396	C11H14O	-H(-)
KO 0h:Ex2 WT 0h	163	142	0.020819	0.842718	0.929251	0.464023	0.464023	161.097	HMDB40245		(±)-2-Methyl-3-(2-methylphenyl)propanal	0.000470396	C11H14O	-H(-)
KO 0h:Ex2 WT 0h	163	142	0.020819	0.842718	0.929251	0.464023	0.464023	161.097	HMDB41493		4-Isopropylphenylacetaldehyde	0.000470396	C11H14O	-H(-)
KO 0h:Ex2 WT 0h	164	143	-0.0546474	0.653225	0.823347	0.412097	0.41114	162.056	HMDB01424		4-(3-Pyridyl)-3-butenoic acid	0.000423915	C9H9NO2	-H(-)
KO 0h:Ex2 WT 0h	164	143	-0.0546474	0.653225	0.823347	0.412097	0.41114	162.056	HMDB04186	C05834	3-Methyldioxyindole	0.000423915	C9H9NO2	-H(-)
KO 0h:Ex2 WT 0h	165	144	-0.450361	0.0900015	0.362762	0.183063	0.181146	162.078	HMDB11727		Bicine	-0.00101568	C6H13NO4	-H(-)
KO 0h:Ex2 WT 0h	165	144	-0.450361	0.0900015	0.362762	0.183063	0.181146	162.078	HMDB32862		2-Amino-4-ethoxy-3-hydroxybutanoic acid	-0.00101568	C6H13NO4	-H(-)
KO 0h:Ex2 WT 0h	165	144	-0.450361	0.0900015	0.362762	0.183063	0.181146	162.078	HMDB35359	C16843	1-Deoxynojirimycin	-0.00101568	C6H13NO4	-H(-)
KO 0h:Ex2 WT 0h	166	145	0.103588	0.189755	0.515381	0.258049	0.257356	163.06	HMDB00174	C01019	L-Fucose	0.000954909	C6H12O5	-H(-)
KO 0h:Ex2 WT 0h	166	145	0.103588	0.189755	0.515381	0.258049	0.257356	163.06	HMDB00849	C00507	Rhamnose	0.000954909	C6H12O5	-H(-)
KO 0h:Ex2 WT 0h	166	145	0.103588	0.189755	0.515381	0.258049	0.257356	163.06	HMDB02712	C07326	1,5-Anhydrosorbitol	0.000954909	C6H12O5	-H(-)
KO 0h:Ex2 WT 0h	166	145	0.103588	0.189755	0.515381	0.258049	0.257356	163.06	HMDB03081	C02095	Beta-D-Fucose	0.000954909	C6H12O5	-H(-)
KO 0h:Ex2 WT 0h	166	145	0.103588	0.189755	0.515381	0.258049	0.257356	163.06	HMDB05876		3-Deoxyfructose	0.000954909	C6H12O5	-H(-)
KO 0h:Ex2 WT 0h	166	145	0.103588	0.189755	0.515381	0.258049	0.257356	163.06	HMDB10207	C00861	L-Rhamnulose	0.000954909	C6H12O5	-H(-)
KO 0h:Ex2 WT 0h	166	145	0.103588	0.189755	0.515381	0.258049	0.257356	163.06	HMDB12327	C02781	2-Deoxygalactopyranose	0.000954909	C6H12O5	-H(-)
KO 0h:Ex2 WT 0h	166	145	0.103588	0.189755	0.515381	0.258049	0.257356	163.06	HMDB29196	C01018	D-Fucose	0.000954909	C6H12O5	-H(-)
KO 0h:Ex2 WT 0h	166	145	0.103588	0.189755	0.515381	0.258049	0.257356	163.06	HMDB33821		2-O-Methyl-D-xylose	0.000954909	C6H12O5	-H(-)
KO 0h:Ex2 WT 0h	166	145	0.103588	0.189755	0.515381	0.258049	0.257356	163.06	HMDB59624		Alpha-L-fucose	0.000954909	C6H12O5	-H(-)
KO 0h:Ex2 WT 0h	166	145	0.103588	0.189755	0.515381	0.258049	0.257356	163.06	HMDB59625		beta-L-fucose	0.000954909	C6H12O5	-H(-)
KO 0h:Ex2 WT 0h	166	145	0.103588	0.189755	0.515381	0.258049	0.257356	163.06	HMDB60267	C01721	L-Fuculose	0.000954909	C6H12O5	-H(-)
KO 0h:Ex2 WT 0h	167	146	-0.0221175	0.754958	0.886513	0.443655	0.442682	163.077	HMDB00329		2-Phenylbutyric acid	-0.000225148	C10H12O2	-H(-)
KO 0h:Ex2 WT 0h	167	146	-0.0221175	0.754958	0.886513	0.443655	0.442682	163.077	HMDB00543		Benzenebutanoic acid	-0.000225148	C10H12O2	-H(-)
KO 0h:Ex2 WT 0h	167	146	-0.0221175	0.754958	0.886513	0.443655	0.442682	163.077	HMDB01955		3-Phenylbutyric acid	-0.000225148	C10H12O2	-H(-)
KO 0h:Ex2 WT 0h	167	146	-0.0221175	0.754958	0.886513	0.443655	0.442682	163.077	HMDB05802	C10469	Isoeugenol	-0.000225148	C10H12O2	-H(-)
KO 0h:Ex2 WT 0h	167	146	-0.0221175	0.754958	0.886513	0.443655	0.442682	163.077	HMDB05809	C10453	Eugenol	-0.000225148	C10H12O2	-H(-)
KO 0h:Ex2 WT 0h	167	146	-0.0221175	0.754958	0.886513	0.443655	0.442682	163.077	HMDB30060		Methyl 3-phenylpropanoate	-0.000225148	C10H12O2	-H(-)
KO 0h:Ex2 WT 0h	167	146	-0.0221175	0.754958	0.886513	0.443655	0.442682	163.077	HMDB30063		Benzyl propionate	-0.000225148	C10H12O2	-H(-)
KO 0h:Ex2 WT 0h	167	146	-0.0221175	0.754958	0.886513	0.443655	0.442682	163.077	HMDB31761		Propyl benzoate	-0.000225148	C10H12O2	-H(-)
KO 0h:Ex2 WT 0h	167	146	-0.0221175	0.754958	0.886513	0.443655	0.442682	163.077	HMDB32038		Isopropyl benzoate	-0.000225148	C10H12O2	-H(-)
KO 0h:Ex2 WT 0h	167	146	-0.0221175	0.754958	0.886513	0.443655	0.442682	163.077	HMDB32336		3-Hydroxy-4-phenylbutan-2-one	-0.000225148	C10H12O2	-H(-)
KO 0h:Ex2 WT 0h	167	146	-0.0221175	0.754958	0.886513	0.443655	0.442682	163.077	HMDB32586		3-(4-Methoxyphenyl)-2-propen-1-ol	-0.000225148	C10H12O2	-H(-)
KO 0h:Ex2 WT 0h	167	146	-0.0221175	0.754958	0.886513	0.443655	0.442682	163.077	HMDB32618		Ethyl phenylacetate	-0.000225148	C10H12O2	-H(-)
KO 0h:Ex2 WT 0h	167	146	-0.0221175	0.754958	0.886513	0.443655	0.442682	163.077	HMDB32620		1-Phenylethyl acetate	-0.000225148	C10H12O2	-H(-)
KO 0h:Ex2 WT 0h	167	146	-0.0221175	0.754958	0.886513	0.443655	0.442682	163.077	HMDB32891		1-(4-Methoxyphenyl)-2-propanone	-0.000225148	C10H12O2	-H(-)
KO 0h:Ex2 WT 0h	167	146	-0.0221175	0.754958	0.886513	0.443655	0.442682	163.077	HMDB33723		4-(4-Hydroxyphenyl)-2-butanone	-0.000225148	C10H12O2	-H(-)
KO 0h:Ex2 WT 0h	167	146	-0.0221175	0.754958	0.886513	0.443655	0.442682	163.077	HMDB33945	C12303	2-Phenylethyl acetate	-0.000225148	C10H12O2	-H(-)
KO 0h:Ex2 WT 0h	167	146	-0.0221175	0.754958	0.886513	0.443655	0.442682	163.077	HMDB34471		3-Phenylpropyl formate	-0.000225148	C10H12O2	-H(-)
KO 0h:Ex2 WT 0h	167	146	-0.0221175	0.754958	0.886513	0.443655	0.442682	163.077	HMDB34615		Epoxyanethole	-0.000225148	C10H12O2	-H(-)
KO 0h:Ex2 WT 0h	167	146	-0.0221175	0.754958	0.886513	0.443655	0.442682	163.077	HMDB34732		Thymoquinone	-0.000225148	C10H12O2	-H(-)
KO 0h:Ex2 WT 0h	167	146	-0.0221175	0.754958	0.886513	0.443655	0.442682	163.077	HMDB35213	C09904	beta-Thujaplicin	-0.000225148	C10H12O2	-H(-)
KO 0h:Ex2 WT 0h	167	146	-0.0221175	0.754958	0.886513	0.443655	0.442682	163.077	HMDB35268	C06578	4-Isopropylbenzoic acid	-0.000225148	C10H12O2	-H(-)
KO 0h:Ex2 WT 0h	167	146	-0.0221175	0.754958	0.886513	0.443655	0.442682	163.077	HMDB35414		Lepalone	-0.000225148	C10H12O2	-H(-)
KO 0h:Ex2 WT 0h	167	146	-0.0221175	0.754958	0.886513	0.443655	0.442682	163.077	HMDB36098		Isoegomaketone	-0.000225148	C10H12O2	-H(-)
KO 0h:Ex2 WT 0h	167	146	-0.0221175	0.754958	0.886513	0.443655	0.442682	163.077	HMDB37160		4-Methyl-2-phenyl-1,3-dioxolane	-0.000225148	C10H12O2	-H(-)
KO 0h:Ex2 WT 0h	167	146	-0.0221175	0.754958	0.886513	0.443655	0.442682	163.077	HMDB37174		p-Mentha-2,4(8)-dien-9,3-olide	-0.000225148	C10H12O2	-H(-)
KO 0h:Ex2 WT 0h	167	146	-0.0221175	0.754958	0.886513	0.443655	0.442682	163.077	HMDB38184		Egomaketone	-0.000225148	C10H12O2	-H(-)
KO 0h:Ex2 WT 0h	167	146	-0.0221175	0.754958	0.886513	0.443655	0.442682	163.077	HMDB40359		1,2-Dimethoxy-4-vinylbenzene	-0.000225148	C10H12O2	-H(-)
KO 0h:Ex2 WT 0h	167	146	-0.0221175	0.754958	0.886513	0.443655	0.442682	163.077	HMDB40460		4-Methylbenzyl alcohol acetate	-0.000225148	C10H12O2	-H(-)
KO 0h:Ex2 WT 0h	167	146	-0.0221175	0.754958	0.886513	0.443655	0.442682	163.077	HMDB41472	C07213	2-Methylbenzyl alcohol acetate	-0.000225148	C10H12O2	-H(-)
KO 0h:Ex2 WT 0h	167	146	-0.0221175	0.754958	0.886513	0.443655	0.442682	163.077	HMDB41473	C07216	(3-Methylphenyl)methyl acetate	-0.000225148	C10H12O2	-H(-)
KO 0h:Ex2 WT 0h	167	146	-0.0221175	0.754958	0.886513	0.443655	0.442682	163.077	HMDB41612		Phenyl butyrate	-0.000225148	C10H12O2	-H(-)
KO 0h:Ex2 WT 0h	168	147	-0.280203	0.0134945	0.125655	0.0630483	0.0627459	163.112	HMDB13825		4-(1,1,3,3-Tetramethylbutyl)-phenol	0.00035752	C11H16O	-H(-)
KO 0h:Ex2 WT 0h	168	147	-0.280203	0.0134945	0.125655	0.0630483	0.0627459	163.112	HMDB29653		1-(1-Methoxy-1-methylethyl)-4-methylbenzene	0.00035752	C11H16O	-H(-)
KO 0h:Ex2 WT 0h	168	147	-0.280203	0.0134945	0.125655	0.0630483	0.0627459	163.112	HMDB31311		Benzyl butyl ether	0.00035752	C11H16O	-H(-)
KO 0h:Ex2 WT 0h	168	147	-0.280203	0.0134945	0.125655	0.0630483	0.0627459	163.112	HMDB31454		trans-Jasmone	0.00035752	C11H16O	-H(-)
KO 0h:Ex2 WT 0h	168	147	-0.280203	0.0134945	0.125655	0.0630483	0.0627459	163.112	HMDB31624		5-Phenyl-1-pentanol	0.00035752	C11H16O	-H(-)
KO 0h:Ex2 WT 0h	168	147	-0.280203	0.0134945	0.125655	0.0630483	0.0627459	163.112	HMDB31625		1-Phenyl-2-pentanol	0.00035752	C11H16O	-H(-)
KO 0h:Ex2 WT 0h	168	147	-0.280203	0.0134945	0.125655	0.0630483	0.0627459	163.112	HMDB31866		2-Methyl-4-phenyl-2-butanol	0.00035752	C11H16O	-H(-)
KO 0h:Ex2 WT 0h	168	147	-0.280203	0.0134945	0.125655	0.0630483	0.0627459	163.112	HMDB32060		2-Butyl-4-methylphenol	0.00035752	C11H16O	-H(-)
KO 0h:Ex2 WT 0h	168	147	-0.280203	0.0134945	0.125655	0.0630483	0.0627459	163.112	HMDB35601	C08490	(Z)-3-Methyl-2-(2-pentenyl)-2-cyclopenten-1-one	0.00035752	C11H16O	-H(-)
KO 0h:Ex2 WT 0h	168	147	-0.280203	0.0134945	0.125655	0.0630483	0.0627459	163.112	HMDB35989		Thymol methyl ether	0.00035752	C11H16O	-H(-)
KO 0h:Ex2 WT 0h	168	147	-0.280203	0.0134945	0.125655	0.0630483	0.0627459	163.112	HMDB36719		Norbicycloekasantalal	0.00035752	C11H16O	-H(-)
KO 0h:Ex2 WT 0h	168	147	-0.280203	0.0134945	0.125655	0.0630483	0.0627459	163.112	HMDB36814		Santalone	0.00035752	C11H16O	-H(-)
KO 0h:Ex2 WT 0h	168	147	-0.280203	0.0134945	0.125655	0.0630483	0.0627459	163.112	HMDB36816		Norecasantalal	0.00035752	C11H16O	-H(-)
KO 0h:Ex2 WT 0h	168	147	-0.280203	0.0134945	0.125655	0.0630483	0.0627459	163.112	HMDB37294		2-Methyl-3-(2-pentenyl)-2-cyclopenten-1-one	0.00035752	C11H16O	-H(-)
KO 0h:Ex2 WT 0h	170	148	0.03753	0.782637	0.898842	0.44929	0.448838	164.072	HMDB00159	C00079	L-Phenylalanine	4.30957e-05	C9H11NO2	-H(-)
KO 0h:Ex2 WT 0h	170	148	0.03753	0.782637	0.898842	0.44929	0.448838	164.072	HMDB01007		3-Pyridinebutanoic acid	4.30957e-05	C9H11NO2	-H(-)
KO 0h:Ex2 WT 0h	170	148	0.03753	0.782637	0.898842	0.44929	0.448838	164.072	HMDB04992	C07527	Benzocaine	4.30957e-05	C9H11NO2	-H(-)
KO 0h:Ex2 WT 0h	170	148	0.03753	0.782637	0.898842	0.44929	0.448838	164.072	HMDB06044		Norsalsolinol	4.30957e-05	C9H11NO2	-H(-)
KO 0h:Ex2 WT 0h	170	148	0.03753	0.782637	0.898842	0.44929	0.448838	164.072	HMDB33485		Gentiatibetine	4.30957e-05	C9H11NO2	-H(-)
KO 0h:Ex2 WT 0h	170	148	0.03753	0.782637	0.898842	0.44929	0.448838	164.072	HMDB33589		Ethyl 2-aminobenzoate	4.30957e-05	C9H11NO2	-H(-)
KO 0h:Ex2 WT 0h	170	148	0.03753	0.782637	0.898842	0.44929	0.448838	164.072	HMDB34169		Methyl N-methylanthranilate	4.30957e-05	C9H11NO2	-H(-)
KO 0h:Ex2 WT 0h	170	148	0.03753	0.782637	0.898842	0.44929	0.448838	164.072	HMDB59934		Benzyl glycinate	4.30957e-05	C9H11NO2	-H(-)
KO 0h:Ex2 WT 0h	172	149	0.255814	0.0089464	0.100647	0.0502583	0.0502583	165.041	HMDB00539	C00878	Arabinonic acid	-0.000156902	C5H10O6	-H(-)
KO 0h:Ex2 WT 0h	172	149	0.255814	0.0089464	0.100647	0.0502583	0.0502583	165.041	HMDB00867	C01685	Ribonic acid	-0.000156902	C5H10O6	-H(-)
KO 0h:Ex2 WT 0h	172	149	0.255814	0.0089464	0.100647	0.0502583	0.0502583	165.041	HMDB59750		2,3,4,5-Tetrahydroxypentanoic acid	-0.000156902	C5H10O6	-H(-)
KO 0h:Ex2 WT 0h	172	149	0.255814	0.0089464	0.100647	0.0502583	0.0502583	165.041	HMDB60255		L-Lyxonate	-0.000156902	C5H10O6	-H(-)
KO 0h:Ex2 WT 0h	172	149	0.255814	0.0089464	0.100647	0.0502583	0.0502583	165.041	HMDB60256	C05411	L-Xylonate	-0.000156902	C5H10O6	-H(-)
KO 0h:Ex2 WT 0h	172	149	0.255814	0.0089464	0.100647	0.0502583	0.0502583	165.041	HMDB34394		S-Propyl 1-propanesulfinothioate	0.000710998	C6H14OS2	-H(-)
KO 0h:Ex2 WT 0h	173	150	-0.0690942	0.499791	0.746015	0.373173	0.372524	165.056	HMDB00375	C11457	3-(3-Hydroxyphenyl)propanoic acid	6.95518e-05	C9H10O3	-H(-)
KO 0h:Ex2 WT 0h	173	150	-0.0690942	0.499791	0.746015	0.373173	0.372524	165.056	HMDB00563	C05607	D-Phenyllactic acid	6.95518e-05	C9H10O3	-H(-)
KO 0h:Ex2 WT 0h	173	150	-0.0690942	0.499791	0.746015	0.373173	0.372524	165.056	HMDB00748	C05607	L-3-Phenyllactic acid	6.95518e-05	C9H10O3	-H(-)
KO 0h:Ex2 WT 0h	173	150	-0.0690942	0.499791	0.746015	0.373173	0.372524	165.056	HMDB00779	C01479	Phenyllactic acid	6.95518e-05	C9H10O3	-H(-)
KO 0h:Ex2 WT 0h	173	150	-0.0690942	0.499791	0.746015	0.373173	0.372524	165.056	HMDB02072		4-Methoxyphenylacetic acid	6.95518e-05	C9H10O3	-H(-)
KO 0h:Ex2 WT 0h	173	150	-0.0690942	0.499791	0.746015	0.373173	0.372524	165.056	HMDB02199	C01744	Desaminotyrosine	6.95518e-05	C9H10O3	-H(-)
KO 0h:Ex2 WT 0h	173	150	-0.0690942	0.499791	0.746015	0.373173	0.372524	165.056	HMDB02229		3-Phenoxypropionic acid	6.95518e-05	C9H10O3	-H(-)
KO 0h:Ex2 WT 0h	173	150	-0.0690942	0.499791	0.746015	0.373173	0.372524	165.056	HMDB05175	C05581	Homovanillin	6.95518e-05	C9H10O3	-H(-)
KO 0h:Ex2 WT 0h	173	150	-0.0690942	0.499791	0.746015	0.373173	0.372524	165.056	HMDB29665		Ethyl vanillin	6.95518e-05	C9H10O3	-H(-)
KO 0h:Ex2 WT 0h	173	150	-0.0690942	0.499791	0.746015	0.373173	0.372524	165.056	HMDB29817		Ethyl salicylate	6.95518e-05	C9H10O3	-H(-)
KO 0h:Ex2 WT 0h	173	150	-0.0690942	0.499791	0.746015	0.373173	0.372524	165.056	HMDB31132		3,4-Dihydroxyphenylacetone	6.95518e-05	C9H10O3	-H(-)
KO 0h:Ex2 WT 0h	173	150	-0.0690942	0.499791	0.746015	0.373173	0.372524	165.056	HMDB32030		Guaicyl acetate	6.95518e-05	C9H10O3	-H(-)
KO 0h:Ex2 WT 0h	173	150	-0.0690942	0.499791	0.746015	0.373173	0.372524	165.056	HMDB32138	C02201	3,4-Dimethoxybenzaldehyde	6.95518e-05	C9H10O3	-H(-)
KO 0h:Ex2 WT 0h	173	150	-0.0690942	0.499791	0.746015	0.373173	0.372524	165.056	HMDB32573		Ethylparaben	6.95518e-05	C9H10O3	-H(-)
KO 0h:Ex2 WT 0h	173	150	-0.0690942	0.499791	0.746015	0.373173	0.372524	165.056	HMDB32605		Methyl 2-methoxybenzoate	6.95518e-05	C9H10O3	-H(-)
KO 0h:Ex2 WT 0h	173	150	-0.0690942	0.499791	0.746015	0.373173	0.372524	165.056	HMDB32639		Methyl 4-methoxybenzoate	6.95518e-05	C9H10O3	-H(-)
KO 0h:Ex2 WT 0h	173	150	-0.0690942	0.499791	0.746015	0.373173	0.372524	165.056	HMDB33752	C01198	3-(2-Hydroxyphenyl)propanoic acid	6.95518e-05	C9H10O3	-H(-)
KO 0h:Ex2 WT 0h	173	150	-0.0690942	0.499791	0.746015	0.373173	0.372524	165.056	HMDB34243		Ipomeanine	6.95518e-05	C9H10O3	-H(-)
KO 0h:Ex2 WT 0h	173	150	-0.0690942	0.499791	0.746015	0.373173	0.372524	165.056	HMDB34993		4-Methoxybenzyl formate	6.95518e-05	C9H10O3	-H(-)
KO 0h:Ex2 WT 0h	173	150	-0.0690942	0.499791	0.746015	0.373173	0.372524	165.056	HMDB40645		3-Hydroxy-1-(4-hydroxyphenyl)-1-propanone	6.95518e-05	C9H10O3	-H(-)
KO 0h:Ex2 WT 0h	173	150	-0.0690942	0.499791	0.746015	0.373173	0.372524	165.056	HMDB41611		Ethyl 2-furanacrylate	6.95518e-05	C9H10O3	-H(-)
KO 0h:Ex2 WT 0h	173	150	-0.0690942	0.499791	0.746015	0.373173	0.372524	165.056	HMDB41683	C03080	4-Hydroxyphenyl-2-propionic acid	6.95518e-05	C9H10O3	-H(-)
KO 0h:Ex2 WT 0h	173	150	-0.0690942	0.499791	0.746015	0.373173	0.372524	165.056	HMDB59969		3-Methoxyphenylacetic acid	6.95518e-05	C9H10O3	-H(-)
KO 0h:Ex2 WT 0h	174	151	0.0326861	0.688222	0.844637	0.421771	0.421771	165.092	HMDB04586	C11924	Perillic acid	0.000418497	C10H14O2	-H(-)
KO 0h:Ex2 WT 0h	174	151	0.0326861	0.688222	0.844637	0.421771	0.421771	165.092	HMDB29691		Wine lactone	0.000418497	C10H14O2	-H(-)
KO 0h:Ex2 WT 0h	174	151	0.0326861	0.688222	0.844637	0.421771	0.421771	165.092	HMDB31085		6-Pentyl-2H-pyran-2-one	0.000418497	C10H14O2	-H(-)
KO 0h:Ex2 WT 0h	174	151	0.0326861	0.688222	0.844637	0.421771	0.421771	165.092	HMDB32062		2-tert-Butyl-1,4-benzenediol	0.000418497	C10H14O2	-H(-)
KO 0h:Ex2 WT 0h	174	151	0.0326861	0.688222	0.844637	0.421771	0.421771	165.092	HMDB32135		2-Methoxy-4-propylphenol	0.000418497	C10H14O2	-H(-)
KO 0h:Ex2 WT 0h	174	151	0.0326861	0.688222	0.844637	0.421771	0.421771	165.092	HMDB32462	C02088	Pentyl 2-furyl ketone	0.000418497	C10H14O2	-H(-)
KO 0h:Ex2 WT 0h	174	151	0.0326861	0.688222	0.844637	0.421771	0.421771	165.092	HMDB32615		1,1-Dimethoxy-2-phenylethane	0.000418497	C10H14O2	-H(-)
KO 0h:Ex2 WT 0h	174	151	0.0326861	0.688222	0.844637	0.421771	0.421771	165.092	HMDB34922		alpha-Teresantalic acid	0.000418497	C10H14O2	-H(-)
KO 0h:Ex2 WT 0h	174	151	0.0326861	0.688222	0.844637	0.421771	0.421771	165.092	HMDB35063		Epinepetalactone	0.000418497	C10H14O2	-H(-)
KO 0h:Ex2 WT 0h	174	151	0.0326861	0.688222	0.844637	0.421771	0.421771	165.092	HMDB35235		2,4,7-Decatrienoic acid	0.000418497	C10H14O2	-H(-)
KO 0h:Ex2 WT 0h	174	151	0.0326861	0.688222	0.844637	0.421771	0.421771	165.092	HMDB35328		Perilla ketone	0.000418497	C10H14O2	-H(-)
KO 0h:Ex2 WT 0h	174	151	0.0326861	0.688222	0.844637	0.421771	0.421771	165.092	HMDB36042		Marmelolactone A	0.000418497	C10H14O2	-H(-)
KO 0h:Ex2 WT 0h	174	151	0.0326861	0.688222	0.844637	0.421771	0.421771	165.092	HMDB36084		Isomintlactone	0.000418497	C10H14O2	-H(-)
KO 0h:Ex2 WT 0h	174	151	0.0326861	0.688222	0.844637	0.421771	0.421771	165.092	HMDB36878		1,4-Epidioxy-p-mentha-2,8-diene	0.000418497	C10H14O2	-H(-)
KO 0h:Ex2 WT 0h	174	151	0.0326861	0.688222	0.844637	0.421771	0.421771	165.092	HMDB36879		1,2:3,4-Diepoxy-p-menth-8-ene	0.000418497	C10H14O2	-H(-)
KO 0h:Ex2 WT 0h	174	151	0.0326861	0.688222	0.844637	0.421771	0.421771	165.092	HMDB37011		5-Hydroxy-p-mentha-6,8-dien-2-one	0.000418497	C10H14O2	-H(-)
KO 0h:Ex2 WT 0h	174	151	0.0326861	0.688222	0.844637	0.421771	0.421771	165.092	HMDB37012		2-Hydroxy-p-mentha-1,8-dien-6-one	0.000418497	C10H14O2	-H(-)
KO 0h:Ex2 WT 0h	174	151	0.0326861	0.688222	0.844637	0.421771	0.421771	165.092	HMDB37044		Rotundifolone	0.000418497	C10H14O2	-H(-)
KO 0h:Ex2 WT 0h	174	151	0.0326861	0.688222	0.844637	0.421771	0.421771	165.092	HMDB39382		(1xi,4xi,6xi)-Carvone oxide	0.000418497	C10H14O2	-H(-)
KO 0h:Ex2 WT 0h	174	151	0.0326861	0.688222	0.844637	0.421771	0.421771	165.092	HMDB40176		4-Ethyl-1,2-dimethoxybenzene	0.000418497	C10H14O2	-H(-)
KO 0h:Ex2 WT 0h	174	151	0.0326861	0.688222	0.844637	0.421771	0.421771	165.092	HMDB41000		Karahana lactone	0.000418497	C10H14O2	-H(-)
KO 0h:Ex2 WT 0h	174	151	0.0326861	0.688222	0.844637	0.421771	0.421771	165.092	HMDB41584		3-Hydroxy-p-mentha-1,8-dien-7-al	0.000418497	C10H14O2	-H(-)
KO 0h:Ex2 WT 0h	175	152	0.102008	0.440639	0.713021	0.356048	0.356048	165.128	HMDB30002		(-)-Nopol	9.83877e-05	C11H18O	-H(-)
KO 0h:Ex2 WT 0h	175	152	0.102008	0.440639	0.713021	0.356048	0.356048	165.128	HMDB30252		Limonene aldehyde	9.83877e-05	C11H18O	-H(-)
KO 0h:Ex2 WT 0h	175	152	0.102008	0.440639	0.713021	0.356048	0.356048	165.128	HMDB31359		2,4-Undecadienal	9.83877e-05	C11H18O	-H(-)
KO 0h:Ex2 WT 0h	175	152	0.102008	0.440639	0.713021	0.356048	0.356048	165.128	HMDB31565		Dihydrojasmone	9.83877e-05	C11H18O	-H(-)
KO 0h:Ex2 WT 0h	175	152	0.102008	0.440639	0.713021	0.356048	0.356048	165.128	HMDB31728		2-Hexylidenecyclopentanone	9.83877e-05	C11H18O	-H(-)
KO 0h:Ex2 WT 0h	175	152	0.102008	0.440639	0.713021	0.356048	0.356048	165.128	HMDB32540		2,6,6-Trimethyl-1-cyclohexen-1-acetaldehyde	9.83877e-05	C11H18O	-H(-)
KO 0h:Ex2 WT 0h	175	152	0.102008	0.440639	0.713021	0.356048	0.356048	165.128	HMDB33546		2,5-Undecadienal	9.83877e-05	C11H18O	-H(-)
KO 0h:Ex2 WT 0h	175	152	0.102008	0.440639	0.713021	0.356048	0.356048	165.128	HMDB36190		2-Heptylfuran	9.83877e-05	C11H18O	-H(-)
KO 0h:Ex2 WT 0h	175	152	0.102008	0.440639	0.713021	0.356048	0.356048	165.128	HMDB36815		Norecasantalol	9.83877e-05	C11H18O	-H(-)
KO 0h:Ex2 WT 0h	176	153	0.366892	0.000916499	0.0251314	0.0127201	0.0125494	166.018	HMDB06462		Homocysteinesulfinic acid	-0.000321019	C4H9NO4S	-H(-)
KO 0h:Ex2 WT 0h	177	154	-0.00327934	0.957164	0.977911	0.489354	0.488322	166.051	HMDB01545	C00250	Pyridoxal	5.86081e-06	C8H9NO3	-H(-)
KO 0h:Ex2 WT 0h	177	154	-0.00327934	0.957164	0.977911	0.489354	0.488322	166.051	HMDB04290	C06051	Isopyridoxal	5.86081e-06	C8H9NO3	-H(-)
KO 0h:Ex2 WT 0h	177	154	-0.00327934	0.957164	0.977911	0.489354	0.488322	166.051	HMDB34887		3alpha,4,5,7alpha-Tetrahydro-5-hydroxy-1H-isoindole-1,3(2H)-dione	5.86081e-06	C8H9NO3	-H(-)
KO 0h:Ex2 WT 0h	177	154	-0.00327934	0.957164	0.977911	0.489354	0.488322	166.051	HMDB34889		3alpha,4,7,7alpha-Tetrahydro-4-hydroxy-1H-isoindole-1,3(2H)-dione	5.86081e-06	C8H9NO3	-H(-)
KO 0h:Ex2 WT 0h	177	154	-0.00327934	0.957164	0.977911	0.489354	0.488322	166.051	HMDB60374		3-Methoxyanthranilate	5.86081e-06	C8H9NO3	-H(-)
KO 0h:Ex2 WT 0h	178	155	0.217198	0.203862	0.526524	0.263562	0.262921	166.975	HMDB00263	C00074	Phosphoenolpyruvic acid	-0.00017298	C3H5O6P	-H(-)
KO 0h:Ex2 WT 0h	179	156	-0.151769	0.408826	0.692527	0.346978	0.345815	167.021	HMDB00289	C00366	Uric acid	0.000119697	C5H4N4O3	-H(-)
KO 0h:Ex2 WT 0h	180	157	-0.0875093	0.495437	0.743761	0.371686	0.371399	167.035	HMDB00130	C00544	Homogentisic acid	0.000275907	C8H8O4	-H(-)
KO 0h:Ex2 WT 0h	180	157	-0.0875093	0.495437	0.743761	0.371686	0.371399	167.035	HMDB00484	C06672	Vanillic acid	0.000275907	C8H8O4	-H(-)
KO 0h:Ex2 WT 0h	180	157	-0.0875093	0.495437	0.743761	0.371686	0.371399	167.035	HMDB00750		3-Hydroxymandelic acid	0.000275907	C8H8O4	-H(-)
KO 0h:Ex2 WT 0h	180	157	-0.0875093	0.495437	0.743761	0.371686	0.371399	167.035	HMDB00822	C11527	p-Hydroxymandelic acid	0.000275907	C8H8O4	-H(-)
KO 0h:Ex2 WT 0h	180	157	-0.0875093	0.495437	0.743761	0.371686	0.371399	167.035	HMDB01336	C01161	3,4-Dihydroxybenzeneacetic acid	0.000275907	C8H8O4	-H(-)
KO 0h:Ex2 WT 0h	180	157	-0.0875093	0.495437	0.743761	0.371686	0.371399	167.035	HMDB01868		5-Methoxysalicylic acid	0.000275907	C8H8O4	-H(-)
KO 0h:Ex2 WT 0h	180	157	-0.0875093	0.495437	0.743761	0.371686	0.371399	167.035	HMDB06242	C05577	3,4-Dihydroxymandelaldehyde	0.000275907	C8H8O4	-H(-)
KO 0h:Ex2 WT 0h	180	157	-0.0875093	0.495437	0.743761	0.371686	0.371399	167.035	HMDB29644		2',4',6'-Trihydroxyacetophenone	0.000275907	C8H8O4	-H(-)
KO 0h:Ex2 WT 0h	180	157	-0.0875093	0.495437	0.743761	0.371686	0.371399	167.035	HMDB29673	C10331	2,6-Dimethoxy-1,4-benzoquinone	0.000275907	C8H8O4	-H(-)
KO 0h:Ex2 WT 0h	180	157	-0.0875093	0.495437	0.743761	0.371686	0.371399	167.035	HMDB33129		3-Acetyl-4-hydroxy-6-methyl-2H-pyran-2-one	0.000275907	C8H8O4	-H(-)
KO 0h:Ex2 WT 0h	180	157	-0.0875093	0.495437	0.743761	0.371686	0.371399	167.035	HMDB34335	C01692	Thermophillin	0.000275907	C8H8O4	-H(-)
KO 0h:Ex2 WT 0h	180	157	-0.0875093	0.495437	0.743761	0.371686	0.371399	167.035	HMDB59713		3-Methoxysalicylic acid	0.000275907	C8H8O4	-H(-)
KO 0h:Ex2 WT 0h	180	157	-0.0875093	0.495437	0.743761	0.371686	0.371399	167.035	HMDB60003		Isovanillic acid	0.000275907	C8H8O4	-H(-)
KO 0h:Ex2 WT 0h	181	158	0.12442	0.280959	0.607566	0.303389	0.303389	167.071	HMDB29680		2,6-Dimethoxy-4-methylphenol	0.000316499	C9H12O3	-H(-)
KO 0h:Ex2 WT 0h	181	158	0.12442	0.280959	0.607566	0.303389	0.303389	167.071	HMDB30472		4-Ipomeanol	0.000316499	C9H12O3	-H(-)
KO 0h:Ex2 WT 0h	181	158	0.12442	0.280959	0.607566	0.303389	0.303389	167.071	HMDB30473		1-Ipomeanol	0.000316499	C9H12O3	-H(-)
KO 0h:Ex2 WT 0h	181	158	0.12442	0.280959	0.607566	0.303389	0.303389	167.071	HMDB32252		Epoxyoxophorone	0.000316499	C9H12O3	-H(-)
KO 0h:Ex2 WT 0h	181	158	0.12442	0.280959	0.607566	0.303389	0.303389	167.071	HMDB32921		Ethyl 2-furanpropionate	0.000316499	C9H12O3	-H(-)
KO 0h:Ex2 WT 0h	181	158	0.12442	0.280959	0.607566	0.303389	0.303389	167.071	HMDB37729		2-Furanylmethyl butanoate	0.000316499	C9H12O3	-H(-)
KO 0h:Ex2 WT 0h	181	158	0.12442	0.280959	0.607566	0.303389	0.303389	167.071	HMDB38925		(4-Hydroxy-3-methoxyphenyl)ethanol	0.000316499	C9H12O3	-H(-)
KO 0h:Ex2 WT 0h	181	158	0.12442	0.280959	0.607566	0.303389	0.303389	167.071	HMDB59963		1,3,5-Trimethoxybenzene	0.000316499	C9H12O3	-H(-)
KO 0h:Ex2 WT 0h	182	159	0.224245	0.00819365	0.0980127	0.0489428	0.0489428	167.108	HMDB13105		trans-4,5-epoxy-2(E)-decenal	0.000166093	C10H16O2	-H(-)
KO 0h:Ex2 WT 0h	182	159	0.224245	0.00819365	0.0980127	0.0489428	0.0489428	167.108	HMDB31156		Ethyl (4Z)-4,7-octadienoate	0.000166093	C10H16O2	-H(-)
KO 0h:Ex2 WT 0h	182	159	0.224245	0.00819365	0.0980127	0.0489428	0.0489428	167.108	HMDB31273		Methyl octynecarboxylate	0.000166093	C10H16O2	-H(-)
KO 0h:Ex2 WT 0h	182	159	0.224245	0.00819365	0.0980127	0.0489428	0.0489428	167.108	HMDB32219		(+/-)-Dihydromintlactone	0.000166093	C10H16O2	-H(-)
KO 0h:Ex2 WT 0h	182	159	0.224245	0.00819365	0.0980127	0.0489428	0.0489428	167.108	HMDB32312		2,4-Hexadienyl butyrate	0.000166093	C10H16O2	-H(-)
KO 0h:Ex2 WT 0h	182	159	0.224245	0.00819365	0.0980127	0.0489428	0.0489428	167.108	HMDB32313		2,4-Hexadienyl isobutyrate	0.000166093	C10H16O2	-H(-)
KO 0h:Ex2 WT 0h	182	159	0.224245	0.00819365	0.0980127	0.0489428	0.0489428	167.108	HMDB32319		cis-3-Hexenyl crotonate	0.000166093	C10H16O2	-H(-)
KO 0h:Ex2 WT 0h	182	159	0.224245	0.00819365	0.0980127	0.0489428	0.0489428	167.108	HMDB32434		(+/-)-2-(5-Methyl-5-vinyltetrahydrofuran-2-yl)propionaldehyde	0.000166093	C10H16O2	-H(-)
KO 0h:Ex2 WT 0h	182	159	0.224245	0.00819365	0.0980127	0.0489428	0.0489428	167.108	HMDB33700		(-)-(Z)-Tetrahydro-6-(2-pentenyl)-2H-pyran-2-one	0.000166093	C10H16O2	-H(-)
KO 0h:Ex2 WT 0h	182	159	0.224245	0.00819365	0.0980127	0.0489428	0.0489428	167.108	HMDB34452		5,6-Dihydro-6-pentyl-2H-pyran-2-one	0.000166093	C10H16O2	-H(-)
KO 0h:Ex2 WT 0h	182	159	0.224245	0.00819365	0.0980127	0.0489428	0.0489428	167.108	HMDB34670		6-Hydroxy-2,6-dimethyl-2,7-octadien-4-one	0.000166093	C10H16O2	-H(-)
KO 0h:Ex2 WT 0h	182	159	0.224245	0.00819365	0.0980127	0.0489428	0.0489428	167.108	HMDB35714		Epoxyartemisia ketone	0.000166093	C10H16O2	-H(-)
KO 0h:Ex2 WT 0h	182	159	0.224245	0.00819365	0.0980127	0.0489428	0.0489428	167.108	HMDB35766	C09836	Ascaridole	0.000166093	C10H16O2	-H(-)
KO 0h:Ex2 WT 0h	182	159	0.224245	0.00819365	0.0980127	0.0489428	0.0489428	167.108	HMDB35829		Dihydronepetalactone	0.000166093	C10H16O2	-H(-)
KO 0h:Ex2 WT 0h	182	159	0.224245	0.00819365	0.0980127	0.0489428	0.0489428	167.108	HMDB36067		Epoxycampholenic aldehyde	0.000166093	C10H16O2	-H(-)
KO 0h:Ex2 WT 0h	182	159	0.224245	0.00819365	0.0980127	0.0489428	0.0489428	167.108	HMDB36103	C16461	Geranic acid	0.000166093	C10H16O2	-H(-)
KO 0h:Ex2 WT 0h	182	159	0.224245	0.00819365	0.0980127	0.0489428	0.0489428	167.108	HMDB37014		gamma-Diosphenol	0.000166093	C10H16O2	-H(-)
KO 0h:Ex2 WT 0h	182	159	0.224245	0.00819365	0.0980127	0.0489428	0.0489428	167.108	HMDB37175		4-Isopropyl-3-cyclohexene-1-carboxylic acid	0.000166093	C10H16O2	-H(-)
KO 0h:Ex2 WT 0h	182	159	0.224245	0.00819365	0.0980127	0.0489428	0.0489428	167.108	HMDB37821	C02108	xi-1,8,8-Trimethyl-2-oxabicyclo[3.2.1]octan-3-one	0.000166093	C10H16O2	-H(-)
KO 0h:Ex2 WT 0h	182	159	0.224245	0.00819365	0.0980127	0.0489428	0.0489428	167.108	HMDB40639		(xi)-(Z)-5-(3-Hexenyl)dihydro-2(3H)-furanone	0.000166093	C10H16O2	-H(-)
KO 0h:Ex2 WT 0h	183	160	-0.123288	0.246245	0.568937	0.285503	0.2841	167.144	HMDB31128		10-Undecenal	3.85113e-05	C11H20O	-H(-)
KO 0h:Ex2 WT 0h	183	160	-0.123288	0.246245	0.568937	0.285503	0.2841	167.144	HMDB32238		(+/-)-trans- and cis-4,8-Dimethyl-3,7-nonadien-2-ol	3.85113e-05	C11H20O	-H(-)
KO 0h:Ex2 WT 0h	183	160	-0.123288	0.246245	0.568937	0.285503	0.2841	167.144	HMDB33577		10-Undecen-2-one	3.85113e-05	C11H20O	-H(-)
KO 0h:Ex2 WT 0h	183	160	-0.123288	0.246245	0.568937	0.285503	0.2841	167.144	HMDB35417		(1R,2R)-1,2,7,7-Tetramethylbicyclo[2.2.1]heptan-2-ol	3.85113e-05	C11H20O	-H(-)
KO 0h:Ex2 WT 0h	183	160	-0.123288	0.246245	0.568937	0.285503	0.2841	167.144	HMDB37807		9-Undecenal	3.85113e-05	C11H20O	-H(-)
KO 0h:Ex2 WT 0h	183	160	-0.123288	0.246245	0.568937	0.285503	0.2841	167.144	HMDB40247		2-Undecenal	3.85113e-05	C11H20O	-H(-)
KO 0h:Ex2 WT 0h	184	161	0.66157	0.0890417	0.362762	0.181895	0.181146	168.067	HMDB00216	C00547	Norepinephrine	-0.000740583	C8H11NO3	-H(-)
KO 0h:Ex2 WT 0h	184	161	0.66157	0.0890417	0.362762	0.181895	0.181146	168.067	HMDB00239	C00314	Pyridoxine	-0.000740583	C8H11NO3	-H(-)
KO 0h:Ex2 WT 0h	184	161	0.66157	0.0890417	0.362762	0.181895	0.181146	168.067	HMDB01537		6-Hydroxydopamine	-0.000740583	C8H11NO3	-H(-)
KO 0h:Ex2 WT 0h	184	161	0.66157	0.0890417	0.362762	0.181895	0.181146	168.067	HMDB04817		5-Hydroxydopamine	-0.000740583	C8H11NO3	-H(-)
KO 0h:Ex2 WT 0h	184	161	0.66157	0.0890417	0.362762	0.181895	0.181146	168.067	HMDB35178		6-Acetyl-2,3-dihydro-2-(hydroxymethyl)-4(1H)-pyridinone	-0.000740583	C8H11NO3	-H(-)
KO 0h:Ex2 WT 0h	184	161	0.66157	0.0890417	0.362762	0.181895	0.181146	168.067	HMDB37685		xi-Norepinephrine	-0.000740583	C8H11NO3	-H(-)
KO 0h:Ex2 WT 0h	185	162	0.296112	0.0538398	0.290632	0.145179	0.145128	168.077	HMDB00001	C01152	1-Methylhistidine	0.000620522	C7H11N3O2	-H(-)
KO 0h:Ex2 WT 0h	185	162	0.296112	0.0538398	0.290632	0.145179	0.145128	168.077	HMDB00479	C01152	3-Methylhistidine	0.000620522	C7H11N3O2	-H(-)
KO 0h:Ex2 WT 0h	186	163	0.149866	0.494728	0.743761	0.371745	0.371399	168.103	HMDB38321		Homoarecoline	-0.000334846	C9H15NO2	-H(-)
KO 0h:Ex2 WT 0h	187	164	0.23686	0.155632	0.479062	0.23922	0.23922	168.989	HMDB01112	C00661	D-Glyceraldehyde 3-phosphate	0.00127494	C3H7O6P	-H(-)
KO 0h:Ex2 WT 0h	187	164	0.23686	0.155632	0.479062	0.23922	0.23922	168.989	HMDB01473	C00111	Dihydroxyacetone phosphate	0.00127494	C3H7O6P	-H(-)
KO 0h:Ex2 WT 0h	188	165	-0.0517288	0.619132	0.810359	0.404654	0.404654	169.014	HMDB05807	C01424	Gallic acid	0.000609514	C7H6O5	-H(-)
KO 0h:Ex2 WT 0h	188	165	-0.0517288	0.619132	0.810359	0.404654	0.404654	169.014	HMDB29649		2,4,6-Trihydroxybenzoic acid	0.000609514	C7H6O5	-H(-)
KO 0h:Ex2 WT 0h	188	165	-0.0517288	0.619132	0.810359	0.404654	0.404654	169.014	HMDB59964		2,3,4-Trihydroxybenzoic acid	0.000609514	C7H6O5	-H(-)
KO 0h:Ex2 WT 0h	189	166	0.224019	0.246617	0.568937	0.284537	0.2841	169.066	HMDB32412		Methyl beta-naphthyl ketone	0.000289735	C12H10O	-H(-)
KO 0h:Ex2 WT 0h	189	166	0.224019	0.246617	0.568937	0.284537	0.2841	169.066	HMDB32582	C02499	2-Biphenylol	0.000289735	C12H10O	-H(-)
KO 0h:Ex2 WT 0h	189	166	0.224019	0.246617	0.568937	0.284537	0.2841	169.066	HMDB34446	C07733	Diphenyl ether	0.000289735	C12H10O	-H(-)
KO 0h:Ex2 WT 0h	190	167	0.0182204	0.750979	0.884881	0.441867	0.441867	169.087	HMDB30471		1,4-Ipomeadiol	0.000198215	C9H14O3	-H(-)
KO 0h:Ex2 WT 0h	190	167	0.0182204	0.750979	0.884881	0.441867	0.441867	169.087	HMDB38276		cis-3-Hexenyl pyruvate	0.000198215	C9H14O3	-H(-)
KO 0h:Ex2 WT 0h	191	168	0.118675	0.22264	0.539473	0.269387	0.269387	169.123	HMDB04980		cis-4-Decenoic acid	0.000166224	C10H18O2	-H(-)
KO 0h:Ex2 WT 0h	191	168	0.118675	0.22264	0.539473	0.269387	0.269387	169.123	HMDB10726		trans-Dec-2-enoic acid	0.000166224	C10H18O2	-H(-)
KO 0h:Ex2 WT 0h	191	168	0.118675	0.22264	0.539473	0.269387	0.269387	169.123	HMDB12183	C18202	8-Methylnonenoate	0.000166224	C10H18O2	-H(-)
KO 0h:Ex2 WT 0h	191	168	0.118675	0.22264	0.539473	0.269387	0.269387	169.123	HMDB29358		5Z-Octenyl acetate	0.000166224	C10H18O2	-H(-)
KO 0h:Ex2 WT 0h	191	168	0.118675	0.22264	0.539473	0.269387	0.269387	169.123	HMDB29859		Methyl (xi)-3-nonenoate	0.000166224	C10H18O2	-H(-)
KO 0h:Ex2 WT 0h	191	168	0.118675	0.22264	0.539473	0.269387	0.269387	169.123	HMDB30031		(±)-6-Methyl-5-hepten-2-yl acetate	0.000166224	C10H18O2	-H(-)
KO 0h:Ex2 WT 0h	191	168	0.118675	0.22264	0.539473	0.269387	0.269387	169.123	HMDB31002		3-Decenoic acid	0.000166224	C10H18O2	-H(-)
KO 0h:Ex2 WT 0h	191	168	0.118675	0.22264	0.539473	0.269387	0.269387	169.123	HMDB31003		9-Decenoic acid	0.000166224	C10H18O2	-H(-)
KO 0h:Ex2 WT 0h	191	168	0.118675	0.22264	0.539473	0.269387	0.269387	169.123	HMDB31297		2-Octenyl acetate	0.000166224	C10H18O2	-H(-)
KO 0h:Ex2 WT 0h	191	168	0.118675	0.22264	0.539473	0.269387	0.269387	169.123	HMDB31362		Cyclohexylethyl acetate	0.000166224	C10H18O2	-H(-)
KO 0h:Ex2 WT 0h	191	168	0.118675	0.22264	0.539473	0.269387	0.269387	169.123	HMDB31440		Linalool oxide (trans-pyranoid)	0.000166224	C10H18O2	-H(-)
KO 0h:Ex2 WT 0h	191	168	0.118675	0.22264	0.539473	0.269387	0.269387	169.123	HMDB31441		Linalool oxide III	0.000166224	C10H18O2	-H(-)
KO 0h:Ex2 WT 0h	191	168	0.118675	0.22264	0.539473	0.269387	0.269387	169.123	HMDB32119		4-Hydroxy-2,6-dimethyl-7-octen-3-one	0.000166224	C10H18O2	-H(-)
KO 0h:Ex2 WT 0h	191	168	0.118675	0.22264	0.539473	0.269387	0.269387	169.123	HMDB32275		Ethyl 3-octenoate	0.000166224	C10H18O2	-H(-)
KO 0h:Ex2 WT 0h	191	168	0.118675	0.22264	0.539473	0.269387	0.269387	169.123	HMDB32393		2-Methylbutyl 3-methyl-2-butenoate	0.000166224	C10H18O2	-H(-)
KO 0h:Ex2 WT 0h	191	168	0.118675	0.22264	0.539473	0.269387	0.269387	169.123	HMDB32452		1-Octen-3-yl acetate	0.000166224	C10H18O2	-H(-)
KO 0h:Ex2 WT 0h	191	168	0.118675	0.22264	0.539473	0.269387	0.269387	169.123	HMDB33203		6-Decanolide	0.000166224	C10H18O2	-H(-)
KO 0h:Ex2 WT 0h	191	168	0.118675	0.22264	0.539473	0.269387	0.269387	169.123	HMDB33377		cis-3-Hexenyl butyrate	0.000166224	C10H18O2	-H(-)
KO 0h:Ex2 WT 0h	191	168	0.118675	0.22264	0.539473	0.269387	0.269387	169.123	HMDB34427		Cyclohexyl butanoate	0.000166224	C10H18O2	-H(-)
KO 0h:Ex2 WT 0h	191	168	0.118675	0.22264	0.539473	0.269387	0.269387	169.123	HMDB34581		2-Hexenyl butanoate	0.000166224	C10H18O2	-H(-)
KO 0h:Ex2 WT 0h	191	168	0.118675	0.22264	0.539473	0.269387	0.269387	169.123	HMDB34880		3-Methyl-2,4-nonanedione	0.000166224	C10H18O2	-H(-)
KO 0h:Ex2 WT 0h	191	168	0.118675	0.22264	0.539473	0.269387	0.269387	169.123	HMDB35122		(S,E)-2,6-Dimethyl-5,7-octadiene-2,3-diol	0.000166224	C10H18O2	-H(-)
KO 0h:Ex2 WT 0h	191	168	0.118675	0.22264	0.539473	0.269387	0.269387	169.123	HMDB35365		Cnidiol C	0.000166224	C10H18O2	-H(-)
KO 0h:Ex2 WT 0h	191	168	0.118675	0.22264	0.539473	0.269387	0.269387	169.123	HMDB35837	C16462	Citronellic acid	0.000166224	C10H18O2	-H(-)
KO 0h:Ex2 WT 0h	191	168	0.118675	0.22264	0.539473	0.269387	0.269387	169.123	HMDB35839		(E)-3-(Tetrahydro-5,5-dimethyl-2-furanyl)-2-buten-1-ol	0.000166224	C10H18O2	-H(-)
KO 0h:Ex2 WT 0h	191	168	0.118675	0.22264	0.539473	0.269387	0.269387	169.123	HMDB35907		Linalyl oxide	0.000166224	C10H18O2	-H(-)
KO 0h:Ex2 WT 0h	191	168	0.118675	0.22264	0.539473	0.269387	0.269387	169.123	HMDB36099		Lilac alcohol	0.000166224	C10H18O2	-H(-)
KO 0h:Ex2 WT 0h	191	168	0.118675	0.22264	0.539473	0.269387	0.269387	169.123	HMDB36211		Hexyl crotonate	0.000166224	C10H18O2	-H(-)
KO 0h:Ex2 WT 0h	191	168	0.118675	0.22264	0.539473	0.269387	0.269387	169.123	HMDB36990		2,6-Dimethyl-3,7-octadiene-2,6-diol	0.000166224	C10H18O2	-H(-)
KO 0h:Ex2 WT 0h	191	168	0.118675	0.22264	0.539473	0.269387	0.269387	169.123	HMDB36992		1-Cyclopropyl-4-methyl-1,3-cyclohexanediol	0.000166224	C10H18O2	-H(-)
KO 0h:Ex2 WT 0h	191	168	0.118675	0.22264	0.539473	0.269387	0.269387	169.123	HMDB37021		trans-p-Menth-2-ene-1,4-diol	0.000166224	C10H18O2	-H(-)
KO 0h:Ex2 WT 0h	191	168	0.118675	0.22264	0.539473	0.269387	0.269387	169.123	HMDB37116		delta-Decalactone	0.000166224	C10H18O2	-H(-)
KO 0h:Ex2 WT 0h	191	168	0.118675	0.22264	0.539473	0.269387	0.269387	169.123	HMDB37217		xi-5-Hexyldihydro-2(3H)-furanone	0.000166224	C10H18O2	-H(-)
KO 0h:Ex2 WT 0h	191	168	0.118675	0.22264	0.539473	0.269387	0.269387	169.123	HMDB37497		Ethyl (E)-2-octenoate	0.000166224	C10H18O2	-H(-)
KO 0h:Ex2 WT 0h	191	168	0.118675	0.22264	0.539473	0.269387	0.269387	169.123	HMDB37632		xi-Tetrahydro-3-pentyl-2H-pyran-2-one	0.000166224	C10H18O2	-H(-)
KO 0h:Ex2 WT 0h	191	168	0.118675	0.22264	0.539473	0.269387	0.269387	169.123	HMDB38744		9-Hydroxygeraniol	0.000166224	C10H18O2	-H(-)
KO 0h:Ex2 WT 0h	191	168	0.118675	0.22264	0.539473	0.269387	0.269387	169.123	HMDB39149		(+)-6-Hydroxy-2,6-dimethyl-7-octen-4-one	0.000166224	C10H18O2	-H(-)
KO 0h:Ex2 WT 0h	191	168	0.118675	0.22264	0.539473	0.269387	0.269387	169.123	HMDB39768		5-Decenoic acid	0.000166224	C10H18O2	-H(-)
KO 0h:Ex2 WT 0h	191	168	0.118675	0.22264	0.539473	0.269387	0.269387	169.123	HMDB39795		Ethyl 4Z-octenoate	0.000166224	C10H18O2	-H(-)
KO 0h:Ex2 WT 0h	191	168	0.118675	0.22264	0.539473	0.269387	0.269387	169.123	HMDB40194		Methyl 2-nonenoate	0.000166224	C10H18O2	-H(-)
KO 0h:Ex2 WT 0h	191	168	0.118675	0.22264	0.539473	0.269387	0.269387	169.123	HMDB40208		2-Propenyl heptanoate	0.000166224	C10H18O2	-H(-)
KO 0h:Ex2 WT 0h	191	168	0.118675	0.22264	0.539473	0.269387	0.269387	169.123	HMDB40213		cis-3-Hexenyl isobutyrate	0.000166224	C10H18O2	-H(-)
KO 0h:Ex2 WT 0h	191	168	0.118675	0.22264	0.539473	0.269387	0.269387	169.123	HMDB40330	C18066	Menthone lactone	0.000166224	C10H18O2	-H(-)
KO 0h:Ex2 WT 0h	191	168	0.118675	0.22264	0.539473	0.269387	0.269387	169.123	HMDB40530		Isopentyl 3-methyl-2-butenoate	0.000166224	C10H18O2	-H(-)
KO 0h:Ex2 WT 0h	191	168	0.118675	0.22264	0.539473	0.269387	0.269387	169.123	HMDB40726		(±)-cis-Linalyl oxide	0.000166224	C10H18O2	-H(-)
KO 0h:Ex2 WT 0h	191	168	0.118675	0.22264	0.539473	0.269387	0.269387	169.123	HMDB40727		(±)-trans-Linalyl oxide	0.000166224	C10H18O2	-H(-)
KO 0h:Ex2 WT 0h	191	168	0.118675	0.22264	0.539473	0.269387	0.269387	169.123	HMDB41012		6-Decenoic acid	0.000166224	C10H18O2	-H(-)
KO 0h:Ex2 WT 0h	191	168	0.118675	0.22264	0.539473	0.269387	0.269387	169.123	HMDB41630		(+)-cis-Linalool 3,7-oxide	0.000166224	C10H18O2	-H(-)
KO 0h:Ex2 WT 0h	191	168	0.118675	0.22264	0.539473	0.269387	0.269387	169.123	HMDB59610		2-Exo-hydroxy-1,8-cineole	0.000166224	C10H18O2	-H(-)
KO 0h:Ex2 WT 0h	191	168	0.118675	0.22264	0.539473	0.269387	0.269387	169.123	HMDB59852	C20326	2-Hydroxycineol	0.000166224	C10H18O2	-H(-)
KO 0h:Ex2 WT 0h	192	169	-1.21341	0.157936	0.479903	0.239641	0.239641	170.028	HMDB32420		2-(4-Methyl-5-thiazolyl)ethyl formate	0.000294533	C7H9NO2S	-H(-)
KO 0h:Ex2 WT 0h	193	170	0.112464	0.556518	0.78088	0.390214	0.389934	170.045	HMDB12289	C03972	Tetrahydrodipicolinate	0.000632566	C7H9NO4	-H(-)
KO 0h:Ex2 WT 0h	194	171	-0.238928	0.52679	0.758867	0.378942	0.378942	170.119	HMDB05015		Gabapentin	8.54109e-05	C9H17NO2	-H(-)
KO 0h:Ex2 WT 0h	195	172	-0.0250583	0.869104	0.940166	0.469782	0.469474	171.008	HMDB00126	C00093	Glycerol 3-phosphate	-0.00129494	C3H9O6P	-H(-)
KO 0h:Ex2 WT 0h	195	172	-0.0250583	0.869104	0.940166	0.469782	0.469474	171.008	HMDB02520	C02979	Beta-Glycerophosphoric acid	-0.00129494	C3H9O6P	-H(-)
KO 0h:Ex2 WT 0h	196	173	-0.121833	0.167009	0.496301	0.247829	0.247829	171.066	HMDB00341		2-Octenedioic acid	0.00026138	C8H12O4	-H(-)
KO 0h:Ex2 WT 0h	196	173	-0.121833	0.167009	0.496301	0.247829	0.247829	171.066	HMDB04982		cis-4-Octenedioic acid	0.00026138	C8H12O4	-H(-)
KO 0h:Ex2 WT 0h	196	173	-0.121833	0.167009	0.496301	0.247829	0.247829	171.066	HMDB13312		trans-3-Octenedioic acid	0.00026138	C8H12O4	-H(-)
KO 0h:Ex2 WT 0h	196	173	-0.121833	0.167009	0.496301	0.247829	0.247829	171.066	HMDB32352		3-Isopropenylpentanedioic acid	0.00026138	C8H12O4	-H(-)
KO 0h:Ex2 WT 0h	196	173	-0.121833	0.167009	0.496301	0.247829	0.247829	171.066	HMDB34851		Ethyl 2,4-dioxohexanoate	0.00026138	C8H12O4	-H(-)
KO 0h:Ex2 WT 0h	196	173	-0.121833	0.167009	0.496301	0.247829	0.247829	171.066	HMDB38601		Diethyl fumarate	0.00026138	C8H12O4	-H(-)
KO 0h:Ex2 WT 0h	197	174	0.0372213	0.721211	0.86821	0.433542	0.433542	171.103	HMDB36188		Tetrahydrofurfuryl butyrate	0.000106041	C9H16O3	-H(-)
KO 0h:Ex2 WT 0h	197	174	0.0372213	0.721211	0.86821	0.433542	0.433542	171.103	HMDB36213		cis-3-Hexenyl lactate	0.000106041	C9H16O3	-H(-)
KO 0h:Ex2 WT 0h	197	174	0.0372213	0.721211	0.86821	0.433542	0.433542	171.103	HMDB36396		3-Methylbutyl 3-oxobutanoate	0.000106041	C9H16O3	-H(-)
KO 0h:Ex2 WT 0h	197	174	0.0372213	0.721211	0.86821	0.433542	0.433542	171.103	HMDB40165		Butyl levulinate	0.000106041	C9H16O3	-H(-)
KO 0h:Ex2 WT 0h	197	174	0.0372213	0.721211	0.86821	0.433542	0.433542	171.103	HMDB40202		Butyl 3-hydroxy-2-methylidenebutanoate	0.000106041	C9H16O3	-H(-)
KO 0h:Ex2 WT 0h	197	174	0.0372213	0.721211	0.86821	0.433542	0.433542	171.103	HMDB40203		2-Methylpropyl 3-hydroxy-2-methylidenebutanoate	0.000106041	C9H16O3	-H(-)
KO 0h:Ex2 WT 0h	197	174	0.0372213	0.721211	0.86821	0.433542	0.433542	171.103	HMDB59936		5-Pentyl-1,4-dioxan-2-one	0.000106041	C9H16O3	-H(-)
KO 0h:Ex2 WT 0h	197	174	0.0372213	0.721211	0.86821	0.433542	0.433542	171.103	HMDB59937		6-Pentyl-1,4-dioxan-2-one	0.000106041	C9H16O3	-H(-)
KO 0h:Ex2 WT 0h	197	174	0.0372213	0.721211	0.86821	0.433542	0.433542	171.103	HMDB60287		4-Hydroperoxy-2-nonenal	0.000106041	C9H16O3	-H(-)
KO 0h:Ex2 WT 0h	198	175	-0.0586782	0.335263	0.643951	0.321558	0.321558	171.139	HMDB00511	C01571	Capric acid	0.000153651	C10H20O2	-H(-)
KO 0h:Ex2 WT 0h	198	175	-0.0586782	0.335263	0.643951	0.321558	0.321558	171.139	HMDB29760		1,1-Diethoxy-2-hexene	0.000153651	C10H20O2	-H(-)
KO 0h:Ex2 WT 0h	198	175	-0.0586782	0.335263	0.643951	0.321558	0.321558	171.139	HMDB30029	C12289	Isopentyl isopentanoate	0.000153651	C10H20O2	-H(-)
KO 0h:Ex2 WT 0h	198	175	-0.0586782	0.335263	0.643951	0.321558	0.321558	171.139	HMDB31264		Methyl nonanoate	0.000153651	C10H20O2	-H(-)
KO 0h:Ex2 WT 0h	198	175	-0.0586782	0.335263	0.643951	0.321558	0.321558	171.139	HMDB31739		7-Hydroxy-3,7-dimethyloctanal	0.000153651	C10H20O2	-H(-)
KO 0h:Ex2 WT 0h	198	175	-0.0586782	0.335263	0.643951	0.321558	0.321558	171.139	HMDB32045		Pentyl 3-methylbutanoate	0.000153651	C10H20O2	-H(-)
KO 0h:Ex2 WT 0h	198	175	-0.0586782	0.335263	0.643951	0.321558	0.321558	171.139	HMDB32070		Isooctyl acetate	0.000153651	C10H20O2	-H(-)
KO 0h:Ex2 WT 0h	198	175	-0.0586782	0.335263	0.643951	0.321558	0.321558	171.139	HMDB32155		Acetaldehyde 1,3-octanediol acetal	0.000153651	C10H20O2	-H(-)
KO 0h:Ex2 WT 0h	198	175	-0.0586782	0.335263	0.643951	0.321558	0.321558	171.139	HMDB32264		Ethyl 2-ethylhexanoate	0.000153651	C10H20O2	-H(-)
KO 0h:Ex2 WT 0h	198	175	-0.0586782	0.335263	0.643951	0.321558	0.321558	171.139	HMDB32302		Heptanal propyleneglycol acetal	0.000153651	C10H20O2	-H(-)
KO 0h:Ex2 WT 0h	198	175	-0.0586782	0.335263	0.643951	0.321558	0.321558	171.139	HMDB32315		Hexanal butane-2,3-diol acetal	0.000153651	C10H20O2	-H(-)
KO 0h:Ex2 WT 0h	198	175	-0.0586782	0.335263	0.643951	0.321558	0.321558	171.139	HMDB33620		Hexyl butyrate	0.000153651	C10H20O2	-H(-)
KO 0h:Ex2 WT 0h	198	175	-0.0586782	0.335263	0.643951	0.321558	0.321558	171.139	HMDB34457		Propyl heptanoate	0.000153651	C10H20O2	-H(-)
KO 0h:Ex2 WT 0h	198	175	-0.0586782	0.335263	0.643951	0.321558	0.321558	171.139	HMDB34849		4-Methylnonanoic acid	0.000153651	C10H20O2	-H(-)
KO 0h:Ex2 WT 0h	198	175	-0.0586782	0.335263	0.643951	0.321558	0.321558	171.139	HMDB35595		trans-p-Menthane-1,8-diol	0.000153651	C10H20O2	-H(-)
KO 0h:Ex2 WT 0h	198	175	-0.0586782	0.335263	0.643951	0.321558	0.321558	171.139	HMDB35723		(1R,2S,3S,4R)-p-Menthane-2,3-diol	0.000153651	C10H20O2	-H(-)
KO 0h:Ex2 WT 0h	198	175	-0.0586782	0.335263	0.643951	0.321558	0.321558	171.139	HMDB36136		4-Ethyloctanoic acid	0.000153651	C10H20O2	-H(-)
KO 0h:Ex2 WT 0h	198	175	-0.0586782	0.335263	0.643951	0.321558	0.321558	171.139	HMDB36145		p-Menthane-3,8-diol	0.000153651	C10H20O2	-H(-)
KO 0h:Ex2 WT 0h	198	175	-0.0586782	0.335263	0.643951	0.321558	0.321558	171.139	HMDB36228		2-Methylpropyl hexanoate	0.000153651	C10H20O2	-H(-)
KO 0h:Ex2 WT 0h	198	175	-0.0586782	0.335263	0.643951	0.321558	0.321558	171.139	HMDB37387		(1S,3R,4R)-p-Menthane-1,3-diol	0.000153651	C10H20O2	-H(-)
KO 0h:Ex2 WT 0h	198	175	-0.0586782	0.335263	0.643951	0.321558	0.321558	171.139	HMDB37849		Hexyl 2-methylpropanoate	0.000153651	C10H20O2	-H(-)
KO 0h:Ex2 WT 0h	198	175	-0.0586782	0.335263	0.643951	0.321558	0.321558	171.139	HMDB38038		2-Methylbutyl 3-methylbutanoate	0.000153651	C10H20O2	-H(-)
KO 0h:Ex2 WT 0h	198	175	-0.0586782	0.335263	0.643951	0.321558	0.321558	171.139	HMDB38602		Octyl acetate	0.000153651	C10H20O2	-H(-)
KO 0h:Ex2 WT 0h	198	175	-0.0586782	0.335263	0.643951	0.321558	0.321558	171.139	HMDB38783		(Z)-1-(1-Ethoxyethoxy)-3-hexene	0.000153651	C10H20O2	-H(-)
KO 0h:Ex2 WT 0h	198	175	-0.0586782	0.335263	0.643951	0.321558	0.321558	171.139	HMDB39218		2-Methylbutyl 2-methylbutanoate	0.000153651	C10H20O2	-H(-)
KO 0h:Ex2 WT 0h	198	175	-0.0586782	0.335263	0.643951	0.321558	0.321558	171.139	HMDB40157		3-Methylbutyl 2-methylbutanoate	0.000153651	C10H20O2	-H(-)
KO 0h:Ex2 WT 0h	198	175	-0.0586782	0.335263	0.643951	0.321558	0.321558	171.139	HMDB40167		(±)-3-Octyl acetate	0.000153651	C10H20O2	-H(-)
KO 0h:Ex2 WT 0h	198	175	-0.0586782	0.335263	0.643951	0.321558	0.321558	171.139	HMDB40195	C12292	Ethyl octanoate	0.000153651	C10H20O2	-H(-)
KO 0h:Ex2 WT 0h	198	175	-0.0586782	0.335263	0.643951	0.321558	0.321558	171.139	HMDB40211		Butyl hexanoate	0.000153651	C10H20O2	-H(-)
KO 0h:Ex2 WT 0h	198	175	-0.0586782	0.335263	0.643951	0.321558	0.321558	171.139	HMDB40529		3-Methylbutyl pentanoate	0.000153651	C10H20O2	-H(-)
KO 0h:Ex2 WT 0h	198	175	-0.0586782	0.335263	0.643951	0.321558	0.321558	171.139	HMDB41216		2,6-Dimethyl-7-octene-2,6-diol	0.000153651	C10H20O2	-H(-)
KO 0h:Ex2 WT 0h	199	176	-0.0553448	0.543077	0.774069	0.386533	0.386533	172.108	HMDB59607		apo-[3-methylcrotonoyl-CoA:carbon-dioxide ligase (ADP-forming)]	0.000963836	C7H15N3O2	-H(-)
KO 0h:Ex2 WT 0h	200	177	0.298663	0.0707123	0.329178	0.164376	0.164376	173.008	HMDB00072	C00417	cis-Aconitic acid	0.000725976	C6H6O6	-H(-)
KO 0h:Ex2 WT 0h	200	177	0.298663	0.0707123	0.329178	0.164376	0.164376	173.008	HMDB00958	C02341	trans-Aconitic acid	0.000725976	C6H6O6	-H(-)
KO 0h:Ex2 WT 0h	200	177	0.298663	0.0707123	0.329178	0.164376	0.164376	173.008	HMDB01264	C00425	Dehydroascorbic acid	0.000725976	C6H6O6	-H(-)
KO 0h:Ex2 WT 0h	201	178	0.0898643	0.344207	0.649859	0.324854	0.324508	173.046	HMDB03070	C00493	Shikimic acid	-3.15552e-05	C7H10O5	-H(-)
KO 0h:Ex2 WT 0h	201	178	0.0898643	0.344207	0.649859	0.324854	0.324508	173.046	HMDB12149	C04236	2-Isopropyl-3-oxosuccinate	-3.15552e-05	C7H10O5	-H(-)
KO 0h:Ex2 WT 0h	201	178	0.0898643	0.344207	0.649859	0.324854	0.324508	173.046	HMDB61388		Dimethyl 2-oxoglutarate	-3.15552e-05	C7H10O5	-H(-)
KO 0h:Ex2 WT 0h	202	179	-0.0273016	0.880237	0.940686	0.471479	0.469733	173.082	HMDB00893	C08278	Suberic acid	0.000140159	C8H14O4	-H(-)
KO 0h:Ex2 WT 0h	202	179	-0.0273016	0.880237	0.940686	0.471479	0.469733	173.082	HMDB02023		Ethyladipic acid	0.000140159	C8H14O4	-H(-)
KO 0h:Ex2 WT 0h	202	179	-0.0273016	0.880237	0.940686	0.471479	0.469733	173.082	HMDB33838		Diethyl succinate	0.000140159	C8H14O4	-H(-)
KO 0h:Ex2 WT 0h	202	179	-0.0273016	0.880237	0.940686	0.471479	0.469733	173.082	HMDB41606	C14570	Dimethyl adipate	0.000140159	C8H14O4	-H(-)
KO 0h:Ex2 WT 0h	202	179	-0.0273016	0.880237	0.940686	0.471479	0.469733	173.082	HMDB59727		2,4-Dimethyladipic acid	0.000140159	C8H14O4	-H(-)
KO 0h:Ex2 WT 0h	202	179	-0.0273016	0.880237	0.940686	0.471479	0.469733	173.082	HMDB59757		3-Methylpimelic acid	0.000140159	C8H14O4	-H(-)
KO 0h:Ex2 WT 0h	202	179	-0.0273016	0.880237	0.940686	0.471479	0.469733	173.082	HMDB60684	C16658	2-Propylglutaric acid	0.000140159	C8H14O4	-H(-)
KO 0h:Ex2 WT 0h	203	180	0.296291	0.273173	0.596187	0.297707	0.297707	173.104	HMDB00517	C00062	L-Arginine	0.000112463	C6H14N4O2	-H(-)
KO 0h:Ex2 WT 0h	203	180	0.296291	0.273173	0.596187	0.297707	0.297707	173.104	HMDB03416	C00792	D-Arginine	0.000112463	C6H14N4O2	-H(-)
KO 0h:Ex2 WT 0h	204	181	0.0639086	0.332186	0.640479	0.320561	0.319824	173.118	HMDB31513		(±)-3-Hydroxynonanoic acid	0.000113805	C9H18O3	-H(-)
KO 0h:Ex2 WT 0h	204	181	0.0639086	0.332186	0.640479	0.320561	0.319824	173.118	HMDB34040		2,4,6-Triethyl-1,3,5-trioxane	0.000113805	C9H18O3	-H(-)
KO 0h:Ex2 WT 0h	205	182	0.269339	0.26959	0.591096	0.295165	0.295165	174.041	HMDB00812	C01042	N-Acetyl-L-aspartic acid	-4.64125e-05	C6H9NO5	-H(-)
KO 0h:Ex2 WT 0h	205	182	0.269339	0.26959	0.591096	0.295165	0.295165	174.041	HMDB03470	C01045	N-Formyl-L-glutamic acid	-4.64125e-05	C6H9NO5	-H(-)
KO 0h:Ex2 WT 0h	205	182	0.269339	0.26959	0.591096	0.295165	0.295165	174.041	HMDB39163		D-N-(Carboxyacetyl)alanine	-4.64125e-05	C6H9NO5	-H(-)
KO 0h:Ex2 WT 0h	205	182	0.269339	0.26959	0.591096	0.295165	0.295165	174.041	HMDB60273		2-Amino-3-oxoadipate	-4.64125e-05	C6H9NO5	-H(-)
KO 0h:Ex2 WT 0h	206	183	0.193168	0.11975	0.420682	0.210068	0.210068	174.056	HMDB00197	C00954	Indoleacetic acid	-0.000297102	C10H9NO2	-H(-)
KO 0h:Ex2 WT 0h	206	183	0.193168	0.11975	0.420682	0.210068	0.210068	174.056	HMDB04073	C05634	5-Hydroxyindoleacetaldehyde	-0.000297102	C10H9NO2	-H(-)
KO 0h:Ex2 WT 0h	206	183	0.193168	0.11975	0.420682	0.210068	0.210068	174.056	HMDB38628		Hydroxymethyl indol-3-yl ketone	-0.000297102	C10H9NO2	-H(-)
KO 0h:Ex2 WT 0h	206	183	0.193168	0.11975	0.420682	0.210068	0.210068	174.056	HMDB40972		1-Methoxy-1H-indole-3-carboxaldehyde	-0.000297102	C10H9NO2	-H(-)
KO 0h:Ex2 WT 0h	207	184	1.12312	0.000383924	0.0157743	0.0078769	0.0078769	175.025	HMDB00044	C00072	Ascorbic acid	-0.000136182	C6H8O6	-H(-)
KO 0h:Ex2 WT 0h	207	184	1.12312	0.000383924	0.0157743	0.0078769	0.0078769	175.025	HMDB06355	C02670	D-Glucurono-6,3-lactone	-0.000136182	C6H8O6	-H(-)
KO 0h:Ex2 WT 0h	207	184	1.12312	0.000383924	0.0157743	0.0078769	0.0078769	175.025	HMDB31193	C19806	1,2,3-Propanetricarboxylic acid	-0.000136182	C6H8O6	-H(-)
KO 0h:Ex2 WT 0h	208	185	0.300357	0.0335316	0.224733	0.112221	0.112221	175.061	HMDB00402	C02504	2-Isopropylmalic acid	-0.000236841	C7H12O5	-H(-)
KO 0h:Ex2 WT 0h	208	185	0.300357	0.0335316	0.224733	0.112221	0.112221	175.061	HMDB02025		2,3-Dimethyl-3-hydroxyglutaric acid	-0.000236841	C7H12O5	-H(-)
KO 0h:Ex2 WT 0h	208	185	0.300357	0.0335316	0.224733	0.112221	0.112221	175.061	HMDB12156	C04411	3-Isopropylmalate	-0.000236841	C7H12O5	-H(-)
KO 0h:Ex2 WT 0h	208	185	0.300357	0.0335316	0.224733	0.112221	0.112221	175.061	HMDB29169		3-Hydroxy-2-methylglutarate	-0.000236841	C7H12O5	-H(-)
KO 0h:Ex2 WT 0h	208	185	0.300357	0.0335316	0.224733	0.112221	0.112221	175.061	HMDB31712		(±)-Glycerol 1,2-diacetate	-0.000236841	C7H12O5	-H(-)
KO 0h:Ex2 WT 0h	209	186	0.288836	0.193351	0.516185	0.25847	0.257758	175.076	HMDB29699	C12299	Cinnamyl acetate	0.000128072	C11H12O2	-H(-)
KO 0h:Ex2 WT 0h	209	186	0.288836	0.193351	0.516185	0.25847	0.257758	175.076	HMDB33834		Ethyl cinnamate	0.000128072	C11H12O2	-H(-)
KO 0h:Ex2 WT 0h	209	186	0.288836	0.193351	0.516185	0.25847	0.257758	175.076	HMDB36905		2-Propenyl phenylacetate	0.000128072	C11H12O2	-H(-)
KO 0h:Ex2 WT 0h	209	186	0.288836	0.193351	0.516185	0.25847	0.257758	175.076	HMDB37142		2-(Phenylethenyl)-1,3-dioxolane	0.000128072	C11H12O2	-H(-)
KO 0h:Ex2 WT 0h	209	186	0.288836	0.193351	0.516185	0.25847	0.257758	175.076	HMDB37145		3-(4-Methoxyphenyl)-2-methyl-2-propenal	0.000128072	C11H12O2	-H(-)
KO 0h:Ex2 WT 0h	210	187	0.0449252	0.694886	0.848408	0.423654	0.423654	175.113	HMDB31569		4-Methyl-1-phenyl-2-pentanone	-8.82613e-05	C12H16O	-H(-)
KO 0h:Ex2 WT 0h	210	187	0.0449252	0.694886	0.848408	0.423654	0.423654	175.113	HMDB34177		(S)-4-(4-Methylphenyl)-2-pentanone	-8.82613e-05	C12H16O	-H(-)
KO 0h:Ex2 WT 0h	210	187	0.0449252	0.694886	0.848408	0.423654	0.423654	175.113	HMDB36021		Rhubafuran	-8.82613e-05	C12H16O	-H(-)
KO 0h:Ex2 WT 0h	210	187	0.0449252	0.694886	0.848408	0.423654	0.423654	175.113	HMDB36171		3-(4-Isopropylphenyl)propanal	-8.82613e-05	C12H16O	-H(-)
KO 0h:Ex2 WT 0h	211	188	0.134807	0.345106	0.649859	0.325053	0.324508	176.071	HMDB01855		5-Hydroxytryptophol	0.000278172	C10H11NO2	-H(-)
KO 0h:Ex2 WT 0h	211	188	0.134807	0.345106	0.649859	0.325053	0.324508	176.071	HMDB12490		1,2-Dehydrosalsolinol	0.000278172	C10H11NO2	-H(-)
KO 0h:Ex2 WT 0h	211	188	0.134807	0.345106	0.649859	0.325053	0.324508	176.071	HMDB33482		Plantagonine	0.000278172	C10H11NO2	-H(-)
KO 0h:Ex2 WT 0h	211	188	0.134807	0.345106	0.649859	0.325053	0.324508	176.071	HMDB37693		2-Propenyl 2-aminobenzoate	0.000278172	C10H11NO2	-H(-)
KO 0h:Ex2 WT 0h	211	188	0.134807	0.345106	0.649859	0.325053	0.324508	176.071	HMDB40045		5-[2H-Pyrrol-4-(3H)-ylidenemethyl]-2-furanmethanol	0.000278172	C10H11NO2	-H(-)
KO 0h:Ex2 WT 0h	211	188	0.134807	0.345106	0.649859	0.325053	0.324508	176.071	HMDB60063		N,N-dimethylindoliumolate	0.000278172	C10H11NO2	-H(-)
KO 0h:Ex2 WT 0h	212	189	0.208002	0.395832	0.688281	0.345904	0.343694	177.056	HMDB02040		4-Methoxycinnamic acid	0.00011501	C10H10O3	-H(-)
KO 0h:Ex2 WT 0h	212	189	0.208002	0.395832	0.688281	0.345904	0.343694	177.056	HMDB30903		3-(4-Methylphenyl)oxiranecarboxylic acid	0.00011501	C10H10O3	-H(-)
KO 0h:Ex2 WT 0h	212	189	0.208002	0.395832	0.688281	0.345904	0.343694	177.056	HMDB31055		(Z)-10-Hydroxy-8-decene-4,6-diynoic acid	0.00011501	C10H10O3	-H(-)
KO 0h:Ex2 WT 0h	212	189	0.208002	0.395832	0.688281	0.345904	0.343694	177.056	HMDB33248		Di-alpha-furfuryl ether	0.00011501	C10H10O3	-H(-)
KO 0h:Ex2 WT 0h	212	189	0.208002	0.395832	0.688281	0.345904	0.343694	177.056	HMDB38712		(S)-Isosclerone	0.00011501	C10H10O3	-H(-)
KO 0h:Ex2 WT 0h	212	189	0.208002	0.395832	0.688281	0.345904	0.343694	177.056	HMDB38965		(E)-10-Hydroxy-2-decene-4,6-diynoic acid	0.00011501	C10H10O3	-H(-)
KO 0h:Ex2 WT 0h	212	189	0.208002	0.395832	0.688281	0.345904	0.343694	177.056	HMDB39471		3-(4-Hydroxy-2-methoxyphenyl)-2-propenal	0.00011501	C10H10O3	-H(-)
KO 0h:Ex2 WT 0h	213	190	0.205599	0.0457443	0.270177	0.134913	0.134913	177.077	HMDB33789		2-O-Methyl-L-fucose	-8.83138e-05	C7H14O5	-H(-)
KO 0h:Ex2 WT 0h	214	191	-0.0286456	0.604899	0.810359	0.40546	0.404654	177.092	HMDB02043		5-Phenylvaleric acid	0.000199432	C11H14O2	-H(-)
KO 0h:Ex2 WT 0h	214	191	-0.0286456	0.604899	0.810359	0.40546	0.404654	177.092	HMDB31250		Phenylmethyl 2-methylpropanoate	0.000199432	C11H14O2	-H(-)
KO 0h:Ex2 WT 0h	214	191	-0.0286456	0.604899	0.810359	0.40546	0.404654	177.092	HMDB31864	C10454	Methyleugenol	0.000199432	C11H14O2	-H(-)
KO 0h:Ex2 WT 0h	214	191	-0.0286456	0.604899	0.810359	0.40546	0.404654	177.092	HMDB33376		Phenylmethyl butanoate	0.000199432	C11H14O2	-H(-)
KO 0h:Ex2 WT 0h	214	191	-0.0286456	0.604899	0.810359	0.40546	0.404654	177.092	HMDB33386	C17663	3-Phenylpropyl acetate	0.000199432	C11H14O2	-H(-)
KO 0h:Ex2 WT 0h	214	191	-0.0286456	0.604899	0.810359	0.40546	0.404654	177.092	HMDB33597		4-(4-Methoxyphenyl)-2-butanone	0.000199432	C11H14O2	-H(-)
KO 0h:Ex2 WT 0h	214	191	-0.0286456	0.604899	0.810359	0.40546	0.404654	177.092	HMDB35013		2-Phenylethyl propanoate	0.000199432	C11H14O2	-H(-)
KO 0h:Ex2 WT 0h	214	191	-0.0286456	0.604899	0.810359	0.40546	0.404654	177.092	HMDB36235		alpha,alpha-Dimethylphenethyl formate	0.000199432	C11H14O2	-H(-)
KO 0h:Ex2 WT 0h	214	191	-0.0286456	0.604899	0.810359	0.40546	0.404654	177.092	HMDB36385		Methyl 4-phenylbutanoate	0.000199432	C11H14O2	-H(-)
KO 0h:Ex2 WT 0h	214	191	-0.0286456	0.604899	0.810359	0.40546	0.404654	177.092	HMDB37680		2-Methylphenyl 2-methylpropanoate	0.000199432	C11H14O2	-H(-)
KO 0h:Ex2 WT 0h	214	191	-0.0286456	0.604899	0.810359	0.40546	0.404654	177.092	HMDB37708		p-Tolyl isobutyrate	0.000199432	C11H14O2	-H(-)
KO 0h:Ex2 WT 0h	214	191	-0.0286456	0.604899	0.810359	0.40546	0.404654	177.092	HMDB38179		3-(2-Hydroxy-4-methylphenyl)-2-butanone	0.000199432	C11H14O2	-H(-)
KO 0h:Ex2 WT 0h	214	191	-0.0286456	0.604899	0.810359	0.40546	0.404654	177.092	HMDB40287		1-Phenylethyl propanoate	0.000199432	C11H14O2	-H(-)
KO 0h:Ex2 WT 0h	214	191	-0.0286456	0.604899	0.810359	0.40546	0.404654	177.092	HMDB40356		Osmorhizole	0.000199432	C11H14O2	-H(-)
KO 0h:Ex2 WT 0h	214	191	-0.0286456	0.604899	0.810359	0.40546	0.404654	177.092	HMDB40411		Ethyl 3-phenylpropanoate	0.000199432	C11H14O2	-H(-)
KO 0h:Ex2 WT 0h	214	191	-0.0286456	0.604899	0.810359	0.40546	0.404654	177.092	HMDB40425		Propyl phenylacetate	0.000199432	C11H14O2	-H(-)
KO 0h:Ex2 WT 0h	214	191	-0.0286456	0.604899	0.810359	0.40546	0.404654	177.092	HMDB40426		Isopropyl phenylacetate	0.000199432	C11H14O2	-H(-)
KO 0h:Ex2 WT 0h	214	191	-0.0286456	0.604899	0.810359	0.40546	0.404654	177.092	HMDB40583		2-Methylpropyl benzoate	0.000199432	C11H14O2	-H(-)
KO 0h:Ex2 WT 0h	214	191	-0.0286456	0.604899	0.810359	0.40546	0.404654	177.092	HMDB40800		2-Ethoxy-5-(1-propenyl)phenol	0.000199432	C11H14O2	-H(-)
KO 0h:Ex2 WT 0h	214	191	-0.0286456	0.604899	0.810359	0.40546	0.404654	177.092	HMDB41553	C10478	Methylisoeugenol	0.000199432	C11H14O2	-H(-)
KO 0h:Ex2 WT 0h	215	192	0.0632814	0.462297	0.719145	0.359987	0.359106	177.129	HMDB14956		Propofol	-0.000138049	C12H18O	-H(-)
KO 0h:Ex2 WT 0h	215	192	0.0632814	0.462297	0.719145	0.359987	0.359106	177.129	HMDB31194		Tricycloekasantal	-0.000138049	C12H18O	-H(-)
KO 0h:Ex2 WT 0h	215	192	0.0632814	0.462297	0.719145	0.359987	0.359106	177.129	HMDB31568		4-Methyl-1-phenyl-2-pentanol	-0.000138049	C12H18O	-H(-)
KO 0h:Ex2 WT 0h	215	192	0.0632814	0.462297	0.719145	0.359987	0.359106	177.129	HMDB31731		3-Methyl-1-phenyl-3-pentanol	-0.000138049	C12H18O	-H(-)
KO 0h:Ex2 WT 0h	215	192	0.0632814	0.462297	0.719145	0.359987	0.359106	177.129	HMDB32579		2,5-Diisopropylphenol	-0.000138049	C12H18O	-H(-)
KO 0h:Ex2 WT 0h	215	192	0.0632814	0.462297	0.719145	0.359987	0.359106	177.129	HMDB35055		11-Methyl-7-oxatetracyclo[6.3.1.01,6.04,11]dodecane	-0.000138049	C12H18O	-H(-)
KO 0h:Ex2 WT 0h	215	192	0.0632814	0.462297	0.719145	0.359987	0.359106	177.129	HMDB36681		7-Isopropyl-5-methylbicyclo[2.2.2]oct-5-en-2-one	-0.000138049	C12H18O	-H(-)
KO 0h:Ex2 WT 0h	215	192	0.0632814	0.462297	0.719145	0.359987	0.359106	177.129	HMDB37272		2-Ethoxy-1-methyl-4-(1-methylethyl)benzene	-0.000138049	C12H18O	-H(-)
KO 0h:Ex2 WT 0h	215	192	0.0632814	0.462297	0.719145	0.359987	0.359106	177.129	HMDB38107		Quinceoxepine	-0.000138049	C12H18O	-H(-)
KO 0h:Ex2 WT 0h	215	192	0.0632814	0.462297	0.719145	0.359987	0.359106	177.129	HMDB38194		Geijerone	-0.000138049	C12H18O	-H(-)
KO 0h:Ex2 WT 0h	216	193	0.169568	0.112975	0.412057	0.205836	0.205762	178.051	HMDB00714	C01586	Hippuric acid	-0.000202313	C9H9NO3	-H(-)
KO 0h:Ex2 WT 0h	216	193	0.169568	0.112975	0.412057	0.205836	0.205762	178.051	HMDB00992	C19569	3-Succinoylpyridine	-0.000202313	C9H9NO3	-H(-)
KO 0h:Ex2 WT 0h	216	193	0.169568	0.112975	0.412057	0.205836	0.205762	178.051	HMDB12884		Adrenochrome	-0.000202313	C9H9NO3	-H(-)
KO 0h:Ex2 WT 0h	216	193	0.169568	0.112975	0.412057	0.205836	0.205762	178.051	HMDB32398		Methyl n-formylanthranilate	-0.000202313	C9H9NO3	-H(-)
KO 0h:Ex2 WT 0h	216	193	0.169568	0.112975	0.412057	0.205836	0.205762	178.051	HMDB32595		1-(4-Methoxyphenyl)-2-nitroethylene	-0.000202313	C9H9NO3	-H(-)
KO 0h:Ex2 WT 0h	218	194	0.0539811	0.565403	0.78891	0.394101	0.393944	179.056	HMDB00122	C00031	D-Glucose	-4.33935e-05	C6H12O6	-H(-)
KO 0h:Ex2 WT 0h	218	194	0.0539811	0.565403	0.78891	0.394101	0.393944	179.056	HMDB00143	C00984	D-Galactose	-4.33935e-05	C6H12O6	-H(-)
KO 0h:Ex2 WT 0h	218	194	0.0539811	0.565403	0.78891	0.394101	0.393944	179.056	HMDB00169	C00159	D-Mannose	-4.33935e-05	C6H12O6	-H(-)
KO 0h:Ex2 WT 0h	218	194	0.0539811	0.565403	0.78891	0.394101	0.393944	179.056	HMDB00211	C00137	Myoinositol	-4.33935e-05	C6H12O6	-H(-)
KO 0h:Ex2 WT 0h	218	194	0.0539811	0.565403	0.78891	0.394101	0.393944	179.056	HMDB00346		3-Deoxyarabinohexonic acid	-4.33935e-05	C6H12O6	-H(-)
KO 0h:Ex2 WT 0h	218	194	0.0539811	0.565403	0.78891	0.394101	0.393944	179.056	HMDB00516	C00221	Beta-D-Glucose	-4.33935e-05	C6H12O6	-H(-)
KO 0h:Ex2 WT 0h	218	194	0.0539811	0.565403	0.78891	0.394101	0.393944	179.056	HMDB00660	C02336	D-Fructose	-4.33935e-05	C6H12O6	-H(-)
KO 0h:Ex2 WT 0h	218	194	0.0539811	0.565403	0.78891	0.394101	0.393944	179.056	HMDB01151	C01487	Allose	-4.33935e-05	C6H12O6	-H(-)
KO 0h:Ex2 WT 0h	218	194	0.0539811	0.565403	0.78891	0.394101	0.393944	179.056	HMDB01266	C08356	L-Sorbose	-4.33935e-05	C6H12O6	-H(-)
KO 0h:Ex2 WT 0h	218	194	0.0539811	0.565403	0.78891	0.394101	0.393944	179.056	HMDB03345	C00267	Alpha-D-Glucose	-4.33935e-05	C6H12O6	-H(-)
KO 0h:Ex2 WT 0h	218	194	0.0539811	0.565403	0.78891	0.394101	0.393944	179.056	HMDB03418	C00795	D-Tagatose	-4.33935e-05	C6H12O6	-H(-)
KO 0h:Ex2 WT 0h	218	194	0.0539811	0.565403	0.78891	0.394101	0.393944	179.056	HMDB03449	C00962	Beta-D-Galactose	-4.33935e-05	C6H12O6	-H(-)
KO 0h:Ex2 WT 0h	218	194	0.0539811	0.565403	0.78891	0.394101	0.393944	179.056	HMDB06088	C06153	Scyllitol	-4.33935e-05	C6H12O6	-H(-)
KO 0h:Ex2 WT 0h	218	194	0.0539811	0.565403	0.78891	0.394101	0.393944	179.056	HMDB12326	C15923	L-Gulose	-4.33935e-05	C6H12O6	-H(-)
KO 0h:Ex2 WT 0h	218	194	0.0539811	0.565403	0.78891	0.394101	0.393944	179.056	HMDB32222		Dihydroxyacetone (dimer)	-4.33935e-05	C6H12O6	-H(-)
KO 0h:Ex2 WT 0h	218	194	0.0539811	0.565403	0.78891	0.394101	0.393944	179.056	HMDB33704	C01825	L-Galactose	-4.33935e-05	C6H12O6	-H(-)
KO 0h:Ex2 WT 0h	218	194	0.0539811	0.565403	0.78891	0.394101	0.393944	179.056	HMDB34220		Levoinositol	-4.33935e-05	C6H12O6	-H(-)
KO 0h:Ex2 WT 0h	219	195	0.096897	0.310164	0.622304	0.310749	0.310749	179.144	HMDB31181		Homodihydrojasmone	-8.03104e-05	C12H20O	-H(-)
KO 0h:Ex2 WT 0h	219	195	0.096897	0.310164	0.622304	0.310749	0.310749	179.144	HMDB32531		2-trans-6-cis-Dodecadienal	-8.03104e-05	C12H20O	-H(-)
KO 0h:Ex2 WT 0h	219	195	0.096897	0.310164	0.622304	0.310749	0.310749	179.144	HMDB38108		cis-Quinceoxepane	-8.03104e-05	C12H20O	-H(-)
KO 0h:Ex2 WT 0h	219	195	0.096897	0.310164	0.622304	0.310749	0.310749	179.144	HMDB39339		Tricycloekasantalol	-8.03104e-05	C12H20O	-H(-)
KO 0h:Ex2 WT 0h	219	195	0.096897	0.310164	0.622304	0.310749	0.310749	179.144	HMDB39590		(2E,4E)-2,4-Dodecadienal	-8.03104e-05	C12H20O	-H(-)
KO 0h:Ex2 WT 0h	220	196	0.203799	0.0931553	0.368334	0.183928	0.183928	180.033	HMDB14797		Acamprosate	0.00108342	C5H11NO4S	-H(-)
KO 0h:Ex2 WT 0h	221	197	-0.216711	0.513951	0.754911	0.377768	0.376966	180.067	HMDB00158	C00082	L-Tyrosine	0.000105842	C9H11NO3	-H(-)
KO 0h:Ex2 WT 0h	221	197	-0.216711	0.513951	0.754911	0.377768	0.376966	180.067	HMDB01119	C19579	4-Hydroxy-4-(3-pyridyl)-butanoic acid	0.000105842	C9H11NO3	-H(-)
KO 0h:Ex2 WT 0h	221	197	-0.216711	0.513951	0.754911	0.377768	0.376966	180.067	HMDB02184		L-Threo-3-Phenylserine	0.000105842	C9H11NO3	-H(-)
KO 0h:Ex2 WT 0h	221	197	-0.216711	0.513951	0.754911	0.377768	0.376966	180.067	HMDB03831	C04368	Beta-Tyrosine	0.000105842	C9H11NO3	-H(-)
KO 0h:Ex2 WT 0h	221	197	-0.216711	0.513951	0.754911	0.377768	0.376966	180.067	HMDB06050		o-Tyrosine	0.000105842	C9H11NO3	-H(-)
KO 0h:Ex2 WT 0h	221	197	-0.216711	0.513951	0.754911	0.377768	0.376966	180.067	HMDB59720		Meta-Tyrosine	0.000105842	C9H11NO3	-H(-)
KO 0h:Ex2 WT 0h	221	197	-0.216711	0.513951	0.754911	0.377768	0.376966	180.067	HMDB60280		4,6,7-Trihydroxy-1,2,3,4-tetrahydroisoquinoline	0.000105842	C9H11NO3	-H(-)
KO 0h:Ex2 WT 0h	222	198	0.0969013	0.135665	0.446701	0.223061	0.223061	181.051	HMDB00118	C05582	Homovanillic acid	-0.000297602	C9H10O4	-H(-)
KO 0h:Ex2 WT 0h	222	198	0.0969013	0.135665	0.446701	0.223061	0.223061	181.051	HMDB00333		Isohomovanillic acid	-0.000297602	C9H10O4	-H(-)
KO 0h:Ex2 WT 0h	222	198	0.0969013	0.135665	0.446701	0.223061	0.223061	181.051	HMDB00423	C10447	3,4-Dihydroxyhydrocinnamic acid	-0.000297602	C9H10O4	-H(-)
KO 0h:Ex2 WT 0h	222	198	0.0969013	0.135665	0.446701	0.223061	0.223061	181.051	HMDB00755	C03672	Hydroxyphenyllactic acid	-0.000297602	C9H10O4	-H(-)
KO 0h:Ex2 WT 0h	222	198	0.0969013	0.135665	0.446701	0.223061	0.223061	181.051	HMDB02643		3-(3-Hydroxyphenyl)-3-hydroxypropanoic acid	-0.000297602	C9H10O4	-H(-)
KO 0h:Ex2 WT 0h	222	198	0.0969013	0.135665	0.446701	0.223061	0.223061	181.051	HMDB04061	C05583	3-Methoxy-4-hydroxyphenylglycolaldehyde	-0.000297602	C9H10O4	-H(-)
KO 0h:Ex2 WT 0h	222	198	0.0969013	0.135665	0.446701	0.223061	0.223061	181.051	HMDB29232		3-Hydroxyphenyllactate	-0.000297602	C9H10O4	-H(-)
KO 0h:Ex2 WT 0h	222	198	0.0969013	0.135665	0.446701	0.223061	0.223061	181.051	HMDB29273		2,6-Dimethoxybenzoic acid	-0.000297602	C9H10O4	-H(-)
KO 0h:Ex2 WT 0h	222	198	0.0969013	0.135665	0.446701	0.223061	0.223061	181.051	HMDB29646	C10680	2',6'-Dihydroxy-4'-methoxyacetophenone	-0.000297602	C9H10O4	-H(-)
KO 0h:Ex2 WT 0h	222	198	0.0969013	0.135665	0.446701	0.223061	0.223061	181.051	HMDB33624		(±)-2-Hydroxy-3-(2-hydroxyphenyl)propanoic acid	-0.000297602	C9H10O4	-H(-)
KO 0h:Ex2 WT 0h	222	198	0.0969013	0.135665	0.446701	0.223061	0.223061	181.051	HMDB37274		Maltol propionate	-0.000297602	C9H10O4	-H(-)
KO 0h:Ex2 WT 0h	222	198	0.0969013	0.135665	0.446701	0.223061	0.223061	181.051	HMDB41270		2',4'-Dihydroxy-6'-methoxyacetophenone	-0.000297602	C9H10O4	-H(-)
KO 0h:Ex2 WT 0h	222	198	0.0969013	0.135665	0.446701	0.223061	0.223061	181.051	HMDB59763		3,4-Dimethoxybenzoic acid	-0.000297602	C9H10O4	-H(-)
KO 0h:Ex2 WT 0h	223	199	0.0438237	0.531483	0.763299	0.381155	0.381155	181.072	HMDB00107	C01697	Galactitol	0.000152109	C6H14O6	-H(-)
KO 0h:Ex2 WT 0h	223	199	0.0438237	0.531483	0.763299	0.381155	0.381155	181.072	HMDB00247	C00794	Sorbitol	0.000152109	C6H14O6	-H(-)
KO 0h:Ex2 WT 0h	223	199	0.0438237	0.531483	0.763299	0.381155	0.381155	181.072	HMDB00765	C00392	Mannitol	0.000152109	C6H14O6	-H(-)
KO 0h:Ex2 WT 0h	223	199	0.0438237	0.531483	0.763299	0.381155	0.381155	181.072	HMDB11632	C01507	L-Iditol	0.000152109	C6H14O6	-H(-)
KO 0h:Ex2 WT 0h	224	200	-0.0521161	0.48434	0.735853	0.36745	0.36745	181.123	HMDB30006		2,2,7,7-Tetramethyl-1,6-dioxaspiro[4.4]non-3-ene	0.000410262	C11H18O2	-H(-)
KO 0h:Ex2 WT 0h	224	200	-0.0521161	0.48434	0.735853	0.36745	0.36745	181.123	HMDB30424		Linalyl formate	0.000410262	C11H18O2	-H(-)
KO 0h:Ex2 WT 0h	224	200	-0.0521161	0.48434	0.735853	0.36745	0.36745	181.123	HMDB32050		alpha-Terpineol formate	0.000410262	C11H18O2	-H(-)
KO 0h:Ex2 WT 0h	224	200	-0.0521161	0.48434	0.735853	0.36745	0.36745	181.123	HMDB32463		5-Pentyl-3h-furan-2-one	0.000410262	C11H18O2	-H(-)
KO 0h:Ex2 WT 0h	224	200	-0.0521161	0.48434	0.735853	0.36745	0.36745	181.123	HMDB34708		Methyl 4,8-decadienoate	0.000410262	C11H18O2	-H(-)
KO 0h:Ex2 WT 0h	224	200	-0.0521161	0.48434	0.735853	0.36745	0.36745	181.123	HMDB34730		Methyl (2E,4Z)-decadienoate	0.000410262	C11H18O2	-H(-)
KO 0h:Ex2 WT 0h	224	200	-0.0521161	0.48434	0.735853	0.36745	0.36745	181.123	HMDB35156	C12294	Neryl formate	0.000410262	C11H18O2	-H(-)
KO 0h:Ex2 WT 0h	224	200	-0.0521161	0.48434	0.735853	0.36745	0.36745	181.123	HMDB36191		4-Hydroxy-4-methyl-7-decenoic acid gamma-lactone	0.000410262	C11H18O2	-H(-)
KO 0h:Ex2 WT 0h	224	200	-0.0521161	0.48434	0.735853	0.36745	0.36745	181.123	HMDB36215		Ethyl octynecarboxylate	0.000410262	C11H18O2	-H(-)
KO 0h:Ex2 WT 0h	224	200	-0.0521161	0.48434	0.735853	0.36745	0.36745	181.123	HMDB37388		Tsibulin 2	0.000410262	C11H18O2	-H(-)
KO 0h:Ex2 WT 0h	224	200	-0.0521161	0.48434	0.735853	0.36745	0.36745	181.123	HMDB37829		6-(3-Hexenyl)tetrahydro-2H-pyran-2-one	0.000410262	C11H18O2	-H(-)
KO 0h:Ex2 WT 0h	224	200	-0.0521161	0.48434	0.735853	0.36745	0.36745	181.123	HMDB38005		xi-2-Hexyl-5-methyl-3(2H)-furanone	0.000410262	C11H18O2	-H(-)
KO 0h:Ex2 WT 0h	224	200	-0.0521161	0.48434	0.735853	0.36745	0.36745	181.123	HMDB38068		(3E,6Z)-Nonadien-1-yl acetate	0.000410262	C11H18O2	-H(-)
KO 0h:Ex2 WT 0h	224	200	-0.0521161	0.48434	0.735853	0.36745	0.36745	181.123	HMDB38079		(2E,6Z)-2,6-Nonadien-1-Yl acetate	0.000410262	C11H18O2	-H(-)
KO 0h:Ex2 WT 0h	224	200	-0.0521161	0.48434	0.735853	0.36745	0.36745	181.123	HMDB38245		Bornyl formate	0.000410262	C11H18O2	-H(-)
KO 0h:Ex2 WT 0h	224	200	-0.0521161	0.48434	0.735853	0.36745	0.36745	181.123	HMDB38279		cis-3-Hexenyl tiglate	0.000410262	C11H18O2	-H(-)
KO 0h:Ex2 WT 0h	224	200	-0.0521161	0.48434	0.735853	0.36745	0.36745	181.123	HMDB40595		Allyl cyclohexylacetate	0.000410262	C11H18O2	-H(-)
KO 0h:Ex2 WT 0h	224	200	-0.0521161	0.48434	0.735853	0.36745	0.36745	181.123	HMDB59816		Methyl geranate	0.000410262	C11H18O2	-H(-)
KO 0h:Ex2 WT 0h	225	201	0.091485	0.298157	0.614458	0.30787	0.306831	181.16	HMDB31020		2-Dodecenal	1.35529e-05	C12H22O	-H(-)
KO 0h:Ex2 WT 0h	225	201	0.091485	0.298157	0.614458	0.30787	0.306831	181.16	HMDB31102		(Z,Z)-3,6-Dodecadien-1-ol	1.35529e-05	C12H22O	-H(-)
KO 0h:Ex2 WT 0h	225	201	0.091485	0.298157	0.614458	0.30787	0.306831	181.16	HMDB31341		Cyclododecanone	1.35529e-05	C12H22O	-H(-)
KO 0h:Ex2 WT 0h	225	201	0.091485	0.298157	0.614458	0.30787	0.306831	181.16	HMDB32279		2-Ethyl-1,3,3-trimethyl-2-norbornanol	1.35529e-05	C12H22O	-H(-)
KO 0h:Ex2 WT 0h	225	201	0.091485	0.298157	0.614458	0.30787	0.306831	181.16	HMDB32542		trans- and cis-2,4,8-Trimethyl-3,7-nona-dien-2-ol	1.35529e-05	C12H22O	-H(-)
KO 0h:Ex2 WT 0h	225	201	0.091485	0.298157	0.614458	0.30787	0.306831	181.16	HMDB36461	C16286	Geosmin	1.35529e-05	C12H22O	-H(-)
KO 0h:Ex2 WT 0h	225	201	0.091485	0.298157	0.614458	0.30787	0.306831	181.16	HMDB38972		(E)-2-Butyl-2-octenal	1.35529e-05	C12H22O	-H(-)
KO 0h:Ex2 WT 0h	226	202	0.104214	0.265823	0.587553	0.293767	0.293396	182.045	HMDB00017	C00847	4-Pyridoxic acid	0.000375838	C8H9NO4	-H(-)
KO 0h:Ex2 WT 0h	227	203	0.127909	0.322496	0.63624	0.317708	0.317708	182.119	HMDB15239		Methyprylon	-2.24029e-05	C10H17NO2	-H(-)
KO 0h:Ex2 WT 0h	228	204	0.0132225	0.83118	0.921824	0.461983	0.460315	183.066	HMDB01490	C05594	Vanylglycol	4.23769e-05	C9H12O4	-H(-)
KO 0h:Ex2 WT 0h	228	204	0.0132225	0.83118	0.921824	0.461983	0.460315	183.066	HMDB35056		1-(3-Hydroxy-4-methoxyphenyl)-1,2-ethanediol	4.23769e-05	C9H12O4	-H(-)
KO 0h:Ex2 WT 0h	228	204	0.0132225	0.83118	0.921824	0.461983	0.460315	183.066	HMDB36072		Genipic acid	4.23769e-05	C9H12O4	-H(-)
KO 0h:Ex2 WT 0h	228	204	0.0132225	0.83118	0.921824	0.461983	0.460315	183.066	HMDB39650		4-Formyl-3-(formylmethyl)-4-hexenoic acid	4.23769e-05	C9H12O4	-H(-)
KO 0h:Ex2 WT 0h	228	204	0.0132225	0.83118	0.921824	0.461983	0.460315	183.066	HMDB40603		(±)-threo-1-(4-Hydroxyphenyl)-1,2,3-propanetriol	4.23769e-05	C9H12O4	-H(-)
KO 0h:Ex2 WT 0h	228	204	0.0132225	0.83118	0.921824	0.461983	0.460315	183.066	HMDB59730		3,4-Methylenepimelic acid	4.23769e-05	C9H12O4	-H(-)
KO 0h:Ex2 WT 0h	228	204	0.0132225	0.83118	0.921824	0.461983	0.460315	183.066	HMDB01565	C00588	Phosphorylcholine	0.000351377	C5H15NO4P	-H(-)
KO 0h:Ex2 WT 0h	229	205	-0.0525836	0.358152	0.657396	0.329449	0.328272	183.103	HMDB36117		(1'R)-Nepetalic acid	3.63401e-05	C10H16O3	-H(-)
KO 0h:Ex2 WT 0h	229	205	-0.0525836	0.358152	0.657396	0.329449	0.328272	183.103	HMDB36998		(S)-Oleuropeic acid	3.63401e-05	C10H16O3	-H(-)
KO 0h:Ex2 WT 0h	229	205	-0.0525836	0.358152	0.657396	0.329449	0.328272	183.103	HMDB39052		(4S,8R)-8,9-Dihydroxy-p-menth-1(6)-en-2-one	3.63401e-05	C10H16O3	-H(-)
KO 0h:Ex2 WT 0h	229	205	-0.0525836	0.358152	0.657396	0.329449	0.328272	183.103	HMDB39710		1-Acetylcyclohexyl acetate	3.63401e-05	C10H16O3	-H(-)
KO 0h:Ex2 WT 0h	229	205	-0.0525836	0.358152	0.657396	0.329449	0.328272	183.103	HMDB40883		(E)-10-Oxo-8-decenoic acid	3.63401e-05	C10H16O3	-H(-)
KO 0h:Ex2 WT 0h	230	206	-0.0602495	0.484119	0.735853	0.367874	0.36745	183.139	HMDB31062		(Z)-3-Methyl-3-decenoic acid	6.3658e-05	C11H20O2	-H(-)
KO 0h:Ex2 WT 0h	230	206	-0.0602495	0.484119	0.735853	0.367874	0.36745	183.139	HMDB31063		(Z)-3-Methyl-4-decenoic acid	6.3658e-05	C11H20O2	-H(-)
KO 0h:Ex2 WT 0h	230	206	-0.0602495	0.484119	0.735853	0.367874	0.36745	183.139	HMDB31087		trans-2-Hexyl-1-cyclopropaneacetic acid	6.3658e-05	C11H20O2	-H(-)
KO 0h:Ex2 WT 0h	230	206	-0.0602495	0.484119	0.735853	0.367874	0.36745	183.139	HMDB31272		Ethyl (E)-2-nonenoate	6.3658e-05	C11H20O2	-H(-)
KO 0h:Ex2 WT 0h	230	206	-0.0602495	0.484119	0.735853	0.367874	0.36745	183.139	HMDB31406		Ethyl 3-cyclohexylpropionate	6.3658e-05	C11H20O2	-H(-)
KO 0h:Ex2 WT 0h	230	206	-0.0602495	0.484119	0.735853	0.367874	0.36745	183.139	HMDB31691		cis-3-Hexenyl pentanoate	6.3658e-05	C11H20O2	-H(-)
KO 0h:Ex2 WT 0h	230	206	-0.0602495	0.484119	0.735853	0.367874	0.36745	183.139	HMDB31843		2,3-Undecanedione	6.3658e-05	C11H20O2	-H(-)
KO 0h:Ex2 WT 0h	230	206	-0.0602495	0.484119	0.735853	0.367874	0.36745	183.139	HMDB32308		(E)-3-Heptenyl 2-methylpropanoate	6.3658e-05	C11H20O2	-H(-)
KO 0h:Ex2 WT 0h	230	206	-0.0602495	0.484119	0.735853	0.367874	0.36745	183.139	HMDB32320		3-Hexenyl 2-methylbutyrate	6.3658e-05	C11H20O2	-H(-)
KO 0h:Ex2 WT 0h	230	206	-0.0602495	0.484119	0.735853	0.367874	0.36745	183.139	HMDB32396		Methyl 2-decenoate	6.3658e-05	C11H20O2	-H(-)
KO 0h:Ex2 WT 0h	230	206	-0.0602495	0.484119	0.735853	0.367874	0.36745	183.139	HMDB32404		6-Methyl-5-hepten-2-one propyleneglycol acetal	6.3658e-05	C11H20O2	-H(-)
KO 0h:Ex2 WT 0h	230	206	-0.0602495	0.484119	0.735853	0.367874	0.36745	183.139	HMDB32453		cis-3-Octenyl propionate	6.3658e-05	C11H20O2	-H(-)
KO 0h:Ex2 WT 0h	230	206	-0.0602495	0.484119	0.735853	0.367874	0.36745	183.139	HMDB32461		Pent-2-enyl hexanoate	6.3658e-05	C11H20O2	-H(-)
KO 0h:Ex2 WT 0h	230	206	-0.0602495	0.484119	0.735853	0.367874	0.36745	183.139	HMDB32489	C13422	Prenyl caproate	6.3658e-05	C11H20O2	-H(-)
KO 0h:Ex2 WT 0h	230	206	-0.0602495	0.484119	0.735853	0.367874	0.36745	183.139	HMDB32534		trans-2-Hexenyl 2-methylbutyrate	6.3658e-05	C11H20O2	-H(-)
KO 0h:Ex2 WT 0h	230	206	-0.0602495	0.484119	0.735853	0.367874	0.36745	183.139	HMDB33371	C12295	Citronellyl formate	6.3658e-05	C11H20O2	-H(-)
KO 0h:Ex2 WT 0h	230	206	-0.0602495	0.484119	0.735853	0.367874	0.36745	183.139	HMDB33724	C13910	Undecylenic acid	6.3658e-05	C11H20O2	-H(-)
KO 0h:Ex2 WT 0h	230	206	-0.0602495	0.484119	0.735853	0.367874	0.36745	183.139	HMDB34428		Cyclohexyl 3-methylbutanoate	6.3658e-05	C11H20O2	-H(-)
KO 0h:Ex2 WT 0h	230	206	-0.0602495	0.484119	0.735853	0.367874	0.36745	183.139	HMDB34429		Cyclohexyl pentanoate	6.3658e-05	C11H20O2	-H(-)
KO 0h:Ex2 WT 0h	230	206	-0.0602495	0.484119	0.735853	0.367874	0.36745	183.139	HMDB36140		5-Hexyldihydro-5-methyl-2(3H)-furanone	6.3658e-05	C11H20O2	-H(-)
KO 0h:Ex2 WT 0h	230	206	-0.0602495	0.484119	0.735853	0.367874	0.36745	183.139	HMDB36784		6-Hexyltetrahydro-2H-pyran-2-one	6.3658e-05	C11H20O2	-H(-)
KO 0h:Ex2 WT 0h	230	206	-0.0602495	0.484119	0.735853	0.367874	0.36745	183.139	HMDB37106		(x)-1-Nonen-3-yl acetate	6.3658e-05	C11H20O2	-H(-)
KO 0h:Ex2 WT 0h	230	206	-0.0602495	0.484119	0.735853	0.367874	0.36745	183.139	HMDB37185		Rhodinyl formate	6.3658e-05	C11H20O2	-H(-)
KO 0h:Ex2 WT 0h	230	206	-0.0602495	0.484119	0.735853	0.367874	0.36745	183.139	HMDB37225		Methyl citronellate	6.3658e-05	C11H20O2	-H(-)
KO 0h:Ex2 WT 0h	230	206	-0.0602495	0.484119	0.735853	0.367874	0.36745	183.139	HMDB37309		5-Hexyldihydro-4-methyl-2(3H)-furanone	6.3658e-05	C11H20O2	-H(-)
KO 0h:Ex2 WT 0h	230	206	-0.0602495	0.484119	0.735853	0.367874	0.36745	183.139	HMDB38273		2-Hexenyl valerate	6.3658e-05	C11H20O2	-H(-)
KO 0h:Ex2 WT 0h	230	206	-0.0602495	0.484119	0.735853	0.367874	0.36745	183.139	HMDB38274		2-Hexenyl isovalerate	6.3658e-05	C11H20O2	-H(-)
KO 0h:Ex2 WT 0h	230	206	-0.0602495	0.484119	0.735853	0.367874	0.36745	183.139	HMDB38277		cis-3-Hexenyl 2-methylbutanoate	6.3658e-05	C11H20O2	-H(-)
KO 0h:Ex2 WT 0h	230	206	-0.0602495	0.484119	0.735853	0.367874	0.36745	183.139	HMDB38278		cis-3-Hexenyl 3-methylbutanoate	6.3658e-05	C11H20O2	-H(-)
KO 0h:Ex2 WT 0h	230	206	-0.0602495	0.484119	0.735853	0.367874	0.36745	183.139	HMDB38311		xi-gamma-Undecalactone	6.3658e-05	C11H20O2	-H(-)
KO 0h:Ex2 WT 0h	230	206	-0.0602495	0.484119	0.735853	0.367874	0.36745	183.139	HMDB38906		5-Octenyl propanoate	6.3658e-05	C11H20O2	-H(-)
KO 0h:Ex2 WT 0h	230	206	-0.0602495	0.484119	0.735853	0.367874	0.36745	183.139	HMDB40593		2-Propenyl octanoate	6.3658e-05	C11H20O2	-H(-)
KO 0h:Ex2 WT 0h	231	207	-0.214776	0.117823	0.418582	0.20902	0.20902	183.175	HMDB31019	C14996	2-Dodecanone	5.3065e-06	C12H24O	-H(-)
KO 0h:Ex2 WT 0h	231	207	-0.214776	0.117823	0.418582	0.20902	0.20902	183.175	HMDB31734		2-Methylundecanal	5.3065e-06	C12H24O	-H(-)
KO 0h:Ex2 WT 0h	231	207	-0.214776	0.117823	0.418582	0.20902	0.20902	183.175	HMDB32543		(+/-)-2,4,8-Trimethyl-7-nonen-2-ol	5.3065e-06	C12H24O	-H(-)
KO 0h:Ex2 WT 0h	231	207	-0.214776	0.117823	0.418582	0.20902	0.20902	183.175	HMDB33933	C02278	Lauric aldehyde	5.3065e-06	C12H24O	-H(-)
KO 0h:Ex2 WT 0h	232	208	0.213991	0.231537	0.552103	0.275907	0.275694	184.002	HMDB00272	C01005	Phosphoserine	-0.000202638	C3H8NO6P	-H(-)
KO 0h:Ex2 WT 0h	232	208	0.213991	0.231537	0.552103	0.275907	0.275694	184.002	HMDB01721	C01005	DL-O-Phosphoserine	-0.000202638	C3H8NO6P	-H(-)
KO 0h:Ex2 WT 0h	233	209	0.000990412	0.995502	0.997885	0.498689	0.498295	184.098	HMDB06348	C12449	Pseudoecgonine	0.00027838	C9H15NO3	-H(-)
KO 0h:Ex2 WT 0h	233	209	0.000990412	0.995502	0.997885	0.498689	0.498295	184.098	HMDB06548	C10858	Ecgonine	0.00027838	C9H15NO3	-H(-)
KO 0h:Ex2 WT 0h	234	210	0.222341	0.0541283	0.290632	0.145128	0.145128	184.986	HMDB00362		2-Phosphoglyceric acid	-0.00015039	C3H7O7P	-H(-)
KO 0h:Ex2 WT 0h	234	210	0.222341	0.0541283	0.290632	0.145128	0.145128	184.986	HMDB00807	C00597	3-Phosphoglyceric acid	-0.00015039	C3H7O7P	-H(-)
KO 0h:Ex2 WT 0h	234	210	0.222341	0.0541283	0.290632	0.145128	0.145128	184.986	HMDB03391	C00631	2-Phospho-D-glyceric acid	-0.00015039	C3H7O7P	-H(-)
KO 0h:Ex2 WT 0h	234	210	0.222341	0.0541283	0.290632	0.145128	0.145128	184.986	HMDB60180	C00197	(2R)-2-Hydroxy-3-(phosphonatooxy)propanoate	-0.00015039	C3H7O7P	-H(-)
KO 0h:Ex2 WT 0h	235	211	0.0390441	0.765803	0.891092	0.445589	0.444968	185.045	HMDB41026		Erinapyrone C	0.000428347	C8H10O5	-H(-)
KO 0h:Ex2 WT 0h	236	212	0.0522572	0.508509	0.753199	0.376112	0.376112	185.082	HMDB30988		5-(2-Methylpropyl)tetrahydro-2-oxo-3-furancarboxylic acid	4.77147e-05	C9H14O4	-H(-)
KO 0h:Ex2 WT 0h	236	212	0.0522572	0.508509	0.753199	0.376112	0.376112	185.082	HMDB30992		5-Butyltetrahydro-2-oxo-3-furancarboxylic acid	4.77147e-05	C9H14O4	-H(-)
KO 0h:Ex2 WT 0h	237	213	-0.0257386	0.738971	0.880114	0.439737	0.439487	185.118	HMDB10724		3-Oxodecanoic acid	4.67716e-05	C10H18O3	-H(-)
KO 0h:Ex2 WT 0h	237	213	-0.0257386	0.738971	0.880114	0.439737	0.439487	185.118	HMDB30367		Ethyl (3R,5Z)-3-hydroxy-5-octenoate	4.67716e-05	C10H18O3	-H(-)
KO 0h:Ex2 WT 0h	237	213	-0.0257386	0.738971	0.880114	0.439737	0.439487	185.118	HMDB30369		3-Hydroxy-5Z-octenyl acetate	4.67716e-05	C10H18O3	-H(-)
KO 0h:Ex2 WT 0h	237	213	-0.0257386	0.738971	0.880114	0.439737	0.439487	185.118	HMDB33010		(1S,2S,4S,5R)-1,8-Epoxy-p-menthane-2,5-diol	4.67716e-05	C10H18O3	-H(-)
KO 0h:Ex2 WT 0h	237	213	-0.0257386	0.738971	0.880114	0.439737	0.439487	185.118	HMDB38692		6-Methyl-2-methylene-6-octene-1,3,8-triol	4.67716e-05	C10H18O3	-H(-)
KO 0h:Ex2 WT 0h	237	213	-0.0257386	0.738971	0.880114	0.439737	0.439487	185.118	HMDB38978		(1beta,2beta,5beta)-p-Menth-3-ene-1,2,5-triol	4.67716e-05	C10H18O3	-H(-)
KO 0h:Ex2 WT 0h	237	213	-0.0257386	0.738971	0.880114	0.439737	0.439487	185.118	HMDB39533		(E)-10-Hydroxy-8-decenoic acid	4.67716e-05	C10H18O3	-H(-)
KO 0h:Ex2 WT 0h	237	213	-0.0257386	0.738971	0.880114	0.439737	0.439487	185.118	HMDB39582		6-Hexyl-1,4-dioxan-2-one	4.67716e-05	C10H18O3	-H(-)
KO 0h:Ex2 WT 0h	237	213	-0.0257386	0.738971	0.880114	0.439737	0.439487	185.118	HMDB39587		5-Hexyl-1,4-dioxan-2-one	4.67716e-05	C10H18O3	-H(-)
KO 0h:Ex2 WT 0h	237	213	-0.0257386	0.738971	0.880114	0.439737	0.439487	185.118	HMDB40204		2-Methylbutyl 3-hydroxy-2-methylidenebutanoate	4.67716e-05	C10H18O3	-H(-)
KO 0h:Ex2 WT 0h	237	213	-0.0257386	0.738971	0.880114	0.439737	0.439487	185.118	HMDB40205		3-Methylbutyl 3-hydroxy-2-methylidenebutanoate	4.67716e-05	C10H18O3	-H(-)
KO 0h:Ex2 WT 0h	237	213	-0.0257386	0.738971	0.880114	0.439737	0.439487	185.118	HMDB41376	C17620	exo,exo-1,8-Epoxy-p-menthane-2,6-diol	4.67716e-05	C10H18O3	-H(-)
KO 0h:Ex2 WT 0h	237	213	-0.0257386	0.738971	0.880114	0.439737	0.439487	185.118	HMDB41545		(1R,2R,4R)-1,8-Epoxy-p-menthane-2,4-diol	4.67716e-05	C10H18O3	-H(-)
KO 0h:Ex2 WT 0h	238	214	-0.0143406	0.829701	0.921824	0.46225	0.460315	185.155	HMDB00947	C17715	Undecanoic acid	0.0001133	C11H22O2	-H(-)
KO 0h:Ex2 WT 0h	238	214	-0.0143406	0.829701	0.921824	0.46225	0.460315	185.155	HMDB02373		4,6-Dimethylnonanoic acid	0.0001133	C11H22O2	-H(-)
KO 0h:Ex2 WT 0h	238	214	-0.0143406	0.829701	0.921824	0.46225	0.460315	185.155	HMDB32044		Hexyl 3-methylbutanoate	0.0001133	C11H22O2	-H(-)
KO 0h:Ex2 WT 0h	238	214	-0.0143406	0.829701	0.921824	0.46225	0.460315	185.155	HMDB32325		2-Hexyl-4,5-dimethyl-1,3-dioxolane	0.0001133	C11H22O2	-H(-)
KO 0h:Ex2 WT 0h	238	214	-0.0143406	0.829701	0.921824	0.46225	0.460315	185.155	HMDB32448		Octanal propyleneglycol acetal	0.0001133	C11H22O2	-H(-)
KO 0h:Ex2 WT 0h	238	214	-0.0143406	0.829701	0.921824	0.46225	0.460315	185.155	HMDB33618		3-Methylbutyl hexanoate	0.0001133	C11H22O2	-H(-)
KO 0h:Ex2 WT 0h	238	214	-0.0143406	0.829701	0.921824	0.46225	0.460315	185.155	HMDB33848		Methyl decanoate	0.0001133	C11H22O2	-H(-)
KO 0h:Ex2 WT 0h	238	214	-0.0143406	0.829701	0.921824	0.46225	0.460315	185.155	HMDB34134		Octyl propanoate	0.0001133	C11H22O2	-H(-)
KO 0h:Ex2 WT 0h	238	214	-0.0143406	0.829701	0.921824	0.46225	0.460315	185.155	HMDB34456		9-Methyldecanoic acid	0.0001133	C11H22O2	-H(-)
KO 0h:Ex2 WT 0h	238	214	-0.0143406	0.829701	0.921824	0.46225	0.460315	185.155	HMDB34458		Isobutyl enanthate	0.0001133	C11H22O2	-H(-)
KO 0h:Ex2 WT 0h	238	214	-0.0143406	0.829701	0.921824	0.46225	0.460315	185.155	HMDB34460		Heptyl butanoate	0.0001133	C11H22O2	-H(-)
KO 0h:Ex2 WT 0h	238	214	-0.0143406	0.829701	0.921824	0.46225	0.460315	185.155	HMDB36034		6,6-Dimethoxy-2,5,5-trimethyl-2-hexene	0.0001133	C11H22O2	-H(-)
KO 0h:Ex2 WT 0h	238	214	-0.0143406	0.829701	0.921824	0.46225	0.460315	185.155	HMDB36229		Pentyl hexanoate	0.0001133	C11H22O2	-H(-)
KO 0h:Ex2 WT 0h	238	214	-0.0143406	0.829701	0.921824	0.46225	0.460315	185.155	HMDB38237		xi-8-Methyldecanoic acid	0.0001133	C11H22O2	-H(-)
KO 0h:Ex2 WT 0h	238	214	-0.0143406	0.829701	0.921824	0.46225	0.460315	185.155	HMDB38267		7,7-Diethoxy-3-heptene	0.0001133	C11H22O2	-H(-)
KO 0h:Ex2 WT 0h	238	214	-0.0143406	0.829701	0.921824	0.46225	0.460315	185.155	HMDB39215		Hexyl 2-methylbutanoate	0.0001133	C11H22O2	-H(-)
KO 0h:Ex2 WT 0h	238	214	-0.0143406	0.829701	0.921824	0.46225	0.460315	185.155	HMDB40171		Heptyl 2-methylpropanoate	0.0001133	C11H22O2	-H(-)
KO 0h:Ex2 WT 0h	238	214	-0.0143406	0.829701	0.921824	0.46225	0.460315	185.155	HMDB40193		Ethyl nonanoate	0.0001133	C11H22O2	-H(-)
KO 0h:Ex2 WT 0h	238	214	-0.0143406	0.829701	0.921824	0.46225	0.460315	185.155	HMDB40266		Nonyl acetate	0.0001133	C11H22O2	-H(-)
KO 0h:Ex2 WT 0h	238	214	-0.0143406	0.829701	0.921824	0.46225	0.460315	185.155	HMDB41559		Butyl heptanoate	0.0001133	C11H22O2	-H(-)
KO 0h:Ex2 WT 0h	238	214	-0.0143406	0.829701	0.921824	0.46225	0.460315	185.155	HMDB59831		Propyl octanoate	0.0001133	C11H22O2	-H(-)
KO 0h:Ex2 WT 0h	238	214	-0.0143406	0.829701	0.921824	0.46225	0.460315	185.155	HMDB59860		2-Methylbutyl hexanoate	0.0001133	C11H22O2	-H(-)
KO 0h:Ex2 WT 0h	239	215	-0.141879	0.568486	0.79111	0.395083	0.395042	186.057	HMDB00734		Indoleacrylic acid	-0.00127914	C11H9NO2	-H(-)
KO 0h:Ex2 WT 0h	240	216	0.0813209	0.610774	0.810359	0.405939	0.404654	186.077	HMDB12150	C05548	2-Keto-6-acetamidocaproate	0.000106267	C8H13NO4	-H(-)
KO 0h:Ex2 WT 0h	241	217	-0.502343	0.460003	0.719145	0.361783	0.359106	186.114	HMDB13010		N-Heptanoylglycine	-0.000135031	C9H17NO3	-H(-)
KO 0h:Ex2 WT 0h	241	217	-0.502343	0.460003	0.719145	0.361783	0.359106	186.114	HMDB37790	C01092	Polyethylene glycol	-0.000135031	C9H17NO3	-H(-)
KO 0h:Ex2 WT 0h	242	218	-0.189233	0.453292	0.719145	0.360713	0.359106	187.061	HMDB59767		Tetrahydro-2,5-furan-diacetic acid	0.000504333	C8H12O5	-H(-)
KO 0h:Ex2 WT 0h	243	219	0.0154851	0.909797	0.95635	0.477555	0.477555	187.098	HMDB00784	C08261	Azelaic acid	-4.53579e-05	C9H16O4	-H(-)
KO 0h:Ex2 WT 0h	243	219	0.0154851	0.909797	0.95635	0.477555	0.477555	187.098	HMDB11717		Nonate	-4.53579e-05	C9H16O4	-H(-)
KO 0h:Ex2 WT 0h	243	219	0.0154851	0.909797	0.95635	0.477555	0.477555	187.098	HMDB32200		cis- and trans-Ethyl 2,4-dimethyl-1,3-dioxolane-2-acetate	-4.53579e-05	C9H16O4	-H(-)
KO 0h:Ex2 WT 0h	243	219	0.0154851	0.909797	0.95635	0.477555	0.477555	187.098	HMDB32258		(+/-)-Ethyl 3-acetoxy-2-methylbutyrate	-4.53579e-05	C9H16O4	-H(-)
KO 0h:Ex2 WT 0h	243	219	0.0154851	0.909797	0.95635	0.477555	0.477555	187.098	HMDB32387		(+/-)-Methyl 5-acetoxyhexanoate	-4.53579e-05	C9H16O4	-H(-)
KO 0h:Ex2 WT 0h	243	219	0.0154851	0.909797	0.95635	0.477555	0.477555	187.098	HMDB36233		Butyl ethyl malonate	-4.53579e-05	C9H16O4	-H(-)
KO 0h:Ex2 WT 0h	243	219	0.0154851	0.909797	0.95635	0.477555	0.477555	187.098	HMDB59760		2,4-Dimethylpimelic acid	-4.53579e-05	C9H16O4	-H(-)
KO 0h:Ex2 WT 0h	243	219	0.0154851	0.909797	0.95635	0.477555	0.477555	187.098	HMDB59783		3-Methylsuberic acid	-4.53579e-05	C9H16O4	-H(-)
KO 0h:Ex2 WT 0h	243	219	0.0154851	0.909797	0.95635	0.477555	0.477555	187.098	HMDB59814		Diethyl methylsuccinate	-4.53579e-05	C9H16O4	-H(-)
KO 0h:Ex2 WT 0h	243	219	0.0154851	0.909797	0.95635	0.477555	0.477555	187.098	HMDB59879		Diethyl glutarate	-4.53579e-05	C9H16O4	-H(-)
KO 0h:Ex2 WT 0h	244	220	-0.0307033	0.740814	0.88059	0.439724	0.439724	187.134	HMDB02203		3-Hydroxycapric acid	7.60451e-05	C10H20O3	-H(-)
KO 0h:Ex2 WT 0h	244	220	-0.0307033	0.740814	0.88059	0.439724	0.439724	187.134	HMDB10725		(R)-3-Hydroxydecanoic acid	7.60451e-05	C10H20O3	-H(-)
KO 0h:Ex2 WT 0h	244	220	-0.0307033	0.740814	0.88059	0.439724	0.439724	187.134	HMDB33201		9-Hydroxydecanoic acid	7.60451e-05	C10H20O3	-H(-)
KO 0h:Ex2 WT 0h	244	220	-0.0307033	0.740814	0.88059	0.439724	0.439724	187.134	HMDB33574		(1R,2R,4R,8R)-p-Menthane-2,8,9-triol	7.60451e-05	C10H20O3	-H(-)
KO 0h:Ex2 WT 0h	244	220	-0.0307033	0.740814	0.88059	0.439724	0.439724	187.134	HMDB33640		7-Methyl-3-methylene-1,6,7-octanetriol	7.60451e-05	C10H20O3	-H(-)
KO 0h:Ex2 WT 0h	244	220	-0.0307033	0.740814	0.88059	0.439724	0.439724	187.134	HMDB34783		cis-p-Menthane-1,7,8-triol	7.60451e-05	C10H20O3	-H(-)
KO 0h:Ex2 WT 0h	244	220	-0.0307033	0.740814	0.88059	0.439724	0.439724	187.134	HMDB38186		2,6-Dimethyl-7-octene-2,3,6-triol	7.60451e-05	C10H20O3	-H(-)
KO 0h:Ex2 WT 0h	244	220	-0.0307033	0.740814	0.88059	0.439724	0.439724	187.134	HMDB39470		(1S,2S,4R,8R)-p-Menthane-1,2,9-triol	7.60451e-05	C10H20O3	-H(-)
KO 0h:Ex2 WT 0h	244	220	-0.0307033	0.740814	0.88059	0.439724	0.439724	187.134	HMDB39668		2-Hexyl-1,3-dioxan-5-ol	7.60451e-05	C10H20O3	-H(-)
KO 0h:Ex2 WT 0h	244	220	-0.0307033	0.740814	0.88059	0.439724	0.439724	187.134	HMDB39669		2-Hexyl-1,3-dioxolane-4-methanol	7.60451e-05	C10H20O3	-H(-)
KO 0h:Ex2 WT 0h	244	220	-0.0307033	0.740814	0.88059	0.439724	0.439724	187.134	HMDB39893		(1R,2R,4S)-p-Menthane-1,2,8-triol	7.60451e-05	C10H20O3	-H(-)
KO 0h:Ex2 WT 0h	244	220	-0.0307033	0.740814	0.88059	0.439724	0.439724	187.134	HMDB40329		xi-5-Hydroxydecanoic acid	7.60451e-05	C10H20O3	-H(-)
KO 0h:Ex2 WT 0h	244	220	-0.0307033	0.740814	0.88059	0.439724	0.439724	187.134	HMDB41600		Ethyl (±)-3-hydroxyoctanoate	7.60451e-05	C10H20O3	-H(-)
KO 0h:Ex2 WT 0h	245	221	0.159889	0.470963	0.724076	0.362547	0.361569	188.093	HMDB36604		N-Methylcalystegine B2	0.000154244	C8H15NO4	-H(-)
KO 0h:Ex2 WT 0h	246	222	0.0322729	0.808444	0.910584	0.454702	0.454702	189.019	HMDB32944		Coumarin-4-carboxylic acid	-3.61086e-05	C10H6O4	-H(-)
KO 0h:Ex2 WT 0h	246	222	0.0322729	0.808444	0.910584	0.454702	0.454702	189.019	HMDB39045		8H-1,3-Dioxolo[4,5-h][1]benzopyran-8-one	-3.61086e-05	C10H6O4	-H(-)
KO 0h:Ex2 WT 0h	246	222	0.0322729	0.808444	0.910584	0.454702	0.454702	189.019	HMDB39147		6-Formylumbelliferone	-3.61086e-05	C10H6O4	-H(-)
KO 0h:Ex2 WT 0h	247	223	-0.0541595	0.772219	0.894054	0.446569	0.446448	189.041	HMDB12710	C00944	3-Dehydroquinate	-0.000157951	C7H10O6	-H(-)
KO 0h:Ex2 WT 0h	247	223	-0.0541595	0.772219	0.894054	0.446569	0.446448	189.041	HMDB59927		2-Hydroxy-2-(2-oxopropyl)butanedioic acid	-0.000157951	C7H10O6	-H(-)
KO 0h:Ex2 WT 0h	247	223	-0.0541595	0.772219	0.894054	0.446569	0.446448	189.041	HMDB37815		5-(Methylthio)-2-[(methylthio)methyl]-2-pentenal	0.000709949	C8H14OS2	-H(-)
KO 0h:Ex2 WT 0h	248	224	0.11568	0.32486	0.636331	0.318045	0.317753	189.077	HMDB00325		3-Hydroxysuberic acid	0.000141357	C8H14O5	-H(-)
KO 0h:Ex2 WT 0h	248	224	0.11568	0.32486	0.636331	0.318045	0.317753	189.077	HMDB40220		Diethyl L-malate	0.000141357	C8H14O5	-H(-)
KO 0h:Ex2 WT 0h	249	225	0.134294	0.349745	0.652147	0.326166	0.325651	189.093	HMDB30905		1-(4-Methoxyphenyl)-1-penten-3-one	-0.00065116	C12H14O2	-H(-)
KO 0h:Ex2 WT 0h	249	225	0.134294	0.349745	0.652147	0.326166	0.325651	189.093	HMDB32027		3-(2-Methylpropylidene)-3alpha,4-dihydro-1(3H)-isobenzofuranone	-0.00065116	C12H14O2	-H(-)
KO 0h:Ex2 WT 0h	249	225	0.134294	0.349745	0.652147	0.326166	0.325651	189.093	HMDB32064	C17854	(S)-3-Butyl-1(3H)-isobenzofuranone	-0.00065116	C12H14O2	-H(-)
KO 0h:Ex2 WT 0h	249	225	0.134294	0.349745	0.652147	0.326166	0.325651	189.093	HMDB32177		Benzyl trans-2-methyl-2-butenoate	-0.00065116	C12H14O2	-H(-)
KO 0h:Ex2 WT 0h	249	225	0.134294	0.349745	0.652147	0.326166	0.325651	189.093	HMDB32488	C03885	Prenyl benzoate	-0.00065116	C12H14O2	-H(-)
KO 0h:Ex2 WT 0h	249	225	0.134294	0.349745	0.652147	0.326166	0.325651	189.093	HMDB33033		(R)-3,7-Dimethyl-5-indanecarboxylic acid	-0.00065116	C12H14O2	-H(-)
KO 0h:Ex2 WT 0h	249	225	0.134294	0.349745	0.652147	0.326166	0.325651	189.093	HMDB34277		Ligustilide	-0.00065116	C12H14O2	-H(-)
KO 0h:Ex2 WT 0h	249	225	0.134294	0.349745	0.652147	0.326166	0.325651	189.093	HMDB37627		Benzyl tiglate	-0.00065116	C12H14O2	-H(-)
KO 0h:Ex2 WT 0h	249	225	0.134294	0.349745	0.652147	0.326166	0.325651	189.093	HMDB37700	C06360	Propyl cinnamate	-0.00065116	C12H14O2	-H(-)
KO 0h:Ex2 WT 0h	249	225	0.134294	0.349745	0.652147	0.326166	0.325651	189.093	HMDB37701		Isopropyl cinnamate	-0.00065116	C12H14O2	-H(-)
KO 0h:Ex2 WT 0h	249	225	0.134294	0.349745	0.652147	0.326166	0.325651	189.093	HMDB41315		Cinnamyl propionate	-0.00065116	C12H14O2	-H(-)
KO 0h:Ex2 WT 0h	250	226	-0.255924	0.044095	0.267114	0.133384	0.133384	189.129	HMDB13804		beta-Damascenone	-2.42013e-05	C13H18O	-H(-)
KO 0h:Ex2 WT 0h	250	226	-0.255924	0.044095	0.267114	0.133384	0.133384	189.129	HMDB36178		2-(3-Phenylpropyl)tetrahydrofuran	-2.42013e-05	C13H18O	-H(-)
KO 0h:Ex2 WT 0h	250	226	-0.255924	0.044095	0.267114	0.133384	0.133384	189.129	HMDB36572		3,5,8-Megastigmatrien-7-one	-2.42013e-05	C13H18O	-H(-)
KO 0h:Ex2 WT 0h	250	226	-0.255924	0.044095	0.267114	0.133384	0.133384	189.129	HMDB36685		2,2,6,7-Tetramethylbicyclo[4.3.0]nona-1(9),4-dien-8-one	-2.42013e-05	C13H18O	-H(-)
KO 0h:Ex2 WT 0h	250	226	-0.255924	0.044095	0.267114	0.133384	0.133384	189.129	HMDB37763		xi-3-(4-Isopropylphenyl)-2-methylpropanal	-2.42013e-05	C13H18O	-H(-)
KO 0h:Ex2 WT 0h	250	226	-0.255924	0.044095	0.267114	0.133384	0.133384	189.129	HMDB59904		dehydro-beta-Ionone	-2.42013e-05	C13H18O	-H(-)
KO 0h:Ex2 WT 0h	250	226	-0.255924	0.044095	0.267114	0.133384	0.133384	189.129	HMDB59906		Megastigmatrienone	-2.42013e-05	C13H18O	-H(-)
KO 0h:Ex2 WT 0h	251	227	0.125313	0.319156	0.63229	0.315735	0.315735	190.054	HMDB11745	C02712	N-Acetyl-L-methionine	0.000183765	C7H13NO3S	-H(-)
KO 0h:Ex2 WT 0h	252	228	0.194529	0.328768	0.637858	0.318566	0.318516	190.072	HMDB31346		Calystegine C1	-0.000105433	C7H13NO5	-H(-)
KO 0h:Ex2 WT 0h	253	229	0.406823	0.0324483	0.220602	0.110158	0.110158	191.02	HMDB00094	C00158	Citric acid	2.81399e-05	C6H8O7	-H(-)
KO 0h:Ex2 WT 0h	253	229	0.406823	0.0324483	0.220602	0.110158	0.110158	191.02	HMDB00193	C00311	Isocitric acid	2.81399e-05	C6H8O7	-H(-)
KO 0h:Ex2 WT 0h	253	229	0.406823	0.0324483	0.220602	0.110158	0.110158	191.02	HMDB01874	C00451	D-threo-Isocitric acid	2.81399e-05	C6H8O7	-H(-)
KO 0h:Ex2 WT 0h	253	229	0.406823	0.0324483	0.220602	0.110158	0.110158	191.02	HMDB05971	C04575	Diketogulonic acid	2.81399e-05	C6H8O7	-H(-)
KO 0h:Ex2 WT 0h	253	229	0.406823	0.0324483	0.220602	0.110158	0.110158	191.02	HMDB06511	C04575	2,3-Diketo-L-gulonate	2.81399e-05	C6H8O7	-H(-)
KO 0h:Ex2 WT 0h	253	229	0.406823	0.0324483	0.220602	0.110158	0.110158	191.02	HMDB33717	C04617	(1R,2R)-Isocitric acid	2.81399e-05	C6H8O7	-H(-)
KO 0h:Ex2 WT 0h	253	229	0.406823	0.0324483	0.220602	0.110158	0.110158	191.02	HMDB41862		D-Glucaro-1,4-lactone	2.81399e-05	C6H8O7	-H(-)
KO 0h:Ex2 WT 0h	254	230	0.27428	0.208547	0.530643	0.265258	0.264977	191.056	HMDB03072	C06746	Quinic acid	-0.0001496	C7H12O6	-H(-)
KO 0h:Ex2 WT 0h	255	231	0.190443	0.145822	0.457812	0.228609	0.228609	191.144	HMDB29820		2,6-Diisopropyl-3-methylphenol	0.000381168	C13H20O	-H(-)
KO 0h:Ex2 WT 0h	255	231	0.190443	0.145822	0.457812	0.228609	0.228609	191.144	HMDB29821		2,5-Diisopropyl-4-methylphenol	0.000381168	C13H20O	-H(-)
KO 0h:Ex2 WT 0h	255	231	0.190443	0.145822	0.457812	0.228609	0.228609	191.144	HMDB29822		2,5-Diisopropyl-3-methylphenol	0.000381168	C13H20O	-H(-)
KO 0h:Ex2 WT 0h	255	231	0.190443	0.145822	0.457812	0.228609	0.228609	191.144	HMDB29823		2,4-Diisopropyl-5-methylphenol	0.000381168	C13H20O	-H(-)
KO 0h:Ex2 WT 0h	255	231	0.190443	0.145822	0.457812	0.228609	0.228609	191.144	HMDB29824		2,4-Diisopropyl-3-methylphenol	0.000381168	C13H20O	-H(-)
KO 0h:Ex2 WT 0h	255	231	0.190443	0.145822	0.457812	0.228609	0.228609	191.144	HMDB29825		2,3-Diisopropyl-5-methylphenol	0.000381168	C13H20O	-H(-)
KO 0h:Ex2 WT 0h	255	231	0.190443	0.145822	0.457812	0.228609	0.228609	191.144	HMDB31733		4-(4-Methyl-3-pentenyl)-3-cyclohexene-1-carboxaldehyde	0.000381168	C13H20O	-H(-)
KO 0h:Ex2 WT 0h	255	231	0.190443	0.145822	0.457812	0.228609	0.228609	191.144	HMDB32498		Pseudoionone	0.000381168	C13H20O	-H(-)
KO 0h:Ex2 WT 0h	255	231	0.190443	0.145822	0.457812	0.228609	0.228609	191.144	HMDB32541		4-(2,6,6-Trimethylcyclohex-1-enyl)but-2-en-4-one	0.000381168	C13H20O	-H(-)
KO 0h:Ex2 WT 0h	255	231	0.190443	0.145822	0.457812	0.228609	0.228609	191.144	HMDB33545		(2E,4Z,7Z)-2,4,7-Tridecatrienal	0.000381168	C13H20O	-H(-)
KO 0h:Ex2 WT 0h	255	231	0.190443	0.145822	0.457812	0.228609	0.228609	191.144	HMDB34671		(E)-5,8-Megastigmadien-4-one	0.000381168	C13H20O	-H(-)
KO 0h:Ex2 WT 0h	255	231	0.190443	0.145822	0.457812	0.228609	0.228609	191.144	HMDB34959		Edulan I	0.000381168	C13H20O	-H(-)
KO 0h:Ex2 WT 0h	255	231	0.190443	0.145822	0.457812	0.228609	0.228609	191.144	HMDB34979		gamma-Ionone	0.000381168	C13H20O	-H(-)
KO 0h:Ex2 WT 0h	255	231	0.190443	0.145822	0.457812	0.228609	0.228609	191.144	HMDB35682		delta-Damascone	0.000381168	C13H20O	-H(-)
KO 0h:Ex2 WT 0h	255	231	0.190443	0.145822	0.457812	0.228609	0.228609	191.144	HMDB35753		(R)-(E)-4,7-Megastigmadien-9-one	0.000381168	C13H20O	-H(-)
KO 0h:Ex2 WT 0h	255	231	0.190443	0.145822	0.457812	0.228609	0.228609	191.144	HMDB36022		Isospirene	0.000381168	C13H20O	-H(-)
KO 0h:Ex2 WT 0h	255	231	0.190443	0.145822	0.457812	0.228609	0.228609	191.144	HMDB36027		alpha-Damascone	0.000381168	C13H20O	-H(-)
KO 0h:Ex2 WT 0h	255	231	0.190443	0.145822	0.457812	0.228609	0.228609	191.144	HMDB36144		Cycloionone	0.000381168	C13H20O	-H(-)
KO 0h:Ex2 WT 0h	255	231	0.190443	0.145822	0.457812	0.228609	0.228609	191.144	HMDB36565	C12287	beta-Ionone	0.000381168	C13H20O	-H(-)
KO 0h:Ex2 WT 0h	255	231	0.190443	0.145822	0.457812	0.228609	0.228609	191.144	HMDB36684		2,4,5,7alpha-Tetrahydro-1,4,4,7a-tetramethyl-1H-inden-2-ol	0.000381168	C13H20O	-H(-)
KO 0h:Ex2 WT 0h	255	231	0.190443	0.145822	0.457812	0.228609	0.228609	191.144	HMDB36818		Vitispirane	0.000381168	C13H20O	-H(-)
KO 0h:Ex2 WT 0h	255	231	0.190443	0.145822	0.457812	0.228609	0.228609	191.144	HMDB37139		4-(2,6,6-Trimethyl-1,3-cyclohexadien-1-yl)-2-butanone	0.000381168	C13H20O	-H(-)
KO 0h:Ex2 WT 0h	255	231	0.190443	0.145822	0.457812	0.228609	0.228609	191.144	HMDB41615		Phenethyl isoamyl ether	0.000381168	C13H20O	-H(-)
KO 0h:Ex2 WT 0h	255	231	0.190443	0.145822	0.457812	0.228609	0.228609	191.144	HMDB59883	C12286	alpha-Ionone	0.000381168	C13H20O	-H(-)
KO 0h:Ex2 WT 0h	256	232	-0.0139295	0.873058	0.940686	0.470303	0.469733	192.067	HMDB00821	C05598	Phenylacetylglycine	-0.000143245	C10H11NO3	-H(-)
KO 0h:Ex2 WT 0h	256	232	-0.0139295	0.873058	0.940686	0.470303	0.469733	192.067	HMDB00859		Methylhippuric acid	-0.000143245	C10H11NO3	-H(-)
KO 0h:Ex2 WT 0h	256	232	-0.0139295	0.873058	0.940686	0.470303	0.469733	192.067	HMDB11723	C01586	2-Methylhippuric acid	-0.000143245	C10H11NO3	-H(-)
KO 0h:Ex2 WT 0h	256	232	-0.0139295	0.873058	0.940686	0.470303	0.469733	192.067	HMDB13245		m-Methylhippuric acid	-0.000143245	C10H11NO3	-H(-)
KO 0h:Ex2 WT 0h	256	232	-0.0139295	0.873058	0.940686	0.470303	0.469733	192.067	HMDB13292		p-Methylhippuric acid	-0.000143245	C10H11NO3	-H(-)
KO 0h:Ex2 WT 0h	256	232	-0.0139295	0.873058	0.940686	0.470303	0.469733	192.067	HMDB32388	C06332	Methyl n-acetylanthranilate	-0.000143245	C10H11NO3	-H(-)
KO 0h:Ex2 WT 0h	256	232	-0.0139295	0.873058	0.940686	0.470303	0.469733	192.067	HMDB34250		Betamipron	-0.000143245	C10H11NO3	-H(-)
KO 0h:Ex2 WT 0h	256	232	-0.0139295	0.873058	0.940686	0.470303	0.469733	192.067	HMDB60366	C16587	3-Carbamoyl-2-phenylpropionaldehyde	-0.000143245	C10H11NO3	-H(-)
KO 0h:Ex2 WT 0h	256	232	-0.0139295	0.873058	0.940686	0.470303	0.469733	192.067	HMDB60389	C16595	4-Hydroxy-5-phenyltetrahydro-1,3-oxazin-2-one	-0.000143245	C10H11NO3	-H(-)
KO 0h:Ex2 WT 0h	256	232	-0.0139295	0.873058	0.940686	0.470303	0.469733	192.067	HMDB60758		4-Anilino-4-oxobutanoic acid	-0.000143245	C10H11NO3	-H(-)
KO 0h:Ex2 WT 0h	257	233	-0.0221845	0.781422	0.898842	0.449687	0.448838	193.052	HMDB00954	C01494	trans-Ferulic acid	-0.000918117	C10H10O4	-H(-)
KO 0h:Ex2 WT 0h	257	233	-0.0221845	0.781422	0.898842	0.449687	0.448838	193.052	HMDB00955	C10470	Isoferulic acid	-0.000918117	C10H10O4	-H(-)
KO 0h:Ex2 WT 0h	257	233	-0.0221845	0.781422	0.898842	0.449687	0.448838	193.052	HMDB02120		Monoethyl phthalate	-0.000918117	C10H10O4	-H(-)
KO 0h:Ex2 WT 0h	257	233	-0.0221845	0.781422	0.898842	0.449687	0.448838	193.052	HMDB29663		Vanillin acetate	-0.000918117	C10H10O4	-H(-)
KO 0h:Ex2 WT 0h	257	233	-0.0221845	0.781422	0.898842	0.449687	0.448838	193.052	HMDB30765		(-)-trans-3,4-Dihydro-4,8-dihydroxy-3-methyl-1H-2-benzopyran-1-one	-0.000918117	C10H10O4	-H(-)
KO 0h:Ex2 WT 0h	257	233	-0.0221845	0.781422	0.898842	0.449687	0.448838	193.052	HMDB32614		Piperonyl acetate	-0.000918117	C10H10O4	-H(-)
KO 0h:Ex2 WT 0h	257	233	-0.0221845	0.781422	0.898842	0.449687	0.448838	193.052	HMDB32652		Meconine	-0.000918117	C10H10O4	-H(-)
KO 0h:Ex2 WT 0h	257	233	-0.0221845	0.781422	0.898842	0.449687	0.448838	193.052	HMDB37644		3-(2-Hydroxy-3-methoxyphenyl)-2-propenoic acid	-0.000918117	C10H10O4	-H(-)
KO 0h:Ex2 WT 0h	257	233	-0.0221845	0.781422	0.898842	0.449687	0.448838	193.052	HMDB39606		Repandiol	-0.000918117	C10H10O4	-H(-)
KO 0h:Ex2 WT 0h	257	233	-0.0221845	0.781422	0.898842	0.449687	0.448838	193.052	HMDB59721		mono-Benzyl malonate	-0.000918117	C10H10O4	-H(-)
KO 0h:Ex2 WT 0h	259	234	0.0596416	0.580957	0.795658	0.397313	0.397313	193.123	HMDB14018		4-Hydroxypropofol	0.000465583	C12H18O2	-H(-)
KO 0h:Ex2 WT 0h	259	234	0.0596416	0.580957	0.795658	0.397313	0.397313	193.123	HMDB31840		(S,Z)-Lyratol acetate	0.000465583	C12H18O2	-H(-)
KO 0h:Ex2 WT 0h	259	234	0.0596416	0.580957	0.795658	0.397313	0.397313	193.123	HMDB32567		Hexylresorcinol	0.000465583	C12H18O2	-H(-)
KO 0h:Ex2 WT 0h	259	234	0.0596416	0.580957	0.795658	0.397313	0.397313	193.123	HMDB34450	C17002	Neocnidilide	0.000465583	C12H18O2	-H(-)
KO 0h:Ex2 WT 0h	259	234	0.0596416	0.580957	0.795658	0.397313	0.397313	193.123	HMDB35126		(±)-Myrtenyl acetate	0.000465583	C12H18O2	-H(-)
KO 0h:Ex2 WT 0h	259	234	0.0596416	0.580957	0.795658	0.397313	0.397313	193.123	HMDB35375		Ethyl (2E,4E,7Z)-Decatrienoate	0.000465583	C12H18O2	-H(-)
KO 0h:Ex2 WT 0h	259	234	0.0596416	0.580957	0.795658	0.397313	0.397313	193.123	HMDB35376		Ethyl (2E,4Z,7Z)-Decatrienoate	0.000465583	C12H18O2	-H(-)
KO 0h:Ex2 WT 0h	259	234	0.0596416	0.580957	0.795658	0.397313	0.397313	193.123	HMDB35801		(2S,4R)-p-Mentha-1(7),5-dien-2-ol acetate	0.000465583	C12H18O2	-H(-)
KO 0h:Ex2 WT 0h	259	234	0.0596416	0.580957	0.795658	0.397313	0.397313	193.123	HMDB37018		(S)-p-Mentha-1,8-dien-10-yl acetate	0.000465583	C12H18O2	-H(-)
KO 0h:Ex2 WT 0h	259	234	0.0596416	0.580957	0.795658	0.397313	0.397313	193.123	HMDB37231		Perillyl acetate	0.000465583	C12H18O2	-H(-)
KO 0h:Ex2 WT 0h	259	234	0.0596416	0.580957	0.795658	0.397313	0.397313	193.123	HMDB37389		(R)-2-Acetoxy-p-mentha-1,8-diene	0.000465583	C12H18O2	-H(-)
KO 0h:Ex2 WT 0h	259	234	0.0596416	0.580957	0.795658	0.397313	0.397313	193.123	HMDB38046		Carvyl acetate	0.000465583	C12H18O2	-H(-)
KO 0h:Ex2 WT 0h	259	234	0.0596416	0.580957	0.795658	0.397313	0.397313	193.123	HMDB38292		Menthadienyl acetate	0.000465583	C12H18O2	-H(-)
KO 0h:Ex2 WT 0h	259	234	0.0596416	0.580957	0.795658	0.397313	0.397313	193.123	HMDB39685		8-Ocimenyl acetate	0.000465583	C12H18O2	-H(-)
KO 0h:Ex2 WT 0h	259	234	0.0596416	0.580957	0.795658	0.397313	0.397313	193.123	HMDB40439		1-(2-Furanyl)-1-octanone	0.000465583	C12H18O2	-H(-)
KO 0h:Ex2 WT 0h	259	234	0.0596416	0.580957	0.795658	0.397313	0.397313	193.123	HMDB41497		(S)-Neolyratyl acetate	0.000465583	C12H18O2	-H(-)
KO 0h:Ex2 WT 0h	259	234	0.0596416	0.580957	0.795658	0.397313	0.397313	193.123	HMDB41610		(2,2-Diethoxyethyl)benzene	0.000465583	C12H18O2	-H(-)
KO 0h:Ex2 WT 0h	260	235	0.0581603	0.64277	0.821163	0.412674	0.410049	193.16	HMDB31846	C13297	Geranylacetone	0.000249822	C13H22O	-H(-)
KO 0h:Ex2 WT 0h	260	235	0.0581603	0.64277	0.821163	0.412674	0.410049	193.16	HMDB32355		(+/-)-[R-(E)]-5-Isopropyl-8-methylnona-6,8-dien-2-one	0.000249822	C13H22O	-H(-)
KO 0h:Ex2 WT 0h	260	235	0.0581603	0.64277	0.821163	0.412674	0.410049	193.16	HMDB32913	C03527	4-(2,6,6-Trimethyl-1-cyclohexen-1-yl)-2-butanone	0.000249822	C13H22O	-H(-)
KO 0h:Ex2 WT 0h	260	235	0.0581603	0.64277	0.821163	0.412674	0.410049	193.16	HMDB36026		Octahydro-6-isopropyl-2(1H)-naphthalenone	0.000249822	C13H22O	-H(-)
KO 0h:Ex2 WT 0h	260	235	0.0581603	0.64277	0.821163	0.412674	0.410049	193.16	HMDB36184		7,8-Dehydro-3,4-dihydro-beta-ionol	0.000249822	C13H22O	-H(-)
KO 0h:Ex2 WT 0h	260	235	0.0581603	0.64277	0.821163	0.412674	0.410049	193.16	HMDB36820		beta-Ionol	0.000249822	C13H22O	-H(-)
KO 0h:Ex2 WT 0h	260	235	0.0581603	0.64277	0.821163	0.412674	0.410049	193.16	HMDB36823		Theaspirane	0.000249822	C13H22O	-H(-)
KO 0h:Ex2 WT 0h	260	235	0.0581603	0.64277	0.821163	0.412674	0.410049	193.16	HMDB38026		Dihydro-alpha-ionone	0.000249822	C13H22O	-H(-)
KO 0h:Ex2 WT 0h	260	235	0.0581603	0.64277	0.821163	0.412674	0.410049	193.16	HMDB38216		5-Isopropyl-2-(2-methylpropyl)-2-cyclohexen-1-one	0.000249822	C13H22O	-H(-)
KO 0h:Ex2 WT 0h	260	235	0.0581603	0.64277	0.821163	0.412674	0.410049	193.16	HMDB38731		4,7-Megastigmadien-9-ol	0.000249822	C13H22O	-H(-)
KO 0h:Ex2 WT 0h	260	235	0.0581603	0.64277	0.821163	0.412674	0.410049	193.16	HMDB38897		(E)-2-(2-Octenyl)cyclopentanone	0.000249822	C13H22O	-H(-)
KO 0h:Ex2 WT 0h	260	235	0.0581603	0.64277	0.821163	0.412674	0.410049	193.16	HMDB41629	C09704	(3S,6E)-Nerolidol	0.000249822	C13H22O	-H(-)
KO 0h:Ex2 WT 0h	261	236	-0.0567121	0.651358	0.823347	0.412021	0.41114	194.045	HMDB00840	C07588	Salicyluric acid	0.000504717	C9H9NO4	-H(-)
KO 0h:Ex2 WT 0h	261	236	-0.0567121	0.651358	0.823347	0.412021	0.41114	194.045	HMDB01229	C00822	Dopaquinone	0.000504717	C9H9NO4	-H(-)
KO 0h:Ex2 WT 0h	261	236	-0.0567121	0.651358	0.823347	0.412021	0.41114	194.045	HMDB02016		4-Carboxyphenylglycine	0.000504717	C9H9NO4	-H(-)
KO 0h:Ex2 WT 0h	261	236	-0.0567121	0.651358	0.823347	0.412021	0.41114	194.045	HMDB02404		Alpha-Hydroxyhippuric acid	0.000504717	C9H9NO4	-H(-)
KO 0h:Ex2 WT 0h	261	236	-0.0567121	0.651358	0.823347	0.412021	0.41114	194.045	HMDB04067	C05604	Leucodopachrome	0.000504717	C9H9NO4	-H(-)
KO 0h:Ex2 WT 0h	261	236	-0.0567121	0.651358	0.823347	0.412021	0.41114	194.045	HMDB06116		3-Hydroxyhippuric acid	0.000504717	C9H9NO4	-H(-)
KO 0h:Ex2 WT 0h	261	236	-0.0567121	0.651358	0.823347	0.412021	0.41114	194.045	HMDB13678		4-Hydroxyhippuric acid	0.000504717	C9H9NO4	-H(-)
KO 0h:Ex2 WT 0h	261	236	-0.0567121	0.651358	0.823347	0.412021	0.41114	194.045	HMDB30726		2-Hydroxy-6,7-dimethoxybenzoxazole	0.000504717	C9H9NO4	-H(-)
KO 0h:Ex2 WT 0h	261	236	-0.0567121	0.651358	0.823347	0.412021	0.41114	194.045	HMDB38055		2-Hydroxy-7-methoxy-2H-1,4-benzoxazin-3(4H)-one	0.000504717	C9H9NO4	-H(-)
KO 0h:Ex2 WT 0h	261	236	-0.0567121	0.651358	0.823347	0.412021	0.41114	194.045	HMDB39119		L-Dopaquinone	0.000504717	C9H9NO4	-H(-)
KO 0h:Ex2 WT 0h	261	236	-0.0567121	0.651358	0.823347	0.412021	0.41114	194.045	HMDB60602		N-acetyl-5-aminosalicylic acid	0.000504717	C9H9NO4	-H(-)
KO 0h:Ex2 WT 0h	262	237	-0.0809776	0.255123	0.576967	0.288704	0.28811	194.061	HMDB29743		9H-Carbazole-3-carboxaldehyde	-8.87448e-06	C13H9NO	-H(-)
KO 0h:Ex2 WT 0h	263	238	0.1594	0.175107	0.502967	0.251157	0.251157	195.03	HMDB30800		3-Methoxy-4,5-methylenedioxybenzoic acid	-0.000404951	C9H8O5	-H(-)
KO 0h:Ex2 WT 0h	263	238	0.1594	0.175107	0.502967	0.251157	0.251157	195.03	HMDB59809		4-Hydroxy-benzenepropanedioate	-0.000404951	C9H8O5	-H(-)
KO 0h:Ex2 WT 0h	264	239	0.424044	0.0457252	0.270177	0.135705	0.134913	195.051	HMDB00565	C00880	Galactonic acid	-0.0002694	C6H12O7	-H(-)
KO 0h:Ex2 WT 0h	264	239	0.424044	0.0457252	0.270177	0.135705	0.134913	195.051	HMDB00625	C00257	Gluconic acid	-0.0002694	C6H12O7	-H(-)
KO 0h:Ex2 WT 0h	264	239	0.424044	0.0457252	0.270177	0.135705	0.134913	195.051	HMDB03290	C00800	Gulonic acid	-0.0002694	C6H12O7	-H(-)
KO 0h:Ex2 WT 0h	265	240	-0.0581911	0.591103	0.804888	0.401922	0.401922	195.066	HMDB00434		Homoveratric acid	0.000424843	C10H12O4	-H(-)
KO 0h:Ex2 WT 0h	265	240	-0.0581911	0.591103	0.804888	0.401922	0.401922	195.066	HMDB29645	C10726	Xanthoxylin	0.000424843	C10H12O4	-H(-)
KO 0h:Ex2 WT 0h	265	240	-0.0581911	0.591103	0.804888	0.401922	0.401922	195.066	HMDB29648		2,4,5-Trimethoxybenzaldehyde	0.000424843	C10H12O4	-H(-)
KO 0h:Ex2 WT 0h	265	240	-0.0581911	0.591103	0.804888	0.401922	0.401922	195.066	HMDB30571		(+)-3-(3,4-Methylenedioxyphenyl)-1,2-propanediol	0.000424843	C10H12O4	-H(-)
KO 0h:Ex2 WT 0h	265	240	-0.0581911	0.591103	0.804888	0.401922	0.401922	195.066	HMDB32365		Maltyl isobutyrate	0.000424843	C10H12O4	-H(-)
KO 0h:Ex2 WT 0h	265	240	-0.0581911	0.591103	0.804888	0.401922	0.401922	195.066	HMDB35721		(S)-Batatic acid	0.000424843	C10H12O4	-H(-)
KO 0h:Ex2 WT 0h	265	240	-0.0581911	0.591103	0.804888	0.401922	0.401922	195.066	HMDB37177		1-(2,4,5-Trihydroxyphenyl)-1-butanone	0.000424843	C10H12O4	-H(-)
KO 0h:Ex2 WT 0h	265	240	-0.0581911	0.591103	0.804888	0.401922	0.401922	195.066	HMDB39427		2-Hydroxy-3-(4-methoxyphenyl)propanoic acid	0.000424843	C10H12O4	-H(-)
KO 0h:Ex2 WT 0h	265	240	-0.0581911	0.591103	0.804888	0.401922	0.401922	195.066	HMDB40256		(S)-2-(4-Methoxyphenoxy)propanoic acid	0.000424843	C10H12O4	-H(-)
KO 0h:Ex2 WT 0h	265	240	-0.0581911	0.591103	0.804888	0.401922	0.401922	195.066	HMDB40637		4-Hydroxy-6-methyl-3-(1-oxobutyl)-2H-pyran-2-one	0.000424843	C10H12O4	-H(-)
KO 0h:Ex2 WT 0h	265	240	-0.0581911	0.591103	0.804888	0.401922	0.401922	195.066	HMDB60398		5-Hydroxyconiferyl alcohol	0.000424843	C10H12O4	-H(-)
KO 0h:Ex2 WT 0h	265	240	-0.0581911	0.591103	0.804888	0.401922	0.401922	195.066	HMDB60733		3-(3-Hydroxyphenyl)-2-methyllactic acid	0.000424843	C10H12O4	-H(-)
KO 0h:Ex2 WT 0h	265	240	-0.0581911	0.591103	0.804888	0.401922	0.401922	195.066	HMDB60735		3-(3,4-Dihydroxyphenyl)-2-methylpropionic acid	0.000424843	C10H12O4	-H(-)
KO 0h:Ex2 WT 0h	267	241	-0.000584526	0.994249	0.997885	0.49859	0.498295	195.102	HMDB36226		2,6-Dimethoxy-4-propylphenol	0.000252606	C11H16O3	-H(-)
KO 0h:Ex2 WT 0h	267	241	-0.000584526	0.994249	0.997885	0.49859	0.498295	195.102	HMDB37725		Hexyl 2-furoate	0.000252606	C11H16O3	-H(-)
KO 0h:Ex2 WT 0h	267	241	-0.000584526	0.994249	0.997885	0.49859	0.498295	195.102	HMDB37734		Isobutyl 2-furanpropionate	0.000252606	C11H16O3	-H(-)
KO 0h:Ex2 WT 0h	268	242	-0.0236827	0.518452	0.754911	0.376966	0.376966	195.139	HMDB30867		Dihydro-5-(2-octenyl)-2(3H)-furanone	8.07457e-05	C12H20O2	-H(-)
KO 0h:Ex2 WT 0h	268	242	-0.0236827	0.518452	0.754911	0.376966	0.376966	195.139	HMDB30945		Methyl 2-undecynoate	8.07457e-05	C12H20O2	-H(-)
KO 0h:Ex2 WT 0h	268	242	-0.0236827	0.518452	0.754911	0.376966	0.376966	195.139	HMDB31030		6-Heptyl-5,6-dihydro-2H-pyran-2-one	8.07457e-05	C12H20O2	-H(-)
KO 0h:Ex2 WT 0h	268	242	-0.0236827	0.518452	0.754911	0.376966	0.376966	195.139	HMDB31692		cis-3-Hexenyl trans-4-hexenoate	8.07457e-05	C12H20O2	-H(-)
KO 0h:Ex2 WT 0h	268	242	-0.0236827	0.518452	0.754911	0.376966	0.376966	195.139	HMDB32051	C12300	alpha-Terpineol acetate	8.07457e-05	C12H20O2	-H(-)
KO 0h:Ex2 WT 0h	268	242	-0.0236827	0.518452	0.754911	0.376966	0.376966	195.139	HMDB32193		alpha-Campholene acetate	8.07457e-05	C12H20O2	-H(-)
KO 0h:Ex2 WT 0h	268	242	-0.0236827	0.518452	0.754911	0.376966	0.376966	195.139	HMDB32331	C03107	(Z)-4-Hydroxy-6-dodecenoic acid lactone	8.07457e-05	C12H20O2	-H(-)
KO 0h:Ex2 WT 0h	268	242	-0.0236827	0.518452	0.754911	0.376966	0.376966	195.139	HMDB32901		Yuzu lactone	8.07457e-05	C12H20O2	-H(-)
KO 0h:Ex2 WT 0h	268	242	-0.0236827	0.518452	0.754911	0.376966	0.376966	195.139	HMDB34903		(3R,3aR,7aS)-3-Butylhexahydro-1(3H)-isobenzofuranone	8.07457e-05	C12H20O2	-H(-)
KO 0h:Ex2 WT 0h	268	242	-0.0236827	0.518452	0.754911	0.376966	0.376966	195.139	HMDB35157	C09861	Geranyl acetate	8.07457e-05	C12H20O2	-H(-)
KO 0h:Ex2 WT 0h	268	242	-0.0236827	0.518452	0.754911	0.376966	0.376966	195.139	HMDB36048		Artemisia alcohol acetate	8.07457e-05	C12H20O2	-H(-)
KO 0h:Ex2 WT 0h	268	242	-0.0236827	0.518452	0.754911	0.376966	0.376966	195.139	HMDB36599	C08486	Ethyl 2Z,4E-decadienoic acid	8.07457e-05	C12H20O2	-H(-)
KO 0h:Ex2 WT 0h	268	242	-0.0236827	0.518452	0.754911	0.376966	0.376966	195.139	HMDB37301		p-Menth-1-en-9-ol acetate	8.07457e-05	C12H20O2	-H(-)
KO 0h:Ex2 WT 0h	268	242	-0.0236827	0.518452	0.754911	0.376966	0.376966	195.139	HMDB38270		cis-3-Hexenyl cis-3-hexenoate	8.07457e-05	C12H20O2	-H(-)
KO 0h:Ex2 WT 0h	268	242	-0.0236827	0.518452	0.754911	0.376966	0.376966	195.139	HMDB38280		cis-3-Hexenyl trans-2-hexenoate	8.07457e-05	C12H20O2	-H(-)
KO 0h:Ex2 WT 0h	268	242	-0.0236827	0.518452	0.754911	0.376966	0.376966	195.139	HMDB39522	C09863	Linalyl acetate	8.07457e-05	C12H20O2	-H(-)
KO 0h:Ex2 WT 0h	268	242	-0.0236827	0.518452	0.754911	0.376966	0.376966	195.139	HMDB40206	C12306	Allyl 3-cyclohexylpropionate	8.07457e-05	C12H20O2	-H(-)
KO 0h:Ex2 WT 0h	268	242	-0.0236827	0.518452	0.754911	0.376966	0.376966	195.139	HMDB40227		Isopulegol acetate	8.07457e-05	C12H20O2	-H(-)
KO 0h:Ex2 WT 0h	268	242	-0.0236827	0.518452	0.754911	0.376966	0.376966	195.139	HMDB40397		(-)-Bornyl acetate	8.07457e-05	C12H20O2	-H(-)
KO 0h:Ex2 WT 0h	268	242	-0.0236827	0.518452	0.754911	0.376966	0.376966	195.139	HMDB40725	C11338	Fenchyl acetate	8.07457e-05	C12H20O2	-H(-)
KO 0h:Ex2 WT 0h	268	242	-0.0236827	0.518452	0.754911	0.376966	0.376966	195.139	HMDB41469		Dihydrocarveol acetate	8.07457e-05	C12H20O2	-H(-)
KO 0h:Ex2 WT 0h	268	242	-0.0236827	0.518452	0.754911	0.376966	0.376966	195.139	HMDB41494		(S)-Santolina acetate	8.07457e-05	C12H20O2	-H(-)
KO 0h:Ex2 WT 0h	269	243	-0.0194504	0.869529	0.940166	0.469474	0.469474	196.072	HMDB32055	C02997	N-Acetylhistidine	0.000416988	C8H11N3O3	-H(-)
KO 0h:Ex2 WT 0h	270	244	0.186594	0.138455	0.448779	0.224519	0.224098	196.097	HMDB04063	C05588	Metanephrine	0.000965953	C10H15NO3	-H(-)
KO 0h:Ex2 WT 0h	270	244	0.186594	0.138455	0.448779	0.224519	0.224098	196.097	HMDB36074	C08511	Tenuazonic acid	0.000965953	C10H15NO3	-H(-)
KO 0h:Ex2 WT 0h	270	244	0.186594	0.138455	0.448779	0.224519	0.224098	196.097	HMDB60558		Desglymidodrine	0.000965953	C10H15NO3	-H(-)
KO 0h:Ex2 WT 0h	271	245	0.00362133	0.977582	0.989628	0.494436	0.494172	197.046	HMDB00291	C05584	Vanillylmandelic acid	-0.000391576	C9H10O5	-H(-)
KO 0h:Ex2 WT 0h	271	245	0.00362133	0.977582	0.989628	0.494436	0.494172	197.046	HMDB02085	C10833	Syringic acid	-0.000391576	C9H10O5	-H(-)
KO 0h:Ex2 WT 0h	271	245	0.00362133	0.977582	0.989628	0.494436	0.494172	197.046	HMDB03503	C01207	3-(3,4-Dihydroxyphenyl)lactic acid	-0.000391576	C9H10O5	-H(-)
KO 0h:Ex2 WT 0h	271	245	0.00362133	0.977582	0.989628	0.494436	0.494172	197.046	HMDB29170		3-Hydroxy-4-methoxymandelate	-0.000391576	C9H10O5	-H(-)
KO 0h:Ex2 WT 0h	271	245	0.00362133	0.977582	0.989628	0.494436	0.494172	197.046	HMDB33836		Ethyl gallate	-0.000391576	C9H10O5	-H(-)
KO 0h:Ex2 WT 0h	271	245	0.00362133	0.977582	0.989628	0.494436	0.494172	197.046	HMDB41662		3,4-O-Dimethylgallic acid	-0.000391576	C9H10O5	-H(-)
KO 0h:Ex2 WT 0h	272	246	0.0760418	0.487292	0.736192	0.368504	0.367619	197.082	HMDB04998		Guaifenesin	0.000251826	C10H14O4	-H(-)
KO 0h:Ex2 WT 0h	272	246	0.0760418	0.487292	0.736192	0.368504	0.367619	197.082	HMDB30991		5-(3E-Pentenyl)tetrahydro-2-oxo-3-furancarboxylic acid	0.000251826	C10H14O4	-H(-)
KO 0h:Ex2 WT 0h	272	246	0.0760418	0.487292	0.736192	0.368504	0.367619	197.082	HMDB33093		3-(4-Hydroxy-3-methoxyphenyl)-1,2-propanediol	0.000251826	C10H14O4	-H(-)
KO 0h:Ex2 WT 0h	272	246	0.0760418	0.487292	0.736192	0.368504	0.367619	197.082	HMDB34099		(2E,4E)-2,7-Dimethyl-2,4-octadienedioic acid	0.000251826	C10H14O4	-H(-)
KO 0h:Ex2 WT 0h	272	246	0.0760418	0.487292	0.736192	0.368504	0.367619	197.082	HMDB59768		3,4-Methylene suberic acid	0.000251826	C10H14O4	-H(-)
KO 0h:Ex2 WT 0h	272	246	0.0760418	0.487292	0.736192	0.368504	0.367619	197.082	HMDB59779		2,3-Methylene suberic acid	0.000251826	C10H14O4	-H(-)
KO 0h:Ex2 WT 0h	273	247	-0.0207415	0.805688	0.909648	0.454234	0.454234	197.155	HMDB00529		5-Dodecenoic acid	1.75903e-05	C12H22O2	-H(-)
KO 0h:Ex2 WT 0h	273	247	-0.0207415	0.805688	0.909648	0.454234	0.454234	197.155	HMDB10729		trans-Dodec-2-enoic acid	1.75903e-05	C12H22O2	-H(-)
KO 0h:Ex2 WT 0h	273	247	-0.0207415	0.805688	0.909648	0.454234	0.454234	197.155	HMDB29585		Methyl 10-undecenoate	1.75903e-05	C12H22O2	-H(-)
KO 0h:Ex2 WT 0h	273	247	-0.0207415	0.805688	0.909648	0.454234	0.454234	197.155	HMDB29763		Allyl nonanoate	1.75903e-05	C12H22O2	-H(-)
KO 0h:Ex2 WT 0h	273	247	-0.0207415	0.805688	0.909648	0.454234	0.454234	197.155	HMDB31683		xi-Dihydro-5-octyl-2(3H)-furanone	1.75903e-05	C12H22O2	-H(-)
KO 0h:Ex2 WT 0h	273	247	-0.0207415	0.805688	0.909648	0.454234	0.454234	197.155	HMDB32214		cis-4-Decenyl acetate	1.75903e-05	C12H22O2	-H(-)
KO 0h:Ex2 WT 0h	273	247	-0.0207415	0.805688	0.909648	0.454234	0.454234	197.155	HMDB32235		2,6-Dimethyl-5-heptenal propyleneglycol acetal	1.75903e-05	C12H22O2	-H(-)
KO 0h:Ex2 WT 0h	273	247	-0.0207415	0.805688	0.909648	0.454234	0.454234	197.155	HMDB32248		11-Dodecenoic acid	1.75903e-05	C12H22O2	-H(-)
KO 0h:Ex2 WT 0h	273	247	-0.0207415	0.805688	0.909648	0.454234	0.454234	197.155	HMDB33378		cis-3-Hexenyl hexanoate	1.75903e-05	C12H22O2	-H(-)
KO 0h:Ex2 WT 0h	273	247	-0.0207415	0.805688	0.909648	0.454234	0.454234	197.155	HMDB34160	C12298	(±)-Citronellyl acetate	1.75903e-05	C12H22O2	-H(-)
KO 0h:Ex2 WT 0h	273	247	-0.0207415	0.805688	0.909648	0.454234	0.454234	197.155	HMDB34844		Citronellyl acetate	1.75903e-05	C12H22O2	-H(-)
KO 0h:Ex2 WT 0h	273	247	-0.0207415	0.805688	0.909648	0.454234	0.454234	197.155	HMDB36182		5,5-Dibutyl-4,5-dihydro-2(3H)furanone	1.75903e-05	C12H22O2	-H(-)
KO 0h:Ex2 WT 0h	273	247	-0.0207415	0.805688	0.909648	0.454234	0.454234	197.155	HMDB37186		Rhodinyl acetate	1.75903e-05	C12H22O2	-H(-)
KO 0h:Ex2 WT 0h	273	247	-0.0207415	0.805688	0.909648	0.454234	0.454234	197.155	HMDB37305		Methyl 9-undecenoate	1.75903e-05	C12H22O2	-H(-)
KO 0h:Ex2 WT 0h	273	247	-0.0207415	0.805688	0.909648	0.454234	0.454234	197.155	HMDB37329		Ethyl 2-decenoate	1.75903e-05	C12H22O2	-H(-)
KO 0h:Ex2 WT 0h	273	247	-0.0207415	0.805688	0.909648	0.454234	0.454234	197.155	HMDB37498		1-Ethenylhexyl butanoate	1.75903e-05	C12H22O2	-H(-)
KO 0h:Ex2 WT 0h	273	247	-0.0207415	0.805688	0.909648	0.454234	0.454234	197.155	HMDB37742		xi-5-Dodecanolide	1.75903e-05	C12H22O2	-H(-)
KO 0h:Ex2 WT 0h	273	247	-0.0207415	0.805688	0.909648	0.454234	0.454234	197.155	HMDB37813		3-Heptyldihydro-5-methyl-2(3H)-furanone	1.75903e-05	C12H22O2	-H(-)
KO 0h:Ex2 WT 0h	273	247	-0.0207415	0.805688	0.909648	0.454234	0.454234	197.155	HMDB38081		2-Octenyl butyrate	1.75903e-05	C12H22O2	-H(-)
KO 0h:Ex2 WT 0h	273	247	-0.0207415	0.805688	0.909648	0.454234	0.454234	197.155	HMDB38269		Hexyl 2E-hexenoate	1.75903e-05	C12H22O2	-H(-)
KO 0h:Ex2 WT 0h	273	247	-0.0207415	0.805688	0.909648	0.454234	0.454234	197.155	HMDB38895		7-Hexyl-2-oxepanone	1.75903e-05	C12H22O2	-H(-)
KO 0h:Ex2 WT 0h	273	247	-0.0207415	0.805688	0.909648	0.454234	0.454234	197.155	HMDB38924		2-Hexenyl hexanoate	1.75903e-05	C12H22O2	-H(-)
KO 0h:Ex2 WT 0h	273	247	-0.0207415	0.805688	0.909648	0.454234	0.454234	197.155	HMDB39220		Ethyl 4-decenoate	1.75903e-05	C12H22O2	-H(-)
KO 0h:Ex2 WT 0h	273	247	-0.0207415	0.805688	0.909648	0.454234	0.454234	197.155	HMDB40158		Hexyl 2-methyl-3-pentenoate	1.75903e-05	C12H22O2	-H(-)
KO 0h:Ex2 WT 0h	273	247	-0.0207415	0.805688	0.909648	0.454234	0.454234	197.155	HMDB40163		Hexyl 2-methyl-4-pentenoate	1.75903e-05	C12H22O2	-H(-)
KO 0h:Ex2 WT 0h	273	247	-0.0207415	0.805688	0.909648	0.454234	0.454234	197.155	HMDB40361		1,1-Dimethoxy-3,7-dimethyl-2,6-octadiene	1.75903e-05	C12H22O2	-H(-)
KO 0h:Ex2 WT 0h	273	247	-0.0207415	0.805688	0.909648	0.454234	0.454234	197.155	HMDB41264	C09870	(±)-Menthyl acetate	1.75903e-05	C12H22O2	-H(-)
KO 0h:Ex2 WT 0h	273	247	-0.0207415	0.805688	0.909648	0.454234	0.454234	197.155	HMDB41449		[(3,7-Dimethyl-6-octenyl)oxy]acetaldehyde	1.75903e-05	C12H22O2	-H(-)
KO 0h:Ex2 WT 0h	274	248	-2.73242	0.170474	0.500304	0.249828	0.249828	198.059	HMDB32424		2-(4-Methyl-5-thiazolyl)ethyl propionate	-1.95103e-05	C9H13NO2S	-H(-)
KO 0h:Ex2 WT 0h	275	249	-0.532039	0.00339152	0.0560956	0.0285789	0.0280115	198.089	HMDB60477	C06114	gamma-Glutamyl-beta-aminopropiononitrile	-0.000223969	C8H13N3O3	-H(-)
KO 0h:Ex2 WT 0h	276	250	-0.0994694	0.47718	0.729966	0.364952	0.36451	199.061	HMDB33091		(Z)-3-(1-Formyl-1-propenyl)pentanedioic acid	-0.000251723	C9H12O5	-H(-)
KO 0h:Ex2 WT 0h	277	251	0.0717304	0.40262	0.692527	0.346068	0.345815	199.097	HMDB00603		cis-4-Decenedioic acid	8.97132e-05	C10H16O4	-H(-)
KO 0h:Ex2 WT 0h	277	251	0.0717304	0.40262	0.692527	0.346068	0.345815	199.097	HMDB13227		cis-5-Decenedioic acid	8.97132e-05	C10H16O4	-H(-)
KO 0h:Ex2 WT 0h	277	251	0.0717304	0.40262	0.692527	0.346068	0.345815	199.097	HMDB30989		5-Pentyltetrahydro-2-oxo-3-furancarboxylic acid	8.97132e-05	C10H16O4	-H(-)
KO 0h:Ex2 WT 0h	277	251	0.0717304	0.40262	0.692527	0.346068	0.345815	199.097	HMDB30990		alpha-Carboxy-delta-nonalactone	8.97132e-05	C10H16O4	-H(-)
KO 0h:Ex2 WT 0h	277	251	0.0717304	0.40262	0.692527	0.346068	0.345815	199.097	HMDB34491		(±)-Camphoric acid	8.97132e-05	C10H16O4	-H(-)
KO 0h:Ex2 WT 0h	277	251	0.0717304	0.40262	0.692527	0.346068	0.345815	199.097	HMDB34971		(1R,2R,3S,1'R)-Nepetalinic acid	8.97132e-05	C10H16O4	-H(-)
KO 0h:Ex2 WT 0h	277	251	0.0717304	0.40262	0.692527	0.346068	0.345815	199.097	HMDB36715		Matsutakic acid A	8.97132e-05	C10H16O4	-H(-)
KO 0h:Ex2 WT 0h	278	252	-0.124334	0.178196	0.504177	0.251762	0.251762	199.112	HMDB35076		2-(2-Methylpropoxy)naphthalene	0.000476813	C14H16O	-H(-)
KO 0h:Ex2 WT 0h	279	253	0.120428	0.309956	0.622304	0.3112	0.310749	199.134	HMDB32662		(S)-9-Hydroxy-10-undecenoic acid	-7.72078e-06	C11H20O3	-H(-)
KO 0h:Ex2 WT 0h	279	253	0.120428	0.309956	0.622304	0.3112	0.310749	199.134	HMDB36029		Clarycet	-7.72078e-06	C11H20O3	-H(-)
KO 0h:Ex2 WT 0h	279	253	0.120428	0.309956	0.622304	0.3112	0.310749	199.134	HMDB37179		3-Nonanon-1-yl acetate	-7.72078e-06	C11H20O3	-H(-)
KO 0h:Ex2 WT 0h	280	254	-0.391194	1.78328e-06	0.00033704	0.000168301	0.000168301	199.17	HMDB00638	C02679	Dodecanoic acid	-1.8682e-05	C12H24O2	-H(-)
KO 0h:Ex2 WT 0h	280	254	-0.391194	1.78328e-06	0.00033704	0.000168301	0.000168301	199.17	HMDB30998		Ethyl decanoate	-1.8682e-05	C12H24O2	-H(-)
KO 0h:Ex2 WT 0h	280	254	-0.391194	1.78328e-06	0.00033704	0.000168301	0.000168301	199.17	HMDB32310		2-Heptyl butyrate	-1.8682e-05	C12H24O2	-H(-)
KO 0h:Ex2 WT 0h	280	254	-0.391194	1.78328e-06	0.00033704	0.000168301	0.000168301	199.17	HMDB32440		Nonanal propyleneglycol acetal	-1.8682e-05	C12H24O2	-H(-)
KO 0h:Ex2 WT 0h	280	254	-0.391194	1.78328e-06	0.00033704	0.000168301	0.000168301	199.17	HMDB33619		Hexyl hexanoate	-1.8682e-05	C12H24O2	-H(-)
KO 0h:Ex2 WT 0h	280	254	-0.391194	1.78328e-06	0.00033704	0.000168301	0.000168301	199.17	HMDB34128		Isopropyl nonanoate	-1.8682e-05	C12H24O2	-H(-)
KO 0h:Ex2 WT 0h	280	254	-0.391194	1.78328e-06	0.00033704	0.000168301	0.000168301	199.17	HMDB34136		Octyl butanoate	-1.8682e-05	C12H24O2	-H(-)
KO 0h:Ex2 WT 0h	280	254	-0.391194	1.78328e-06	0.00033704	0.000168301	0.000168301	199.17	HMDB34137		Octyl 2-methylpropanoate	-1.8682e-05	C12H24O2	-H(-)
KO 0h:Ex2 WT 0h	280	254	-0.391194	1.78328e-06	0.00033704	0.000168301	0.000168301	199.17	HMDB35410		(R)-Dihydrocitronellol acetate	-1.8682e-05	C12H24O2	-H(-)
KO 0h:Ex2 WT 0h	280	254	-0.391194	1.78328e-06	0.00033704	0.000168301	0.000168301	199.17	HMDB36225		Pentyl heptanoate	-1.8682e-05	C12H24O2	-H(-)
KO 0h:Ex2 WT 0h	280	254	-0.391194	1.78328e-06	0.00033704	0.000168301	0.000168301	199.17	HMDB40166		Decyl acetate	-1.8682e-05	C12H24O2	-H(-)
KO 0h:Ex2 WT 0h	280	254	-0.391194	1.78328e-06	0.00033704	0.000168301	0.000168301	199.17	HMDB59868		Isobutyl octanoate	-1.8682e-05	C12H24O2	-H(-)
KO 0h:Ex2 WT 0h	281	255	0.0199286	0.87382	0.940686	0.470176	0.469733	199.971	HMDB00731	C05824	Cysteine-S-sulfate	-0.0013072	C3H7NO5S2	-H(-)
KO 0h:Ex2 WT 0h	282	256	-0.255923	0.376247	0.674674	0.3369	0.3369	200.129	HMDB00832		Capryloylglycine	-0.000260739	C10H19NO3	-H(-)
KO 0h:Ex2 WT 0h	282	256	-0.255923	0.376247	0.674674	0.3369	0.3369	200.129	HMDB13116		Valproylglycine	-0.000260739	C10H19NO3	-H(-)
KO 0h:Ex2 WT 0h	282	256	-0.255923	0.376247	0.674674	0.3369	0.3369	200.129	HMDB41540		N-(5-Methyl-3-oxohexyl)alanine	-0.000260739	C10H19NO3	-H(-)
KO 0h:Ex2 WT 0h	282	256	-0.255923	0.376247	0.674674	0.3369	0.3369	200.129	HMDB59745		N-Acetylaminooctanoic acid	-0.000260739	C10H19NO3	-H(-)
KO 0h:Ex2 WT 0h	283	257	0.10807	0.500501	0.746015	0.372524	0.372524	201.077	HMDB32306	C04067	4-Heptenal diethyl acetal	-2.99975e-05	C9H14O5	-H(-)
KO 0h:Ex2 WT 0h	283	257	0.10807	0.500501	0.746015	0.372524	0.372524	201.077	HMDB33092		3-(1-Hydroxymethyl-1-propenyl)pentanedioic acid	-2.99975e-05	C9H14O5	-H(-)
KO 0h:Ex2 WT 0h	284	258	0.0843241	0.456649	0.719145	0.36095	0.359106	201.113	HMDB00792	C08277	Sebacic acid	0.000130585	C10H18O4	-H(-)
KO 0h:Ex2 WT 0h	284	258	0.0843241	0.456649	0.719145	0.36095	0.359106	201.113	HMDB31510		R-2-Hydroxy-3-methylbutanoic acid 3-Methylbutanoyl	0.000130585	C10H18O4	-H(-)
KO 0h:Ex2 WT 0h	284	258	0.0843241	0.456649	0.719145	0.36095	0.359106	201.113	HMDB40196		Oxalic acid dibutyl ester	0.000130585	C10H18O4	-H(-)
KO 0h:Ex2 WT 0h	284	258	0.0843241	0.456649	0.719145	0.36095	0.359106	201.113	HMDB59708		2-Ethylsuberic acid	0.000130585	C10H18O4	-H(-)
KO 0h:Ex2 WT 0h	284	258	0.0843241	0.456649	0.719145	0.36095	0.359106	201.113	HMDB59719		Heptylmalonic acid	0.000130585	C10H18O4	-H(-)
KO 0h:Ex2 WT 0h	284	258	0.0843241	0.456649	0.719145	0.36095	0.359106	201.113	HMDB59754		3-Methylazelaic acid	0.000130585	C10H18O4	-H(-)
KO 0h:Ex2 WT 0h	285	259	-0.0362404	0.67641	0.839958	0.419434	0.419434	201.15	HMDB32443		3-Hydroxynonyl acetate	-0.000101288	C11H22O3	-H(-)
KO 0h:Ex2 WT 0h	286	260	-0.00610416	0.950183	0.977911	0.488963	0.488322	202.085	HMDB28682		Alanyl-Asparagine	-0.0016071	C7H13N3O4	-H(-)
KO 0h:Ex2 WT 0h	286	260	-0.00610416	0.950183	0.977911	0.488963	0.488322	202.085	HMDB28724		Asparaginyl-Alanine	-0.0016071	C7H13N3O4	-H(-)
KO 0h:Ex2 WT 0h	286	260	-0.00610416	0.950183	0.977911	0.488963	0.488322	202.085	HMDB28797		Glutaminyl-Glycine	-0.0016071	C7H13N3O4	-H(-)
KO 0h:Ex2 WT 0h	286	260	-0.00610416	0.950183	0.977911	0.488963	0.488322	202.085	HMDB28839		Glycyl-Glutamine	-0.0016071	C7H13N3O4	-H(-)
KO 0h:Ex2 WT 0h	286	260	-0.00610416	0.950183	0.977911	0.488963	0.488322	202.085	HMDB28855		Glycyl-Gamma-glutamate	-0.0016071	C7H13N3O4	-H(-)
KO 0h:Ex2 WT 0h	286	260	-0.00610416	0.950183	0.977911	0.488963	0.488322	202.085	HMDB29149		Gamma-glutamyl-Glycine	-0.0016071	C7H13N3O4	-H(-)
KO 0h:Ex2 WT 0h	287	261	0.148839	0.522395	0.755544	0.377506	0.377282	202.109	HMDB00201	C02571	L-Acetylcarnitine	-8.46077e-05	C9H17NO4	-H(-)
KO 0h:Ex2 WT 0h	288	262	0.0956811	0.423312	0.700577	0.349834	0.349834	203.002	HMDB60013		O-methoxycatechol-O-sulphate	0.000118128	C7H8O5S	-H(-)
KO 0h:Ex2 WT 0h	289	263	0.468226	0.169535	0.500304	0.250005	0.249828	203.02	HMDB31665		Daucic acid	-0.000567111	C7H8O7	-H(-)
KO 0h:Ex2 WT 0h	290	264	0.0459767	0.739482	0.880114	0.439487	0.439487	203.055	HMDB41031		3,5,6-Trihydroxy-5-(hydroxymethyl)-2-methoxy-2-cyclohexen-1-one	0.00098193	C8H12O6	-H(-)
KO 0h:Ex2 WT 0h	292	265	-0.0207037	0.858821	0.939336	0.469059	0.469059	203.083	HMDB00929	C00078	L-Tryptophan	-0.00012164	C11H12N2O2	-H(-)
KO 0h:Ex2 WT 0h	292	265	-0.0207037	0.858821	0.939336	0.469059	0.469059	203.083	HMDB13609	C00525	D-Tryptophan	-0.00012164	C11H12N2O2	-H(-)
KO 0h:Ex2 WT 0h	292	265	-0.0207037	0.858821	0.939336	0.469059	0.469059	203.083	HMDB13840		3-Hydroxymethylantipyrine	-0.00012164	C11H12N2O2	-H(-)
KO 0h:Ex2 WT 0h	292	265	-0.0207037	0.858821	0.939336	0.469059	0.469059	203.083	HMDB14892	C07839	Ethotoin	-0.00012164	C11H12N2O2	-H(-)
KO 0h:Ex2 WT 0h	292	265	-0.0207037	0.858821	0.939336	0.469059	0.469059	203.083	HMDB30396	C00806	(±)-Tryptophan	-0.00012164	C11H12N2O2	-H(-)
KO 0h:Ex2 WT 0h	292	265	-0.0207037	0.858821	0.939336	0.469059	0.469059	203.083	HMDB60533		Nirvanol	-0.00012164	C11H12N2O2	-H(-)
KO 0h:Ex2 WT 0h	292	265	-0.0207037	0.858821	0.939336	0.469059	0.469059	203.083	HMDB60878		4-Hydroxyantipyrine	-0.00012164	C11H12N2O2	-H(-)
KO 0h:Ex2 WT 0h	292	265	-0.0207037	0.858821	0.939336	0.469059	0.469059	203.083	HMDB60967		S-nirvanol	-0.00012164	C11H12N2O2	-H(-)
KO 0h:Ex2 WT 0h	293	266	0.0291626	0.614906	0.810359	0.40526	0.404654	203.11	HMDB32327		Hexyl 3-mercaptobutanoate	0.000901773	C10H20O2S	-H(-)
KO 0h:Ex2 WT 0h	293	266	0.0291626	0.614906	0.810359	0.40526	0.404654	203.11	HMDB37765		(S)-3-Mercaptohexyl butyrate	0.000901773	C10H20O2S	-H(-)
KO 0h:Ex2 WT 0h	293	266	0.0291626	0.614906	0.810359	0.40526	0.404654	203.11	HMDB38948		3-Mercaptohexyl butyrate	0.000901773	C10H20O2S	-H(-)
KO 0h:Ex2 WT 0h	294	267	0.0913639	0.416703	0.698199	0.348647	0.348647	203.129	HMDB33217		(2xi,6xi)-7-Methyl-3-methylene-1,2,6,7-octanetetrol	2.00876e-05	C10H20O4	-H(-)
KO 0h:Ex2 WT 0h	294	267	0.0913639	0.416703	0.698199	0.348647	0.348647	203.129	HMDB33642		(2xi,3xi,6E)-3,7-Dimethyl-6-octene-1,2,3,8-tetrol	2.00876e-05	C10H20O4	-H(-)
KO 0h:Ex2 WT 0h	294	267	0.0913639	0.416703	0.698199	0.348647	0.348647	203.129	HMDB35133		3,7-Dimethyl-3-octene-1,2,6,7-tetrol	2.00876e-05	C10H20O4	-H(-)
KO 0h:Ex2 WT 0h	294	267	0.0913639	0.416703	0.698199	0.348647	0.348647	203.129	HMDB39053		(1alpha,2alpha,4betaH,6alpha,8R)-p-Menthane-2,6,8,9-tetrol	2.00876e-05	C10H20O4	-H(-)
KO 0h:Ex2 WT 0h	294	267	0.0913639	0.416703	0.698199	0.348647	0.348647	203.129	HMDB39974		(1S,2S,4R,8R)-p-Menthane-1,2,8,9-tetrol	2.00876e-05	C10H20O4	-H(-)
KO 0h:Ex2 WT 0h	295	268	0.02029	0.88226	0.940686	0.470427	0.469733	204.052	HMDB00962	C00248	Lipoamide	-0.000206684	C8H15NOS2	-H(-)
KO 0h:Ex2 WT 0h	295	268	0.02029	0.88226	0.940686	0.470427	0.469733	204.052	HMDB38461		1-Isothiocyanato-6-(methylsulfinyl)hexane	-0.000206684	C8H15NOS2	-H(-)
KO 0h:Ex2 WT 0h	296	269	-0.122719	0.309903	0.622304	0.311811	0.310749	204.087	HMDB36394		N-Methylcalystegine C1	0.000978023	C8H15NO5	-H(-)
KO 0h:Ex2 WT 0h	297	270	0.163294	0.70372	0.855875	0.427383	0.427383	204.124	HMDB04231	C05944	Pantothenol	-0.000327534	C9H19NO4	-H(-)
KO 0h:Ex2 WT 0h	298	271	0.183259	0.128144	0.435449	0.217516	0.217442	205.035	HMDB00379		2-Methylcitric acid	0.000211386	C7H10O7	-H(-)
KO 0h:Ex2 WT 0h	298	271	0.183259	0.128144	0.435449	0.217516	0.217442	205.035	HMDB03518	C01251	Homocitric acid	0.000211386	C7H10O7	-H(-)
KO 0h:Ex2 WT 0h	298	271	0.183259	0.128144	0.435449	0.217516	0.217442	205.035	HMDB06471	C04593	Methylisocitric acid	0.000211386	C7H10O7	-H(-)
KO 0h:Ex2 WT 0h	298	271	0.183259	0.128144	0.435449	0.217516	0.217442	205.035	HMDB59932		3-(Carboxymethyl)-3-hydroxypentanedioic acid	0.000211386	C7H10O7	-H(-)
KO 0h:Ex2 WT 0h	299	272	0.093137	0.421624	0.699007	0.349051	0.349051	205.071	HMDB33584		Diethyl tartrate	0.000601457	C8H14O6	-H(-)
KO 0h:Ex2 WT 0h	300	273	0.158157	0.370707	0.666004	0.33257	0.33257	205.087	HMDB30762	C10476	Ethyl trans-p-methoxycinnamate	4.8432e-06	C12H14O3	-H(-)
KO 0h:Ex2 WT 0h	300	273	0.158157	0.370707	0.666004	0.33257	0.33257	205.087	HMDB31729		Phenylmethylglycidic ester	4.8432e-06	C12H14O3	-H(-)
KO 0h:Ex2 WT 0h	300	273	0.158157	0.370707	0.666004	0.33257	0.33257	205.087	HMDB31973		(2RS,5RS)-(E)-2-(2-Phenylethenyl)-1,3-dioxan-5-ol	4.8432e-06	C12H14O3	-H(-)
KO 0h:Ex2 WT 0h	300	273	0.158157	0.370707	0.666004	0.33257	0.33257	205.087	HMDB32348		Isoeugenyl acetate	4.8432e-06	C12H14O3	-H(-)
KO 0h:Ex2 WT 0h	300	273	0.158157	0.370707	0.666004	0.33257	0.33257	205.087	HMDB33594		Cuelure	4.8432e-06	C12H14O3	-H(-)
[truncated: 6,836 more rows]

## Sheet: Annotations
ionIdx	ionMz	ionActive	ionQualTIC	ionAverageInt	mz difference	formula	ion	score	name	synonym	hmdb_id	kegg_id
1	59.0137	TRUE	0.927954	42908.8	0.000161547	C2H4O2	-H(-)	100	Acetic acid	Acetate; Ethanoate; Ethanoic acid; Ethylate; Ethylic acid; Glacial acetate; Glacial acetic acid; Kyselina octova; Methanecarboxylate; Methanecarboxylic acid; Vinegar; Vinegar acid	HMDB00042	C00033
1	59.0137	TRUE	0.927954	42908.8	0.000161547	C2H4O2	-H(-)	100	Glycolaldehyde	2-Hydroxyacetaldehyde; 2-Hydroxyethanal; 2-OH-acetaldehyde; 2-Oxoethanol; Diose; Glycolaldehyde; Glycolic aldehyde; Glycollaldehyde; Hydroxyacetaldehyde; Hydroxyethanal; Methylol formaldehyde; Methylolformaldehyde; Monomethylolformaldehyde	HMDB03344	C00266
2	67.0187	TRUE	0.818074	2931.15	0.000222739	C4H4O	-H(-)	100	3-Butyn-1-al		HMDB06853	C06145
2	67.0187	TRUE	0.818074	2931.15	0.000222739	C4H4O	-H(-)	100	Furan	1,4-Epoxy-1,3-butadiene; 1-alpha-D-Glucopyranosyl-2-beta-D-fructofuranoside; Divinylene oxide; Furan; Furane; Furfuran; Furfurane; Nitrofurantoin; Oxacyclopentadiene; Oxole; Tetrole	HMDB13785	C00089
3	69.0345	TRUE	0.591936	4740.92	0.000124943	C4H6O	-H(-)	100	(E)-2-Butenal	(2E)-2-Butenal; (2E)-but-2-enal; (2Z)-2-Butenal; (E)-2-Butenal; (E)-2-butenal; (E)-but-2-enal; (Z)-2-Butenal; (cis)-crotonaldehyde; (e)-Crotonaldehyde; (e)-crotonaldehyde; (e)-crotonaldehyde (iupac); (z)-crotonaldehyde; 1-Formylpropene; 2-BUTENAL (TRANS) CROTONALDEHYDE; 2-Butenal; 2-Butenal, inhibited; 2-Butenal, mixture of cis and trans; 2-Butenaldehyde; 3-Methylacrolein, inhibited; Aldehyde cro…	HMDB34233
4	71.0138	TRUE	0.923955	51819.4	6.32977e-05	C3H4O2	-H(-)	100	Pyruvaldehyde	1,2-Propanedione; 1-Ketopropionaldehyde; 2-Keto Propionaldehyde; 2-Ketopropionaldehyde; 2-Oxo-Propionaldehyde; 2-Oxopropanal; Acetylformaldehyde; Acetylformyl; Ketopropionaldehyde; Methylglyoxal; Propanedione; Propanolone; Pyroracemic aldehyde; Pyruvaldehyde; Pyruvic aldehyde; alpha-Ketopropionaldehyde	HMDB01167	C00546
4	71.0138	TRUE	0.923955	51819.4	6.32977e-05	C3H4O2	-H(-)	100	Malondialdehyde	1,3-Propanedial; 1,3-Propanedialdehyde; 1,3-Propanedione; MDD; Malonaldehyde; Malonic aldehyde; Malonic dialdehyde; Malonodialdehyde; Malonyldialdehyde; Propanedial	HMDB06112	C19440
4	71.0138	TRUE	0.923955	51819.4	6.32977e-05	C3H4O2	-H(-)	100	Acrylic acid	Acroleic acid; Acrylate; Acrylic acid; Ethylenecarboxylic acid; Prop-2-enoic acid; Propene acid; Propenoate; Propenoic acid; Vinylformic acid	HMDB31647	C00511
5	72.993	TRUE	0.752201	3520.13	8.89123e-05	C2H2O3	-H(-)	100	Glyoxylic acid	Formylformate; Formylformic acid; Glyoxalate; Glyoxalic acid; Glyoxylate; Glyoxylic acid; Oxalaldehydate; Oxalaldehydic acid; Oxoacetate; Oxoacetic acid; Oxoethanoate; Oxoethanoic acid; a-Ketoacetate; a-Ketoacetic acid; alpha-Ketoacetate; alpha-Ketoacetic acid	HMDB00119	C00048
6	73.0294	TRUE	0.605494	7527.88	0.00010757	C3H6O2	-H(-)	100	Propionic acid	Adofeed; Antischim B; Carboxyethane; Ethanecarboxylate; Ethanecarboxylic acid; Ethylformate; Ethylformic acid; Luprosil; Metacetonate; Metacetonic acid; Methylacetate; Methylacetic acid; MonoProp; Propanate; Propanoate; Propanoic acid; Propcorn; Propionate; Propkorn; Prozoin; Pseudoacetate; Pseudoacetic acid; Toxi-Check	HMDB00237	C00163
6	73.0294	TRUE	0.605494	7527.88	0.00010757	C3H6O2	-H(-)	100	Lactaldehyde	(+-)-2-Hydroxypropanal; (2S)-2-hydroxypropanal; (S)-lactaldehyde; 2-Hydroxypropanal; 2-Hydroxypropionaldehyde; Hydroxypropionaldehyde; L-2-Hydroxypropionaldehyde; L-Lactaldehyde; Lactaldehyde; alpha-Hydroxypropionaldehyde	HMDB03052	C00424
6	73.0294	TRUE	0.605494	7527.88	0.00010757	C3H6O2	-H(-)	100	3-Hydroxypropanal	3-Hydroxypropionaldehyde; 3-Oxo-1-propanol; Hydracrolein; Reuterin; b-Hydroxypropanal; b-Hydroxypropionaldehyde; beta-Hydroxypropanal; beta-Hydroxypropionaldehyde	HMDB03453	C00969
6	73.0294	TRUE	0.605494	7527.88	0.00010757	C3H6O2	-H(-)	100	D-Lactaldehyde	(2R)-2-hydroxypropanal; (R)-Lactaldehyde; D-2-Hydroxypropionaldehyde; D-Lactaldehyde	HMDB06458	C00937
6	73.0294	TRUE	0.605494	7527.88	0.00010757	C3H6O2	-H(-)	100	Hydroxyacetone	1-Hydroxy-2-propanone; 2-Ketopropyl alcohol; Acetol; Acetone alcohol; Methylketol; Pyruvic alcohol; Pyruvinalcohol	HMDB06961	C05235
6	73.0294	TRUE	0.605494	7527.88	0.00010757	C3H6O2	-H(-)	100	Ethyl formate	Areginal; Carboxylic acid oxaethane; Ethyl ester of formic acid; Ethyl formic ester; Ethyl methanoate; Ethylformic ester; Formic acid ethyl ester; Formic acid, ethyl ester	HMDB31229
6	73.0294	TRUE	0.605494	7527.88	0.00010757	C3H6O2	-H(-)	100	Methyl acetate	Acetate de methyle; Acetic acid, methyl ester; Acetic acid,methyl ester; CH3COOCH3; Devoton; Ethyl ester of monoacetic acid; FEMA 2676; HSDB 95; METHYL ACETATE, 97%; Methyl acetate [UN1231] [Flammable liquid]; Methyl acetic ester; Methyl ester of acetic acid; Methyl ethanoate; Methyl-acetate; Methylacetaat; Methylacetat; Methylacetat (german); Methyle (acetate de); Methylester kiseliny octove; Me…	HMDB31523	C17530
7	74.0246	TRUE	0.857421	18319.9	0.000129286	C2H5NO2	-H(-)	100	Glycine	2-Aminoacetate; 2-Aminoacetic acid; Aciport; Amino-Acetate; Amino-Acetic acid; Aminoacetate; Aminoacetic acid; Aminoethanoate; Aminoethanoic acid; Glicoamin; Glycocoll; Glycolixir; Glycosthene; Gyn-Hydralin; Padil	HMDB00123	C00037
7	74.0246	TRUE	0.857421	18319.9	0.000129286	C2H5NO2	-H(-)	100	Acetohydroxamic Acid	AHA; Acethydroxamsaure; Acetic acid, oxime; Acetohydroxamate; Acetohydroximic acid; Acetyl hydroxyamino; Acetylhydroxamic acid; Cetohyroxamic acid; Methylhydroxamic acid; N-Hydroxyacetamide	HMDB14691	C06808
7	74.0246	TRUE	0.857421	18319.9	0.000129286	C2H5NO2	-H(-)	100	Ethyl nitrite	Ethyl nitrile; Ethyl nitrite spirit; Ethyl-nitrite-; Ethylester kyseliny dusite; FEMA 2446; Hyponitrous ether; Nitrosyl ethoxide; Nitrous acid, ethyl ester; Nitrous ether; Nitrous ethyl ether; Spirit of ethyl nitrite; Spirit of nitrous ether; Sweet spirit of niter; Sweet spirit of nitre	HMDB31239
8	83.0134	TRUE	0.656649	3030.43	0.000488118	C4H4O2	-H(-)	100	4-Hydroxy-2-butenoic acid gamma-lactone	2(5H)-Furanone; 2(5H)-Furanone (laquo gammaRaquo -crotonolactone); 2-(5H)-Furanone; 2-Buten-1,4-olide; 2-Buten-4-olide; 2-Butenoic acid gamma-lactone; 2-Butenoic acid, 4-hydroxy-, gamma-lactone; 2-Butenoic acid, 4-hydroxy-, laquo gammaRaquo -lactone; 2-Butenoic acid-gamma-lactone; 2-Butenoic acid-laquo gammaRaquo -lactone; 2-Butenolide; 2-Oxo-2,5-dihydrofuran; 2-Oxo-2,5-dihydrofuran(2-[5H]-furano…	HMDB32330	C17601
9	83.0502	TRUE	0.713319	3801.2	2.33569e-05	C5H8O	-H(-)	100	Methyl propenyl ketone	(3E)-3-Penten-2-one; (3E)-pent-3-en-2-one; (E)-3-Penten-2-one; 2-Oxo-3-pentene; 3-Penten-2-one; 3-Penten-2-one (methyl vinyl ketone); Ethylidene acetone; FEMA No. 3417; Methyl 1-propenyl ketone; Pent-3-en-2-one	HMDB01184
9	83.0502	TRUE	0.713319	3801.2	2.33569e-05	C5H8O	-H(-)	100	3-Methyl-2-butenal	3,3-Dimethyl-acrylaldehyde; 3,3-Dimethylacrolein; 3-Methyl-2-butenal; 3-Methylbut-2-enal; 3-Methylcrotonaldehyde; Prenal; Senecialdehyde; Senecioaldehyde; beta,beta-Dimethylacrolein; beta,beta-Dimethylacrylic aldehyde; beta-Methylcrotonaldehyde	HMDB12157	C07330
9	83.0502	TRUE	0.713319	3801.2	2.33569e-05	C5H8O	-H(-)	100	Cyclopentanone	3-Acetyl-6-methyl-Pyran-2,4(3H)-dione; Adipic ketone; Adipinketon; CP; Cyclopentanone [UN2245] [Flammable liquid]; Dumasin; Dumasine; FEMA 3910; Ketocyclopentane; Ketopentamethylene	HMDB31407	C00557
9	83.0502	TRUE	0.713319	3801.2	2.33569e-05	C5H8O	-H(-)	100	Tiglic aldehyde	(2E)-2-Methyl-2-butenal; (E)-2-Methyl-2-butenal; (E)-2-Methylbut-2-en-1-al; (E)-2-Methylbut-2-enal; (E)-2-Methylcrotonaldehyde; (Z)-2-Butenal,2-methyl-; 2-Butenal,2-methyl-(Z)-; 2-Methyl-(2E)-2-Butenal; 2-Methyl-(E)-2-Butenal; 2-Methyl-(E)-2-butenal; 2-Methyl-(E)-Crotonaldehyde; 2-Methyl-2(E)-butenal; 2-Methyl-2-Butenal; 2-Methyl-2-butenal, (E); 2-Methyl-2-butenal, trans; 2-Methyl-Crotonaldehyde;…	HMDB31512
9	83.0502	TRUE	0.713319	3801.2	2.33569e-05	C5H8O	-H(-)	100	3-Methyl-3-buten-2-one	2-Methyl-1-buten-3-one; 2-Methyl-1-butene-3-one; 3- Methyl-3- butene-2- one (methyl isopropenyl ketone); 3-BUTEN,2-ONE,3-METHYL METHYL,ISOPROPENYL,KETONE; 3-Butene-2-one, 3-methyl; 3-Methyl-3-Buten-2-one; 3-Methyl-3-buten-2-on; 3-Methyl-3-buten-2-on (GERMAN); 3-Methyl-3-buten-2-one dimer; 3-Methyl-3-butene-2-one; 3-Methyl-3-butenone; 3-Methylbut-3-en-2-one; 3-Methylene-2-butanone; CH2=C(CH3)C(=O)…	HMDB31530
9	83.0502	TRUE	0.713319	3801.2	2.33569e-05	C5H8O	-H(-)	100	2-Pentenal	FEMA 3218	HMDB31601
9	83.0502	TRUE	0.713319	3801.2	2.33569e-05	C5H8O	-H(-)	100	4-Penten-2-one	Allyl methyl ketone; Vinylacetone	HMDB31606
9	83.0502	TRUE	0.713319	3801.2	2.33569e-05	C5H8O	-H(-)	100	1-Penten-3-one	1-Penten-3-one (ethyl vinyl ketone); 1-Pentene-3-one; C2H5COCH=CH2; Ethyl vinyl ketone; Ethylvinyl ketone; Ethylvinylketone; FEMA 3382; Ketone, ethyl vinyl; Pent-1-en-3-one; Penten-3-one; Pentenone; Propionylethylene; Vinyl ethyl ketone	HMDB31607
9	83.0502	TRUE	0.713319	3801.2	2.33569e-05	C5H8O	-H(-)	100	4-Pentenal	Pent-4-enal	HMDB32458
9	83.0502	TRUE	0.713319	3801.2	2.33569e-05	C5H8O	-H(-)	100	xi-2,3-Dihydro-3-methylfuran		HMDB37788
9	83.0502	TRUE	0.713319	3801.2	2.33569e-05	C5H8O	-H(-)	100	2,3-Dihydro-4-methylfuran	2,3-Dihydro-4-methyl-Furan; 3-Methyl-4,5-dihydrofuran; 3-Methyl-4-5-dihydrofuran; 4-Methyl-2,3-dihydrofuran	HMDB40584
10	85.0294	TRUE	0.945496	60652.7	6.62837e-05	C4H6O2	-H(-)	100	Gamma-Butyrolactone	1,4-Butanolide; 1-Oxacyclopentan-2-one; 2,3,4,5-Tetrahydro-2-furanone; 2-Oxolanone; 2-Oxotetrahydrofuran; 4,5-Dihydro-2(3H)-furanone; 4-Butanolide; 4-Deoxytetronate; 4-Deoxytetronic acid; 4-Hydroxy-Butanoate; 4-Hydroxy-Butanoic acid; 4-Hydroxy-Butanoic acid g-lactone; 4-Hydroxybutanoate; 4-Hydroxybutanoic acid; 4-Hydroxybutanoic acid lactone; 4-Hydroxybutyric acid lactone; Butyric acid lactone; B…	HMDB00549	C01770
10	85.0294	TRUE	0.945496	60652.7	6.62837e-05	C4H6O2	-H(-)	100	Oxolan-3-one	3-Oxotetrahydrofuran; Dihydro-3(2H)-furanone; Dihydrofuran-3-one; Oxolan-3-one	HMDB02523
10	85.0294	TRUE	0.945496	60652.7	6.62837e-05	C4H6O2	-H(-)	100	Diacetyl	2,3-Butadione; 2,3-Butandione; 2,3-Butanedione; 2,3-Diketobutane; 2,3-Dioxobutane; Acetoacetaldehyde; Biacetyl; Butadione; Butan-2,3-dione; Butane-2,3-dione; Butanedione; Butanedione [UN2346]; Diacetyl; Dimethyl diketone; Dimethyl glyoxal; Dimethylglyoxal	HMDB03407	C00741
10	85.0294	TRUE	0.945496	60652.7	6.62837e-05	C4H6O2	-H(-)	100	But-2-enoic acid	(2E)-2-Butenoate; (2E)-2-Butenoic acid; (2E)-but-2-enoate; (2E)-but-2-enoic acid; (E)-2-Butenoate; (E)-2-Butenoic acid; (E)-but-2-enoate; (E)-but-2-enoic acid; (e)-crotonic acid; 2-Butenoate; 2-Butenoic acid; 3-Methyl-Acrylic acid; 3-Methylacrylic acid; BEO; Butenoate; Butenoic acid; Crotonic acid; Kyselina krotonova; Solid crotonic acid; Trans-crotonic acid; a-Butenoate; a-Butenoic acid; a-Croto…	HMDB10720	C01771
10	85.0294	TRUE	0.945496	60652.7	6.62837e-05	C4H6O2	-H(-)	100	Ethenyl acetate	CH3CO2CH=CH2; Ethenyl acetate, 9CI; Everflex 81L; Unocal 76 Res 6206; Unocal 76 Res S-55; VAC; Vinile; Vinnapas A 50; Vinyl acetate; Vinyl ester of acetic acid; Vinylacetat(german); Vinyle	HMDB31209	C19309
10	85.0294	TRUE	0.945496	60652.7	6.62837e-05	C4H6O2	-H(-)	100	Methyl acrylate	2-Propenoic acid, methyl ester; Acrylate de methyle; Acrylic acid methyl ester; Acrylic acid, methyl ester; CH2=CHCOOCH3; Curithane 103; Methacrylate; Methoxycarbonylethylene; Methyl 2-propenoate; Methyl acrylate; Methyl acrylate, inhibited; Methyl acrylate, inhibited [UN1919] [Flammable liquid]; Methyl acrylate, monomer; Methyl ester acrylic acid; Methyl ester of 2-propenoic acid; Methyl prop-2-…	HMDB33977	C19443
10	85.0294	TRUE	0.945496	60652.7	6.62837e-05	C4H6O2	-H(-)	100	Isocrotonic acid	(2Z)-2-Butenoic acid; (2Z)-2-butenoic acid; (2Z)-but-2-enoic acid; (Z)-2-Butenoic acid; (z)-Crotonic acid; (z)-crotonic acid; Cis-crotonic acid; Isocrotonic acid; b-Crotonic acid; cis-2-Butenoic Acid	HMDB34439
11	86.0253	TRUE	0.515481	6327.65	-0.000522695	C3H5NO2	-H(-)	100	2-Aminoacrylic acid	(alpha)-(beta)-di-dehydroalanine; 2-Aminoacrylate; 2-Aminoacrylic acid; Dehydroalanine; a-b-Di-dehydroalanine; alpha-beta-Di-dehydroalanine	HMDB03609	C02218
11	86.0253	TRUE	0.515481	6327.65	-0.000522695	C3H5NO2	-H(-)	100	3-Isoxazolidinone	3-Isoxazolidone	HMDB39426
12	87.0451	TRUE	0.515505	14625.1	2.633e-05	C4H8O2	-H(-)	100	Butyric acid	1-Butanoate; 1-Butanoic acid; 1-Butyrate; 1-Butyric acid; 1-Propanecarboxylate; 1-Propanecarboxylic acid; Butanate; Butanic acid; Butanoate; Butanoic acid; Buttersaeure; Butyrate; Butyric acid; Ethylacetate; Ethylacetic acid; Honey robber; Kyselina maselna; N-Butanoate; N-Butanoic acid; N-Butyrate; N-Butyric acid; Propanecarboxylate; Propanecarboxylic acid; Propylformate; Propylformic acid	HMDB00039	C00246
12	87.0451	TRUE	0.515505	14625.1	2.633e-05	C4H8O2	-H(-)	100	Isobutyric acid	2-Methylpropanoate; 2-Methylpropanoic acid; 2-Methylpropionate; 2-Methylpropionic acid; Dimethylacetate; Dimethylacetic acid; Iso-Butyrate; Iso-Butyric acid; Isobutanoate; Isobutanoic acid; Isobutyrate; Isobutyric acid; Isopropylformate; Isopropylformic acid; a-Methylpropanoate; a-Methylpropanoic acid; a-Methylpropionate; a-Methylpropionic acid; alpha-Methylpropanoate; alpha-Methylpropanoic acid;…	HMDB01873	C02632
12	87.0451	TRUE	0.515505	14625.1	2.633e-05	C4H8O2	-H(-)	100	Acetoin	(R)-2-acetoin; (R)-3-hydroxy-2-butanone; (R)-3-hydroxybutan-2-one; (R)-acetoin; (R)-dimethylketol; 1-Hydroxyethyl methyl ketone; 2,3-Butanolone; 2-Acetoin; 2-Butanol-3-one; 2-Hydroxy-3-butanone; 2-Hydroxy-3-oxobutane; 3-Hydroxy-2-butanone; 3-Hydroxybutan-2-one; 3-Hydroxyl-2-butanone; Acetoine; Acetyl methyl carbinol; Dimethylketol; b-Oxobutane; beta-Oxobutane	HMDB03243	C00466
12	87.0451	TRUE	0.515505	14625.1	2.633e-05	C4H8O2	-H(-)	100	Methyl propionate	FEMA 2742; Methyl ester of propanoic acid; Methyl propanoate; Methyl propionate; Methyl propylate; Propanoic acid, methyl ester; Propionic acid, methyl ester	HMDB30062
12	87.0451	TRUE	0.515505	14625.1	2.633e-05	C4H8O2	-H(-)	100	Ethyl acetate	1-Acetoxyethane; Acetic acid ethyl ester; Acetic acid, ethyl ester; Acetic ester; Acetic ether; Acetic-acid-ethylester; Acetidin; Acetoxyethane; Dibutylamine; Ethyl acetic ester; Ethyl ester of acetic acid; Ethyl ethanoate	HMDB31217	C00849
12	87.0451	TRUE	0.515505	14625.1	2.633e-05	C4H8O2	-H(-)	100	1-Hydroxy-2-butanone	1-Hydroxy-2-Butanone; 1-Hydroxybutan-2-one; 2-Oxo-1-butanol; 2-Oxobutanol; Ethyl hydroxymethyl ketone; FEMA 3173	HMDB31507
12	87.0451	TRUE	0.515505	14625.1	2.633e-05	C4H8O2	-H(-)	100	Propyl formate	FEMA 2943; Formiate de propyle; Formic acid, propyl ester; HCOOCH2CH2CH3; N-Propyl formate; N-Propyl methanoate; Propyl ester of formic acid; Propyl formate; Propyl formates [UN1281] [Flammable liquid]; Propyl methanoate; Propylester kyseliny mravenci	HMDB40253
12	87.0451	TRUE	0.515505	14625.1	2.633e-05	C4H8O2	-H(-)	100	Isopropyl formate	1-Methylethyl formate; FEMA 2944; Formic acid 1-methylethyl ester; Formic acid isopropyl ester; Formic acid, 1-methylethyl ester; Formic acid, 2-propyl ester; Formic acid, isopropyl ester; HCOOCH(CH3)2; Isopropyl formate; Isopropyl methanoate; Methylethyl formate	HMDB40579
13	88.0403	TRUE	0.956735	271912	7.41423e-05	C3H7NO2	-H(-)	100	Beta-Alanine	2-Carboxyethylamine; 3-Amino-Propanoate; 3-Amino-Propanoic acid; 3-Aminopropanoate; 3-Aminopropanoic acid; 3-Aminopropionate; 3-Aminopropionic acid; Abufene; B-Alanine; Omega-Aminopropionate; Omega-Aminopropionic acid; b-Aminopropanoate; b-Aminopropanoic acid; b-Aminopropionate; b-Aminopropionic acid; beta Alanine; beta-Alanine; beta-Aminopropanoate; beta-Aminopropanoic acid; beta-Aminopropionate…	HMDB00056	C00099
13	88.0403	TRUE	0.956735	271912	7.41423e-05	C3H7NO2	-H(-)	100	L-Alanine	(2S)-2-Aminopropanoate; (2S)-2-Aminopropanoic acid; (S)-(+)-Alanine; (S)-2-Aminopropanoate; (S)-2-Aminopropanoic acid; (S)-2-amino-Propanoate; (S)-2-amino-Propanoic acid; (S)-Alanine; 2-Aminopropanoate; 2-Aminopropanoic acid; 2-Aminopropionate; 2-Aminopropionic acid; 2-Ammoniopropanoate; 2-Ammoniopropanoic acid; Ala; Alanine; L-(+)-Alanine; L-2-Aminopropanoate; L-2-Aminopropanoic acid; L-2-Aminop…	HMDB00161	C00041
13	88.0403	TRUE	0.956735	271912	7.41423e-05	C3H7NO2	-H(-)	100	Sarcosine	(Methylamino)acetate; (Methylamino)acetic acid; (Methylamino)ethanoate; (Methylamino)ethanoic acid; (methylamino)-Acetate; (methylamino)-Acetic acid; Methylglycine; N-Methyl-Glycine; N-Methylaminoacetate; N-Methylaminoacetic acid; N-Methylglycine; Sarcosin; Sarcosinate; Sarcosine; Sarcosinic acid	HMDB00271	C00213
13	88.0403	TRUE	0.956735	271912	7.41423e-05	C3H7NO2	-H(-)	100	D-Alanine	(R)-Alanine; Alanine; D(-)-a -Alanine; D(-)-alpha-Alanine; D-(-)-Alanine; D-2-Aminopropionic acid; D-Alanine; D-alpha-Alanine; Dl-Alanine; delta-(-)-Alanine; delta-2-Aminopropionic acid; delta-Alanine; delta-alpha-Alanine	HMDB01310	C00133
13	88.0403	TRUE	0.956735	271912	7.41423e-05	C3H7NO2	-H(-)	100	Ethyl carbamate	Aethylcarbamat; Aethylcarbamat (german); Aethylurethan; Aethylurethan (german); Carbamate, ethyl; Carbamic acid ethyl ester; Carbamic acid, ethyl ester; Estane 5703; Ethyl aminoformate; Ethyl ester of carbamic acid; Ethyl urethan; Ethyl urethane; Ethylcarbamate; Ethylester kyseliny karbaminove; Ethylurethan; Ethylurethane; Leucethane; Leucothane; NH2COOC2H5; NSC 746; O-Ethyl carbamate; O-Ethyl ur…	HMDB31219	C01537
14	89.0244	TRUE	0.964454	1.11603e+06	3.3573e-05	C3H6O3	-H(-)	100	L-Lactic acid	(+)-Lactate; (+)-Lactic acid; (S)-(+)-2-Hydroxypropanoate; (S)-(+)-2-Hydroxypropanoic acid; (S)-2-Hydroxypropanoate; (S)-2-Hydroxypropanoic acid; (S)-2-Hydroxypropionate; (S)-2-Hydroxypropionic acid; (S)-2-hydroxy-Propanoate; (S)-2-hydroxy-Propanoic acid; (S)-Lactate; (S)-Lactic acid; (alpha)-Lactate; (alpha)-Lactic acid; 1-Hydroxyethane 1-carboxylate; 1-Hydroxyethane 1-carboxylic acid; 1-Hydroxy…	HMDB00190	C00186
14	89.0244	TRUE	0.964454	1.11603e+06	3.3573e-05	C3H6O3	-H(-)	100	Hydroxypropionic acid	2-Deoxyglycerate; 2-Deoxyglyceric acid; 3-Hydroxypropanoate; 3-Hydroxypropanoic acid; 3-Hydroxypropionate; 3-Hydroxypropionic acid; Ethylenelactate; Ethylenelactic acid; Hydracrylic acid; Hydroxypropionate; b-Hydroxypropionate; b-Hydroxypropionic acid; b-Lactate; b-Lactic acid; beta-Hydroxypropionate; beta-Hydroxypropionic acid; beta-Lactate; beta-Lactic acid	HMDB00700	C01013
14	89.0244	TRUE	0.964454	1.11603e+06	3.3573e-05	C3H6O3	-H(-)	100	Glyceraldehyde	(+/-)-2,3-dihydroxy-Propanal; (+/-)-Glyceraldehyde; 2,3-Dihydroxypropanal; 2,3-Dihydroxypropionaldehyde; D-(+)-Glyceraldehyde; D-2,3-Dihydroxypropanal; D-2,3-Dihydroxypropionaldehyde; D-Aldotriose; D-Glyceraldehyde; D-Glycerose; DL-Glyceraldehyde; Dihydroxypropionaldehyde; Glyceraldehyde; Glyceric aldehyde; Glycerinaldehyde; Glycerinformal; Glycerose; alpha,beta-Dihydroxypropionaldehyde; delta-(+…	HMDB01051	C02154
14	89.0244	TRUE	0.964454	1.11603e+06	3.3573e-05	C3H6O3	-H(-)	100	D-Lactic acid	(-)-Lactate; (-)-Lactic acid; (R)-(-)-Lactate; (R)-(-)-Lactic acid; (R)-2-Hydroxypropanoate; (R)-2-Hydroxypropanoic acid; (R)-2-Hydroxypropionate; (R)-2-Hydroxypropionic acid; (R)-Lactate; (R)-Lactic acid; (R)-a-Hydroxypropionate; (R)-a-Hydroxypropionic acid; (R)-alpha-Hydroxypropionate; (R)-alpha-Hydroxypropionic acid; D-(-)-Lactate; D-(-)-Lactic acid; D-2-Hydroxypropanoate; D-2-Hydroxypropanoic…	HMDB01311	C00256
14	89.0244	TRUE	0.964454	1.11603e+06	3.3573e-05	C3H6O3	-H(-)	100	Dihydroxyacetone	1,3-Dihydroxy-2-propanone; 1,3-Dihydroxyacetone; 1,3-Dihydroxydimethyl ketone; 1,3-Dihydroxypropan-2-one; 1,3-Dihydroxypropanone; Aliphatic ketone; Bis(hydroxymethyl) ketone; Chromelin; Dihydroxy-acetone; Dihydroxyacetone; Dihyxal; Glycerone; Ketochromin; Otan; Oxantin; Oxatone; Protosol; Soleal; Triulose; Viticolor; a,a'-Dihydroxyacetone	HMDB01882	C00184
14	89.0244	TRUE	0.964454	1.11603e+06	3.3573e-05	C3H6O3	-H(-)	100	Dimethyl carbonate	CH3OCOOCH3; Carbonic acid dimethyl ester, 9CI; Carbonic acid, dimethyl ester; Dimethyl carbonate [UN1161] [Flammable liquid]; Dimethyl ester of carbonic acid; E242; Methyl carbonate; Methyl carbonate ((MeO)2CO)	HMDB29580
14	89.0244	TRUE	0.964454	1.11603e+06	3.3573e-05	C3H6O3	-H(-)	100	Monoethyl carbonate	Carbonic acid monoethyl ester; Etabonic acid; Ethoxyformic acid; Ethyl carbonate; Ethyl carbonate?; Ethyl hydrogen carbonate	HMDB31232
14	89.0244	TRUE	0.964454	1.11603e+06	3.3573e-05	C3H6O3	-H(-)	100	Methoxyacetic acid	2-Methoxyacetic acid; CH3OCH2COOH; Methoxy-Acetic acid; Methoxyacetic acid (ACD/Name 4.0); Methoxyethanoic acid	HMDB41929
15	93.0345	TRUE	0.293788	93713.5	3.81356e-05	C6H6O	-H(-)	100	Phenol	Acide carbolique; Anbesol; Benzenol; Benzophenol; Campho-phenique cold sore gel; Campho-phenique gel; Campho-phenique liquid; Carbolic acid; Carbolic acid liquid; Carbolic oil; Carbolicum acidum; Carbolsaure; Cepastat lozenges; Cuticura pain relieving ointment; Fenol; Fenolo; Fenosmolin; Fenosmoline; Hydroxy-benzene; Hydroxybenzene; IPH; IZAL; Liquefied phenol; Liquid phenol; Liquified phenol; Mo…	HMDB00228	C00146
16	94.0296	FALSE	-0.275085	19849.1	0.000219888	C5H5NO	-H(-)	100	2-Hydroxypyridine	1-Hydroxy-2-pyridine; 1H-Pyridin-2-one; 2(1H)-Pyridinone; 2(1H)-Pyridone; 2-Hydroxypyridine; 2-Oxopyridine; 2-Pyridinol; 2-Pyridinol (ACD/Name 4.0); 2-Pyridinone; 2-Pyridol; 2-Pyridone; Pyridin-2-ol; Pyridone-2; alpha -Pyridone; alpha-Pyridone	HMDB13751	C02502
16	94.0296	FALSE	-0.275085	19849.1	0.000219888	C5H5NO	-H(-)	100	1H-Pyrrole-2-carboxaldehyde	1( H)-Pyrrole carboxaldehyde; 1-Pyrrole-2-carboxaldehyde; 1H-Pyrrole-2-carbaldehyde; 1H-Pyrrole-2-carboxyaldehyde; 2-Carboxaldehyde-1H-pyrrole; 2-Formylpyrrole; 2-Pyrrolaldehyde; 2-Pyrrolcarbaldehyde; 2-Pyrrolecarbaldehyde; 2-Pyrrolecarboxaldehyde; 2-Pyrrolylcarboxaldehyde; Pyrrol-2-carboxaldehyde; Pyrrole-2-aldehyde; Pyrrole-2-carbaldehyde; Pyrrole-2-carboxaldehyde; Pyrrole-2-carboxaldehyde (8CI…	HMDB36057
17	95.0495	TRUE	0.490051	19078.2	0.000731327	C6H8O	-H(-)	100	2-Methyl-2-cyclopenten-1-one	2-Methyl-2-Cyclopenten-1-one; 2-Methyl-2-cycloheptenone; 2-Methyl-2-cyclopentenone; 2-Methylcyclopent-2-en-1-one; Aaee-ethanol; Methyl-Cyclopentenone; N-(2-(2-Hydroxyethoxy)ethyl)-2-Propenamide; N-(2-(2-Hydroxyethoxy)ethyl)-2-propenamide; N-Acryloylaminoethoxyethanol	HMDB31545
17	95.0495	TRUE	0.490051	19078.2	0.000731327	C6H8O	-H(-)	100	3-Methyl-2-cyclopenten-1-one	1-Methyl-1-cyclopenten-3-one; 3-Methyl-2-Cyclopenten-1-one; 3-Methyl-2-cyclopentenone; 3-Methylcyclopent-2-en-1-one; 3-Methylcyclopent-2-enone; FEMA 3435	HMDB31546
17	95.0495	TRUE	0.490051	19078.2	0.000731327	C6H8O	-H(-)	100	2,4-Dimethylfuran	2,4-Dimethyl-Furan	HMDB32965
17	95.0495	TRUE	0.490051	19078.2	0.000731327	C6H8O	-H(-)	100	2,5-Dimethylfuran	2,5-Dimethyl-Furan; 2,5-Dimethylfurane	HMDB33182
17	95.0495	TRUE	0.490051	19078.2	0.000731327	C6H8O	-H(-)	100	(E,E)-2,4-Hexadienal	FEMA 3429	HMDB34729
17	95.0495	TRUE	0.490051	19078.2	0.000731327	C6H8O	-H(-)	100	2-Ethylfuran	2-ETHYL FURAN; 2-Ethyl furane; 2-Ethyl-Furan; 2-Ethyloxole; FEMA 3673; alpha-Ethyl-Furan; alpha-Ethylfuran	HMDB40587
17	95.0495	TRUE	0.490051	19078.2	0.000731327	C6H8O	-H(-)	100	3-Ethylfuran	3-Ethyl-Furan	HMDB40588
18	96.0454	FALSE	-0.0331892	4321.8	0.000117284	C5H7NO	-H(-)	100	1-Cyano-2-hydroxy-3-butene	1-Cyano-2-hydroxy-3-butene; 1-Cyano-3-buten-2-ol; 3-Acetyl-6-hydroxy-4-phenylbenzo[4,5]furo[2,3-b]pyridine; 3-Hydroxy-4-pentenenitrile, 9CI; Elbfluorene	HMDB31339
18	96.0454	FALSE	-0.0331892	4321.8	0.000117284	C5H7NO	-H(-)	100	2,4-Dimethyloxazole	2,4-Dimethyl-1,3-oxazole; 2,4-Dimethyl-Oxazole	HMDB32968
18	96.0454	FALSE	-0.0331892	4321.8	0.000117284	C5H7NO	-H(-)	100	2,5-Dimethyloxazole	2,5-Dimethyl-1,3-oxazole; Oxazole, 2,5-dimethyl	HMDB32969
18	96.0454	FALSE	-0.0331892	4321.8	0.000117284	C5H7NO	-H(-)	100	4,5-Dimethyloxazole	4,5-Dimethyl-1,3-oxazole; 4,5-Dimethyl-Oxazole; 5-Methyl-4-methyloxazole	HMDB32970
19	98.0245	FALSE	-0.445417	61375.9	0.000233996	C4H5NO2	-H(-)	100	(R)-Dihydromaleimide		HMDB30276
20	98.0609	TRUE	0.554786	5839.69	0.000210453	C5H9NO	-H(-)	100	2-Piperidinone	2-Piperidinone; 2-Piperidone; 5-Amino-lactam-Pentanoate; 5-Amino-lactam-Pentanoic acid; 5-Pentanolactam; Piperidon; Piperidon (german); Piperidone-2; Valerolactim; a-Piperidone; alpha-Piperidone; delta-Valerolactam	HMDB11749
20	98.0609	TRUE	0.554786	5839.69	0.000210453	C5H9NO	-H(-)	100	1-Pyrrolidinecarboxaldehyde	1-Formylpyrrolidine; 1-Pyrrolidinecarbaldehyde; 1-Pyrrolidinecarboxaldehyde (8CI)(9CI); N-Formylpyrrolidine; Prolinal; Pyrrolidine-1-carbaldehyde; Pyrrolidine-1-carboxaldehyde	HMDB34587
20	98.0609	TRUE	0.554786	5839.69	0.000210453	C5H9NO	-H(-)	100	2,5-Dihydro-2,4-dimethyloxazole	2,4-Dimethyl-3-oxazoline	HMDB40518
20	98.0609	TRUE	0.554786	5839.69	0.000210453	C5H9NO	-H(-)	100	(2R)-2-Hydroxy-2-methylbutanenitrile		HMDB60309	C18796
21	100.041	FALSE	-0.42537	16502.5	-0.000811498	C4H7NO2	-H(-)	100	L-3-Aminodihydro-2(3H)-furanone		HMDB29387	C02926
21	100.041	FALSE	-0.42537	16502.5	-0.000811498	C4H7NO2	-H(-)	100	(S)-2-Azetidinecarboxylic acid	(2S)-(-)-Azetidine-2-carboxylic acid; (2S)-azetidine-2-carboxylic acid; (L)-Azetidine-2-carboxylic acid; (S)-(-)-Azetidine-2-carboxylic acid; (S)-2-Azetidinecarboxylic acid; (S)-Azetidine-2-carboxylic acid; 2-Azetidinecarboxylic acid, (S)- (9CI); AZC; AZETIDINE-2-CARBOXYLICACID (L-); Azetidinecarboxylic acid; Azetidyl-2-carboxylic acid; L-2-Azetidinecarboxylic acid; L-Azetidine 2-carboxylic acid;…	HMDB29615
21	100.041	FALSE	-0.42537	16502.5	-0.000811498	C4H7NO2	-H(-)	100	1-Aminocyclopropanecarboxylic acid	1-Amino-1-carboxycyclopropane; 1-Amino-Cyclopropanecarboxylic acid; 1-Aminocyclopropane-1-1-carboxylic acid; 1-Aminocyclopropane-1-carboxylate; 1-Aminocyclopropane-1-carboxylic acid; 1-Aminocyclopropanecarboxylic acid hydrochloride; ACC; ACPC; Aminocyclopropane carboxylic acid; alpha-Aminocyclopropane carboxylic acid; alpha-Aminocyclopropanecarboxylic acid	HMDB36458	C01234
22	101.06	FALSE	-0.312443	54391.9	0.000462111	C5H10O2	-H(-)	100	Isovaleric acid	3-Methyl-N-butyrate; 3-Methyl-N-butyric acid; 3-Methylbutanoate; 3-Methylbutanoic acid; 3-Methylbutyrate; 3-Methylbutyric acid: isopropyl-Acetate; 3-Methylbutyric acid: isopropyl-Acetic acid; Delphinate; Delphinic acid; Isopentanoate; Isopentanoic acid; Isopropylacetate; Isopropylacetic acid; Isovalerate; Isovalerianate; Isovalerianic acid; Isovaleric acid; b-Methylbutyrate; b-Methylbutyric acid;…	HMDB00718	C08262
22	101.06	FALSE	-0.312443	54391.9	0.000462111	C5H10O2	-H(-)	100	Valeric acid	1-Butanecarboxylate; 1-Butanecarboxylic acid; 1-Pentanoate; 1-Pentanoic acid; Butanecarboxylate; Butanecarboxylic acid; Kyselina valerova; N-C4H9COOH; N-Pentanoate; N-Pentanoic acid; N-Valerate; N-Valeric acid; Pentanoate; Pentanoic acid; Pentoate; Pentoic acid; Propylacetate; Propylacetic acid; Valerate; Valerianate; Valerianic acid; Valeriansaure; Valeric acid normal	HMDB00892	C00803
22	101.06	FALSE	-0.312443	54391.9	0.000462111	C5H10O2	-H(-)	100	Ethylmethylacetic acid	(+/-)-2-Methylbutyrate; (+/-)-2-Methylbutyric acid; 2-Ethylpropionate; 2-Ethylpropionic acid; 2-Methyl Butyrate; 2-Methyl Butyric acid; 2-Methylbutanoate; 2-Methylbutanoic acid; D-2-Methyl Butyrate; D-2-Methyl Butyric acid; DL-2-Methy Butyrate; DL-2-Methy Butyric acid; DL-2-Methylbutyrate; DL-2-Methylbutyric acid; Ethylmethylacetate	HMDB02176	C18319
22	101.06	FALSE	-0.312443	54391.9	0.000462111	C5H10O2	-H(-)	100	Ethyl propionate	Ethyl N-propionate; Ethyl ester of propanoic acid; Ethyl propanoate; Ethyl propionate; Ethylpropionate; FEMA 2456; Propanoic acid, ethyl ester; Propionic acid, ethyl ester	HMDB30058
22	101.06	FALSE	-0.312443	54391.9	0.000462111	C5H10O2	-H(-)	100	Tetrahydro-2-furanmethanol	2-Hydroxymethyl-Tetrahydrofuran; 2-Hydroxymethyltetrahydrofuran; FEMA 3056; Oxolan-2-methanol; Qo tetrahydrofurfuryl alcohol; Tetrahydrofurfuryl alcohol, 8CI; Tetrahydrofurylmethanol; Thfa (van); alpha-tetrahydrofurfuryl alcohol	HMDB31175
22	101.06	FALSE	-0.312443	54391.9	0.000462111	C5H10O2	-H(-)	100	Isopropyl acetate	1-Methylethyl acetate; 1-Methylethyl acetate, 9CI; 2-Acetoxypropane; 2-Propyl acetate; Acetic acid, 1-methylethyl ester; Acetic acid, 2-propyl ester; Acetic acid, isopropyl ester; CH3COOCH(CH3)2; FEMA 2926; Isopropile (acetato di); Isopropile(acetato di); Isopropyl acetate [UN1220] [Flammable liquid]; Isopropyl ester of acetic acid; Isopropyl ethanoate; Isopropylacetaat; Isopropylacetat; Isopropy…	HMDB31241
22	101.06	FALSE	-0.312443	54391.9	0.000462111	C5H10O2	-H(-)	100	2-Methylpropyl formate	2-Methyl-1-propyl formate; 2-Methylpropyl formate, 9CI; FEMA 2197; Formic acid, 2-methylpropyl ester; Formic acid, isobutyl ester; Iso-butyl formate; Isobutyl formate; Isobutyl formate [UN2393] [Flammable liquid]; Isobutyl formate, 8CI; Isobutyl methanoate; Isobutyl methanote; Isobutylester kyseliny mravenci; Tetryl formate	HMDB31247
22	101.06	FALSE	-0.312443	54391.9	0.000462111	C5H10O2	-H(-)	100	Methyl isobutyrate	FEMA 2694; Isobutyric acid methyl ester; Methyl 2-methylpropanoate; Methyl 2-methylpropionate; Methyl isobutanoate; Methyl isobutyrate; Propanoic acid, 2-methyl-, methyl ester	HMDB31249
22	101.06	FALSE	-0.312443	54391.9	0.000462111	C5H10O2	-H(-)	100	3-Hydroxy-2-pentanone	2-Oxo-3-pentanol; Acetylethylcarbinol; FEMA 3550	HMDB31516
22	101.06	FALSE	-0.312443	54391.9	0.000462111	C5H10O2	-H(-)	100	2,4-Dimethyl-1,3-dioxolane	1,3-Dioxolane, 2,4-dimethyl, cis; 1,3-Dioxolane, 2,4-dimethyl, trans; 2,4-Dimethyl-1,3-Dioxolane	HMDB32230
22	101.06	FALSE	-0.312443	54391.9	0.000462111	C5H10O2	-H(-)	100	Ethylene oxide/propylene oxide copolymer	1,2-Propyleneglycol, ethoxylated and propoxylated; Adeka 25R1; Adeka 25R2; Adeka L 61; Adeka Pluronic F 108; Antarox 17R4; Antarox 25R2; Antarox B 25; Antarox F 108; Antarox F 68; Antarox F 88; Antarox F 88FL; Antarox L 61; Antarox L 72; Antarox P 104; Antarox P 84; Antarox SC 138; Arco Polyol R 2633; Arcol E 351; BASF-L 101; Berol TVM 370; Bloat guard; Block polyethylene-polypropylene glycol; Bl…	HMDB32263
22	101.06	FALSE	-0.312443	54391.9	0.000462111	C5H10O2	-H(-)	100	(S)-2-Methylbutanoic acid	(+)-(S)-2-Methylbutanoic acid; (+)-2-Methylbutanoic acid; (+)-2-Methylbutyric acid; (+)-alpha-Methylbutyric acid; (2S)-2-Methylbutanoic acid; (S)-(+)-2-Methylbutyric acid; (S)-2-Methylbutanoic acid; (S)-2-Methylbutyric acid; 2-Methyl-(2S)-Butanoic acid; 2-Methyl-(S)-Butanoic acid; Butyric acid, 2-methyl-, (S)- (8CI); Butyric acid, 2-methyl-, L- (6CI); S-(+)-2-Methylbutanoic acid	HMDB33742
22	101.06	FALSE	-0.312443	54391.9	0.000462111	C5H10O2	-H(-)	100	Methyl butyrate	Butanoic acid, methyl ester; Butyric acid, methyl ester; Methyl N-butanoate; Methyl N-butyrate; Methyl butanoate; Methyl butyrate; Methyl ester of butanoic acid; N-Butyric acid methyl ester	HMDB33890
22	101.06	FALSE	-0.312443	54391.9	0.000462111	C5H10O2	-H(-)	100	Propyl acetate	1-Acetoxypropane; 1-Propyl acetate; Acetic acid N-propyl ester; Acetic acid, N-propyl ester; Acetic acid, propyl ester; Acetic acid,propyl ester; N-Propyl acetate; N-Propyl ethanoate; Propyl acetate; Propyl ethanoate	HMDB34237
22	101.06	FALSE	-0.312443	54391.9	0.000462111	C5H10O2	-H(-)	100	Tetrahydro-2-methyl-3-furanol	2-Methyltetrahydro-3-furanol; 3-Hydroxy-2-methyltetrahydrofuran; Tetrahydro-2-methyl-3-Furanol	HMDB39799
22	101.06	FALSE	-0.312443	54391.9	0.000462111	C5H10O2	-H(-)	100	Butyl formate	Butyl formate; Butyl methanoate; Butylester kyseliny mravenci; FEMA 2916; Formic acid butyl ester; Formic acid, butyl ester; HCOO(CH2)3CH3; N-Butyl formate; N-Butyl formate [UN1128] [Flammable liquid]; N-Butyl methanoate	HMDB40575
22	101.06	FALSE	-0.312443	54391.9	0.000462111	C5H10O2	-H(-)	100	Pivalic acid	2,2-Dimethyl-Propanoic acid; 2,2-Dimethyl-Propionic acid; 2,2-Dimethylpropanoic acid; 2,2-Dimethylpropionic acid; Acide 2,2-dimethylpropanoique; Acide pivalique; Acido pivalico; Dimethylpropionic acid; Kyselina 2,2-dimethylpropionova; Kyselina pivalova; Neopentanoic acid; Neovaleric acid; PIVALIC ACID; Pivalic acid (ACD/Name 4.0); Pivalinsaure; Tert-C4H9COOH; Tert-Pentanoic acid; Trimethyl-Acetic…	HMDB41992
22	101.06	FALSE	-0.312443	54391.9	0.000462111	C5H10O2	-H(-)	100	1-Hydroxy-2-pentanone		HMDB59678
23	102.056	TRUE	0.974511	136503	2.29524e-05	C4H9NO2	-H(-)	100	Dimethylglycine	(Dimethylamino)acetate; (Dimethylamino)acetic acid; 2-(Dimethylamino)acetate; 2-(Dimethylamino)acetic acid; Dimethylglycine; N,N-Dimethylaminoacetate; N,N-Dimethylaminoacetic acid; N,N-Dimethylglycine; N-Methylsarcosine N,N-dimethyl-Glycine	HMDB00092	C01026
23	102.056	TRUE	0.974511	136503	2.29524e-05	C4H9NO2	-H(-)	100	Gamma-Aminobutyric acid	3-Carboxypropylamine; 4-Aminobutanoate; 4-Aminobutanoic acid; 4-Aminobutyrate; 4-Aminobutyric acid; Aminalon; GABA; Gaballon; Gamarex; Gammalon; Gammalone; Gammar; Gammasol; Mielogen; Mielomade; Omega-Aminobutyrate; Omega-Aminobutyric acid; Piperidate; Piperidic acid; Piperidinate; Piperidinic acid; gamma Aminobutyrate; gamma Aminobutyric acid; gamma-Aminobutyrate; gamma-Aminobutyric acid; w-Amin…	HMDB00112	C00334
23	102.056	TRUE	0.974511	136503	2.29524e-05	C4H9NO2	-H(-)	100	L-Alpha-aminobutyric acid	(+)-2-Aminobutanoate; (+)-2-Aminobutanoic acid; (+)-2-Aminobutyric acid; (+)-alpha-Aminobutyric acid; (-)-2-Aminobutyric acid; (2S)-2-aminobutanoate; (2S)-2-aminobutanoic acid; (S)-(+)-alpha-Aminobutyric acid; (S)-2-Aminobutanoate; (S)-2-Aminobutanoic acid; (S)-2-Aminobutyric acid; (S)-2-amino-Butanoate; (S)-2-amino-Butanoic acid; 2-Aminobutanoate; 2-Aminobutanoic acid; 2-Aminobutyrate; 2S-Amino-…	HMDB00452	C02356
23	102.056	TRUE	0.974511	136503	2.29524e-05	C4H9NO2	-H(-)	100	D-Alpha-aminobutyric acid	(2R)-2-aminobutanoate; (2R)-2-aminobutanoic acid; (R)-2-Aminobutanoate; (R)-2-Aminobutanoic acid; (R)-2-amino-Butanoate; (R)-2-amino-Butanoic acid; D-(-)-2-Aminobutyric acid; D-2-Aminobutanoate; D-2-Aminobutanoic acid; D-2-Aminobuttersaeure; D-2-Aminobutyrate; D-2-Aminobutyric acid; D-a-Aminobutyric acid; D-alpha-Aminobutyric acid; delta-(-)-2-Aminobutyric acid; delta-2-Aminobutanoate; delta-2-Am…	HMDB00650	C02261
23	102.056	TRUE	0.974511	136503	2.29524e-05	C4H9NO2	-H(-)	100	2-Aminoisobutyric acid	2-Amino-2-methylpropanoate; 2-Amino-2-methylpropanoic acid; 2-Aminoisobutyrate; 2-Aminoisobutyric acid; 2-Methylalanine; AIB; a-Aminoisobutanoate; a-Aminoisobutanoic acid; a-Aminoisobutyrate; a-Aminoisobutyric acid; a-Methylalanine; alpha-Aminoisobutanoate; alpha-Aminoisobutanoic acid; alpha-Aminoisobutyrate; alpha-Aminoisobutyric acid; alpha-Methylalanine	HMDB01906	C03665
23	102.056	TRUE	0.974511	136503	2.29524e-05	C4H9NO2	-H(-)	100	(S)-b-aminoisobutyric acid	(+)-a-Methyl-b-alanine; (+)-alpha-Methyl-beta-alanine; (+)-b-Aminoisobutyric acid; (+)-beta-Aminoisobutyric acid; (S)-3-Amino-2-methylpropanoate; (S)-3-Amino-2-methylpropanoic acid; (S)-3-Amino-isobutanoate; (S)-3-Amino-isobutanoic acid; (S)-3-Amino-isobutyrate; (S)-3-Amino-isobutyric acid; (S)-3-amino-2-methyl-Propanoate; (S)-3-amino-2-methyl-Propanoic acid; (S)-b-Aminoisobutyric acid; (S)-beta-…	HMDB02166	C03284
23	102.056	TRUE	0.974511	136503	2.29524e-05	C4H9NO2	-H(-)	100	(R)-b-aminoisobutyric acid	(-)-b-Aminoisobutyrate; (-)-b-Aminoisobutyric acid; (-)-beta-Aminoisobutyrate; (-)-beta-Aminoisobutyric acid; (2R)-3-amino-2-methyl-Propanoate; (2R)-3-amino-2-methyl-Propanoic acid; (R)-3-Amino-2-methylpropanoate; (R)-3-Amino-2-methylpropanoic acid; (R)-3-amino-2-methyl-Propanoate; (R)-3-amino-2-methyl-Propanoic acid; D-2-Methyl-b-Alanine; D-3-Amino-2-methylpropanoate; D-3-Amino-2-methylpropanoic…	HMDB02299	C01205
23	102.056	TRUE	0.974511	136503	2.29524e-05	C4H9NO2	-H(-)	100	3-Aminoisobutanoic acid	(+/-)-3-Amino-2-methylpropanoate; (+/-)-3-Amino-2-methylpropanoic acid; (+/-)-3-Aminoisobutyric acid; (+/-)-b-Aminoisobutyric acid; (+/-)-beta-Aminoisobutyric acid; 2-Methyl-b-alanine; 2-Methyl-beta-alanine; 3-Amino-2-methylpropanoate; 3-Amino-2-methylpropanoic acid; 3-Amino-isobutanoate; 3-Amino-isobutanoic acid; 3-Aminoisobutanoate; 3-Aminoisobutanoic acid; 3-Aminoisobutyrate; 3-Aminoisobutyric…	HMDB03911	C05145
23	102.056	TRUE	0.974511	136503	2.29524e-05	C4H9NO2	-H(-)	100	Butyl nitrite	Butyl ester of nitrous acid; N-Butyl nitrite; N-C4H9ONO; NBN; Nitrous acid, N-butyl ester; Nitrous acid, butyl ester	HMDB31329
23	102.056	TRUE	0.974511	136503	2.29524e-05	C4H9NO2	-H(-)	100	3-Aminobutanoic acid	(+/-)-3-Aminobutyric acid; 3-Amino-(.+-.)-Butanoic acid; 3-Amino-(.+-.)-Butyric acid; 3-Amino-Butanoic acid; 3-Amino-DL-Butyric acid; 3-Aminobutyric acid; BABA; DL-3-AMINO-N-BUTYRIC ACID; DL-3-Aminobutyric acid; DL-beta-amino-N-butyric acid; Dl-3-Aminobutyric; b-Homoalanine; beta-Aminobutyric acid	HMDB31654
23	102.056	TRUE	0.974511	136503	2.29524e-05	C4H9NO2	-H(-)	100	O-Acetylethanolamine	2-Acetoxyethylamine; O-Acetylethanolamine	HMDB38394
23	102.056	TRUE	0.974511	136503	2.29524e-05	C4H9NO2	-H(-)	100	N-Ethylglycine	N-Ethylglycine	HMDB41945	C11735
23	102.056	TRUE	0.974511	136503	2.29524e-05	C4H9NO2	-H(-)	100	Unknown		HMDB61050
24	104.035	TRUE	0.908089	38317.6	5.81364e-05	C3H7NO3	-H(-)	100	L-Serine	(-)-Serine; (S)-2-Amino-3-hydroxypropanoate; (S)-2-Amino-3-hydroxypropanoic acid; (S)-2-amino-3-hydroxy-Propanoate; (S)-2-amino-3-hydroxy-Propanoic acid; (S)-Serine; (S)-a-Amino-b-hydroxypropionate; (S)-a-Amino-b-hydroxypropionic acid; (S)-alpha-Amino-beta-hydroxypropionate; (S)-alpha-Amino-beta-hydroxypropionic acid; (S)-b-Amino-3-hydroxypropionate; (S)-b-Amino-3-hydroxypropionic acid; (S)-beta-…	HMDB00187	C00065
24	104.035	TRUE	0.908089	38317.6	5.81364e-05	C3H7NO3	-H(-)	100	D-Serine	(2R)-2-amino-3-hydroxypropanoate; (2R)-2-amino-3-hydroxypropanoic acid; (R)-2-amino-3-hydroxypropanoate; (R)-2-amino-3-hydroxypropanoic acid; D-Serin; DL-Serine; DSN; Serine D-form	HMDB03406	C00740
25	105.019	TRUE	0.521965	6037.17	0.000154228	C3H6O4	-H(-)	100	Glyceric acid	(R)-glycerate; D-Glycerate; D-Glyceric acid; Glycerate; Glyceric acid; a,b-Hydroxypropionate; a,b-Hydroxypropionic acid	HMDB00139	C00258
25	105.019	TRUE	0.521965	6037.17	0.000154228	C3H6O4	-H(-)	100	L-Glyceric acid	(2S)-2,3-dihydroxy-Propanoate; (2S)-2,3-dihydroxy-Propanoic acid; (S)-2,3-Dihydroxypropanoate; (S)-2,3-Dihydroxypropanoic acid; (S)-2,3-dihydroxy-Propanoate; (S)-2,3-dihydroxy-Propanoic acid; (S)-Glycerate; (S)-Glyceric acid; L-Glycerate	HMDB06372
25	105.019	TRUE	0.521965	6037.17	0.000154228	C3H6O4	-H(-)	100	D-2,3-Dihydroxypropanoic acid		HMDB31818
26	107.05	TRUE	0.676047	24218.6	0.00010156	C7H8O	-H(-)	100	p-Cresol	1-Hydroxy-4-methylbenzene; 1-Methyl-4-hydroxybenzene; 4-(Pentafluorosulfanyl)phenol; 4-Cresol; 4-Hydroxytoluene; 4-Methyl phenol; 4-Methyl-phenol; 4-Methylphenol; Paracresol; Paramethyl phenol; p-Cresol; p-Cresylate; p-Cresylic acid; p-Hydroxytoluene; p-Kresol; p-Methyl phenol; p-Methylhydroxybenzene; p-Oxytoluene; p-Toluol; p-Tolyl alcohol	HMDB01858	C01468
26	107.05	TRUE	0.676047	24218.6	0.00010156	C7H8O	-H(-)	100	m-Cresol	1-Hydroxy-3-methylbenzene; 3-Hydroxytoluene; 3-Methylphenol; Meta-Cresol; m-Cresylic acid; m-Hydroxytoluene; m-Kresol; m-Methylphenol; m-Oxytoluene; m-Toluol	HMDB02048	C01467
26	107.05	TRUE	0.676047	24218.6	0.00010156	C7H8O	-H(-)	100	o-Cresol	1-Hydroxy-2-methylbenzene; 1-Methyl-2-hydroxybenzene; 2-Cresol; 2-Hydroxytoluene; 2-Methylphenol; O-Cresylic acid; O-Hydroxytoluene; O-Methylphenol; O-Methylphenylol; O-Oxytoluene; O-Toluol	HMDB02055	C01542
26	107.05	TRUE	0.676047	24218.6	0.00010156	C7H8O	-H(-)	100	Benzyl alcohol	(hydroxymethyl)benzene; .alpha.-hydroxytoluene; .alpha.-toluenol; Alcool benzylique; Aromatic primary alcohol; Bentalol; Benzal alcohol; Benzenecarbinol; Benzenemethanol; Benzenmethanol; Benzoyl alcohol; Benzyl alkohol; Benzyl-alcohol; BenzylAlcohol; Benzylic alcohol; Benzylicum; Caswell No. 081F; Enzylalcohol; Euxyl K 100; Hydroxymethylbenzene; Hydroxytoluene; Itch-x; MBN; Methanol benzene; Phen…	HMDB03119	C00556
26	107.05	TRUE	0.676047	24218.6	0.00010156	C7H8O	-H(-)	100	Anisole	Anisol; Anisole; Anisole, 8CI; Anizol; HSDB 44; Methoxy-Benzene; Methoxy-benzene (anisol); Methoxybenzene; Methyl phenyl ether; Methyl phenyl-Ether; Phenol methyl ether; Phenoxymethane; Phenyl methyl ether	HMDB33895	C01403
27	108.045	TRUE	0.179003	28117.4	0.000130692	C6H7NO	-H(-)	100	4-Aminophenol	1-Amino-4-hydroxybenzene; 4-Amino-1-hydroxybenzene; 4-Aminobenzenol; 4-Aminophenol; 4-Hydroxyaniline; Activol; Aminophenol; Energol; Fouramine P; Paramidophenol; Paranol; p-Aminophenol; p-Hydroxyaniline; p-Hydroxyphenylamine	HMDB01169	C02372
27	108.045	TRUE	0.179003	28117.4	0.000130692	C6H7NO	-H(-)	100	2-Acetylpyrrole	1-(1H-Pyrrol-2-yl)-Ethanone; 1-(1H-Pyrrol-2-yl)1-ethanone; 1-(1H-Pyrrol-2-yl)ethan-1-one; 1-(1H-Pyrrol-2-yl)ethanone; 1-(1H-Pyrrol-2-yl)ethanone (acetylpyrrole); 1-(1H-Pyrrol-2-yl)ethanone, 9CI; 1-(1H-Pyrrole-2-yl)-ethanone; 1-(2-Pyrrolyl)-1-ethanone; 1H-Pyrrole, 2-acetyl; 2-Acetopyrrole; 2-Acetyl pyrrole; 2-Acetyl-1H-indole; 2-Acetyl-1H-pyrrole; 2-Pyrrolyl methyl ketone; 2-Pyrrolylethanone; FEMA…	HMDB35882
27	108.045	TRUE	0.179003	28117.4	0.000130692	C6H7NO	-H(-)	100	1-Methyl-2-pyrrolecarboxaldehyde	1-Methyl-1H-Pyrrole-2-carboxaldehyde; 1-Methyl-1H-pyrrole-2-carbaldehyde; 1-Methyl-1H-pyrrole-2-carboxaldehyde; 1-Methyl-2-formylpyrrole; 1-Methyl-2-pyrrolaldehyde; 1-Methyl-2-pyrrolecarboxaldehyde; 1-Methyl-Pyrrole-2-carboxaldehyde; 1-Methylformylpyrrole; 1-Methylpyrrole-2-carbaldehyde; 1-Methylpyrrole-2-carboxaldehyde; 1-Methylpyrrole-2-carboxyaldehyde; 2-Formyl-1-methylpyrrole; N-Methyl-2-form…	HMDB40582
28	108.978	TRUE	0.846051	1287.9	0.000437352	C2H6OS2	-H(-)	100	S-Methyl methanesulfinothioate	Dimethyl thiosulfinate; Dimethyldisulfide, S-oxide; Methanesulfinic acid, thio-, S-methyl ester (6CI,7CI,8CI); Methanesulfinothioic acid, S-methyl ester; Methyl methane thiosulphinate; Methyl methanethiosulfinate; S-Methyl methanesulfinothioate; S-Methyl methanethiosulfinate; S-Methyl thiomethanesulfinate	HMDB32739
29	109.029	TRUE	0.760164	28224.9	0.00018209	C6H6O2	-H(-)	100	Pyrocatechol	1,2-Dihydroxybenzene; 2-Hydroxyphenol; Catechol; Durafur Developer C; Fouramine PCH; Fourrine 68; O-Benzenediol; O-Dihydroxybenzene; O-Dioxybenzene; O-Hydroquinone; O-Hydroxyphenol; O-Phenylenediol; Oxyphenate; Oxyphenic acid; Pelagol Grey C; Phthalhydroquinone; Phthalic alcohol; Pyrocatechin; Pyrocatechine; Pyrocatechol	HMDB00957	C00090
29	109.029	TRUE	0.760164	28224.9	0.00018209	C6H6O2	-H(-)	100	Hydroquinone	1,4-Benzenediol; 1,4-Dihydroxy-benzeen; 1,4-Dihydroxy-benzol; 1,4-Dihydroxybenzen; 1,4-Diidrobenzene; 4-Hydroxyphenol; Benzene-1,4-diol; Benzohydroquinone; Benzoquinol; Dihydroquinone; Dihydroxybenzene; Hydrochinon; Hydrochinone; Hydroquinol; Hydroquinole; Hydroquinone; Hydroquinone for synthesis; Hydroquinone gr; Hydroquinoue; Idrochinone; Melanex; Phiaquin; Quinol; Solaquin forte; a-Hydroquinon…	HMDB02434	C00530
29	109.029	TRUE	0.760164	28224.9	0.00018209	C6H6O2	-H(-)	100	(E,E)-2,4-Hexadienedial	(E,E)-2,4-Hexadienedial; (e,e)-muconaldehyde; 2,4-Hexadienedial; Hexa-2,4-dienedial; Muconaldehyde; Mucondialdehyde; Muconic aldehyde; Muconic dialdehyde; Trans,trans-muconaldehyde	HMDB31180
29	109.029	TRUE	0.760164	28224.9	0.00018209	C6H6O2	-H(-)	100	1,3-Benzenediol	1,3-Dihydroxy-Benzene; 1,3-Dihydroxybenzene; 3-Hydroxyphenol; FEMA 3589; Resorcin; Resorcinol, 8CI; Resorzin; Rezorsine; m-Benzenediol; m-Dihydroxybenzene; m-Dioxybenzene; m-Hydroquinone; m-Hydroxy-Phenol; m-Hydroxyphenol	HMDB32037	C01751
29	109.029	TRUE	0.760164	28224.9	0.00018209	C6H6O2	-H(-)	100	5-Methyl-2-furancarboxaldehyde	2-Formyl-5-methylfuran; 2-Methyl-5-formylfuran; 5-Methyl furfural; 5-Methyl-2-Furaldehyde; 5-Methyl-2-Furancarboxaldehyde; 5-Methyl-2-furaldehyde; 5-Methyl-2-furanaldehyde; 5-Methyl-2-furancarbaldehyde; 5-Methyl-2-furancarboxyaldehyde; 5-Methyl-2-furfural; 5-Methyl-2-furfuraldehyde; 5-Methyl-Furfural; 5-Methylfuran-2-al; 5-Methylfuran-2-carbaldehyde; 5-Methylfurfural; 5-Methylfurfuraldehyde; FEMA…	HMDB33002	C11115
29	109.029	TRUE	0.760164	28224.9	0.00018209	C6H6O2	-H(-)	100	2-Acetylfuran	(2-furanyl)-1-ethanone; 1-(2-Furanyl)-Ethanone; 1-(2-Furanyl)-ethanone (2-acetylfuran); 1-(2-Furanyl)ethanone; 1-(2-Furanyl)ethanone (acetylfuran); 1-(2-Furanyl)ethanone, 9CI; 1-(2-Furyl)ethanone; 1-(Furan-2-yl)ethanone; 2-Acetofurone; 2-Acetyl-Furan; 2-Acetylfurane; 2-Furyl methyl ketone; 2-Furylethanone; Acetylfuran; FEMA 3163; Furyl methyl ketone; Ketone, 2-furyl methyl; Methyl 2-furyl ketone;…	HMDB33127
30	109.041	TRUE	0.565287	12941.7	1.73781e-05	C5H6N2O	-H(-)	100	Imidazole-4-acetaldehyde	1H-Imidazole-4-acetaldehyde; 1H-Imidazole-5-acetaldehyde; 4-Imidazolylacetaldehyde; Imidazole acetaldehyde; Imidazole-4(or 5)-acetaldehyde	HMDB03905	C05130
30	109.041	TRUE	0.565287	12941.7	1.73781e-05	C5H6N2O	-H(-)	100	Methoxypyrazine	2-Methoxy-1,4-diazine; 2-Methoxy-Pyrazine; 2-Methoxypyrazine; FEMA 3302; Methoxy-Pyrazine; Methoxypyrazine	HMDB33156
30	109.041	TRUE	0.565287	12941.7	1.73781e-05	C5H6N2O	-H(-)	100	3-Hydroxy-4-aminopyridine		HMDB60741
31	109.066	TRUE	0.747078	10657.9	0.000119624	C7H10O	-H(-)	100	2,3,5-Trimethylfuran	2,3,5-Trimethyl-Furan	HMDB29721
31	109.066	TRUE	0.747078	10657.9	0.000119624	C7H10O	-H(-)	100	2-Ethyl-5-methylfuran	2-Ethyl-5-methyl-Furan; 2-Methyl-5-ethylfuran; Furan, 2-methyl, 5-ethyl	HMDB29728
31	109.066	TRUE	0.747078	10657.9	0.000119624	C7H10O	-H(-)	100	3-Methyl-2-cyclohexen-1-one	3-Methyl-2-Cyclohexen-1-one; 3-Methyl-2-cyclohexene-1-one; 3-Methyl-2-cyclohexenone; 3-Methyl-2-cyclohexenone-1; 3-Methylcyclohex-2-en-1-one; FEMA 3360; Ghl.PD_Mitscher_leg0.699; MCH; Methylcyclohexenone; Seudenone	HMDB31541
31	109.066	TRUE	0.747078	10657.9	0.000119624	C7H10O	-H(-)	100	2-Propylfuran	2-N-PROPYL FURAN; 2-N-Propylfuran; 2-Propyl-Furan; Furan, alpha -propyl-	HMDB40277
31	109.066	TRUE	0.747078	10657.9	0.000119624	C7H10O	-H(-)	100	2-Isopropylfuran	2-(1-Methylethyl)furan, 9CI	HMDB40278
32	110.025	TRUE	0.0870924	10719.8	6.7532e-05	C5H5NO2	-H(-)	100	Pyrrole-2-carboxylic acid	1H-Pyrrole-2-carboxylic acid; 1H-Pyrrole-2-carboxylic acid (9CI); 2-Minaline; 2-Pyrrolecarboxylic acid; Minalin; Minaline; PCA; PYC; Pyrrole-2-carboxylate; Pyrrole-2-carboxylic acid	HMDB04230	C05942
32	110.025	TRUE	0.0870924	10719.8	6.7532e-05	C5H5NO2	-H(-)	100	2-Acetyloxazole	1-(2-Oxazolyl)ethanone, 9CI	HMDB38175
33	110.035	TRUE	0.317983	4508.58	0.000946764	C4H5N3O	-H(-)	100	Cytosine	4-Amino-2(1H)-pyrimidinone; 4-Amino-2-hydroxypyrimidine; 4-Amino-2-oxo-1,2-dihydropyrimidine; 4-Aminouracil; Cytosine; Cytosinimine	HMDB00630	C00380
34	110.992	TRUE	0.589284	464794	-0.00077742	C5H4OS	-H(-)	100	2-Thiophenecarboxaldehyde	2-Carboxaldehyde-thiophene; 2-Formylthiophene; 2-Thienal; 2-Thienaldehyde; 2-Thienylaldehyde; 2-Thienylcarboxaldehyde; 2-Thiophenaldehyde; 2-Thiophencarboxaldehyde; 2-Thiophene carboxyaldehyde; 2-Thiophenealdehyde; 2-Thiophenecarbaldehyde; 2-Thiophenic aldehyde; Thenaldehyde; Thiophen-2-carboxaldehyde; Thiophene-2-aldehyde; Thiophene-2-carbaldehyde; Thiophene-2-carboxaldehyde; Thiophenecarboxalde…	HMDB29717
35	111.009	TRUE	0.904284	213887	0.00016324	C5H4O3	-H(-)	100	3-Furoic acid	3-Carboxyfuran; 3-Furanoate; 3-Furanoic acid; 3-Furoate; 3-Furoic acid	HMDB00444
35	111.009	TRUE	0.904284	213887	0.00016324	C5H4O3	-H(-)	100	2-Furoic acid	2-Carboxyfuran; 2-Furanoate; 2-Furanoic acid; 2-Furoate; 2-Furoic acid; Furancarboxylate; Furancarboxylic acid; Furoate; Furoic acid; Pyromucate; Pyromucic acid; a-Furancarboxylate; a-Furancarboxylic acid; a-Furoate; a-Furoic acid; alpha-Furancarboxylate; alpha-Furancarboxylic acid; alpha-Furoate; alpha-Furoic acid; b-Furancarboxylate; b-Furancarboxylic acid; b-Furoate; b-Furoic acid; beta-Furanc…	HMDB00617	C01546
35	111.009	TRUE	0.904284	213887	0.00016324	C5H4O3	-H(-)	100	3-Hydroxy-2H-pyran-2-one	3-Hydroxy-2-pyranone; 3-Hydroxy-2-pyrone; 3-Hydroxy-2H-Pyran-4-one; 3-Hydroxy-2H-pyran-2-one; 3-Hydroxy-a-pyrone; 3-Hydroxypyrone; Hydroxycoumalin; Isopyromucic acid	HMDB32994
35	111.009	TRUE	0.904284	213887	0.00016324	C5H4O3	-H(-)	100	2,3-Dihydroxy-2,4-cyclopentadien-1-one		HMDB39437
36	111.045	TRUE	0.826646	26931	0.000304029	C6H8O2	-H(-)	100	trans-1,2-Dihydrobenzene-1,2-diol	Arene diol; Racemic mixture of (+)- and (-)-1,2-Dihydroxy-1,2-dihydrobenzene; Rel-(1R,2R)-cyclohexa-3,5-diene-1,2-diol; cis-3,5-Cyclohexadiene-1,2-diol solution; trans-(+-)-3,5-Cyclohexadiene-1,2-diol; trans-1,2-Dihydrobenzene-1,2-diol; trans-3,5-Cyclohexadiene-1,2-diol	HMDB01164	C04221
36	111.045	TRUE	0.826646	26931	0.000304029	C6H8O2	-H(-)	100	(2E,4E)-2,4-Hexadienoic acid	(2-Butenylidene)acetic acid; (2-butenylidene)-Acetic acid; (2E,4E)-2,4-Hexadienoic acid; (2E,4E)-hexa-2,4-dienoic acid; (E,E)-1,3-Pentadiene-1-carboxylic acid; (E,E)-2,4-Hexadienoic acid; (E,E)-2,4-hexadienoic acid; (e,e)-Sorbic acid; (e,e)-sorbic acid; 1,3-Pentadiene-1-carboxylic acid; 2, 4-Hexadienoic acid potassium salt; 2,4-Hexadienoic acid; 2-Propenylacrylic acid; 2E,4E-Hexadienoic acid; Aci…	HMDB29581
36	111.045	TRUE	0.826646	26931	0.000304029	C6H8O2	-H(-)	100	1,2-Cyclohexanedione	1,2-CYCLOHEXANEDIONE,KETONE FORM; 1,2-Cyclohexadione; 1,2-Dioxocyclohexane; 2-Hydroxy-2-cyclohexen-1-one; Cyclohexan-1,2-dione; Cyclohexane-1,2-dione; Cyclohexanecarbonitrile	HMDB31344	C06105
36	111.045	TRUE	0.826646	26931	0.000304029	C6H8O2	-H(-)	100	3-Methyl-1,2-cyclopentanedione	2-Hydroxy-5-methyl-2-cyclopenten-1-one; 3-Methyl-1,2-Cyclopentanedione; Benzil-related compound, 45; Corylone; Cyclotene; FEMA 2700; Methylcyclopentenolone (diketo form)	HMDB31543
36	111.045	TRUE	0.826646	26931	0.000304029	C6H8O2	-H(-)	100	(E)-4-Oxo-2-hexen-1-al	(E)-4-Oxo-2-hexenal; 4-Oxo-(E)-2-Hexenal; Ethenesulfenic acid	HMDB31759
36	111.045	TRUE	0.826646	26931	0.000304029	C6H8O2	-H(-)	100	2,5-Dimethyl-3(2H)-furanone	2,5-Dimethyl-3(2H)-Furanone; 2,5-Dimethyl-furan-3-one; 2,5-Dimethylfuran-3(2H)-one; 2H-Furan-3-one, 2,5-dimethyl	HMDB32233
36	111.045	TRUE	0.826646	26931	0.000304029	C6H8O2	-H(-)	100	Syoyualdehyde	Syoyualdehyde	HMDB33569
36	111.045	TRUE	0.826646	26931	0.000304029	C6H8O2	-H(-)	100	2-(Methoxymethyl)furan	2-(Methoxymethyl)-Furan; 2-(Methoxymethyl)furan, 9CI; 2-Furfuryl methyl ether; FEMA 3159; Furfuryl methyl ether; Methyl furfuryl ether	HMDB34247
36	111.045	TRUE	0.826646	26931	0.000304029	C6H8O2	-H(-)	100	xi-3,5-Dimethyl-2(5H)-furanone		HMDB39778
36	111.045	TRUE	0.826646	26931	0.000304029	C6H8O2	-H(-)	100	5,5-Dimethyl-2(5H)-furanone	4,4-Dimethyl-2-buten-4-olide; 4,4-Dimethyl-2-butenolide; 4,4-Dimethylbut-2-enolide; 5,5-Dimethyl-2(5H)-Furanone; 5,5-Dimethyl-2-furanone; 5,5-Dimethylbut-3-enolide; 5,5-Dimethylfuran-2(5H)-one	HMDB40260
37	111.081	TRUE	0.799019	12775.6	9.71377e-05	C7H12O	-H(-)	100	(Z)-4-Heptenal	( Z)-hept-4-enal; (4Z)-4-Heptenal; (Z)-4-Hepten-1-al; (Z)-4-heptenal; 4-(Z)-Heptenal; 4-Heptenal; FEMA 3289; Hept-4(Z)-enal; Hept-cis-4-enal; cis-4-Hepten-1-al; cis-4-Heptenal	HMDB31483
37	111.081	TRUE	0.799019	12775.6	9.71377e-05	C7H12O	-H(-)	100	3-Hepten-2-one	(3E)-3-Hepten-2-one; (E)-3-Hepten-2-one; Butylideneacetone; FEMA 3400; Hept-3-en-2-one; Methyl pentenyl ketone	HMDB31486
37	111.081	TRUE	0.799019	12775.6	9.71377e-05	C7H12O	-H(-)	100	(E)-4-Hepten-2-one		HMDB31487
37	111.081	TRUE	0.799019	12775.6	9.71377e-05	C7H12O	-H(-)	100	2-Hepten-4-one	(2E)-2-Hepten-4-one; (2E)-2-hepten-4-one; (E)-2-Hepten-4-one; FEMA 3399; Propenyl propyl ketone	HMDB31488
37	111.081	TRUE	0.799019	12775.6	9.71377e-05	C7H12O	-H(-)	100	2-Methylcyclohexanone	2-Methyl-1-cyclohexanone; 2-Methylcyclohexanone; FEMA 3946; O-Methylcyclohexanone; Tetrahydro-O-cresol; alpha-Methylcyclohexanone	HMDB31539
[truncated: 4,960 more rows]

## Sheet: Raw data
Raw data
[truncated: 989 more rows]
